# Supplementary material for: CHK1 protects oncogenic KRAS-expressing cells from DNA damage and is a target for pancreatic cancer treatment
Source: Cell Rep. Author manuscript; Available in PMC 2021 Dec 11. (PMC8665414; doi:10.1016/j.celrep.2021.110060)
Supplement: 2 [file NIHMS1760956-supplement-2.xlsx]

## Sheet: RPPA antibodies
	Antibody	Vendor	Cat #	Host	Dilution
1	4E-BP1	CellSig	9452	R	1:200
2	4E-BP1 (S65)	CellSig	9451	R	1:50
3	4E-BP1 (T37/46)	CellSig	9459	R	1:500
4	Acetyl-CoA Carboxylase (S79)	CellSig	3661	R	1:50
5	Actin, Beta	CellSig	4967	R	1:200
6	Akt	CellSig	9272	R	1:2000
7	AKT (S473)	CellSig	9271	R	1:100
8	AKT (T308)	CellSig	9275	R	1:100
9	Akt2 (5B5)	CellSig	2964	R	1:100
10	ALK (D5F3) XP	CellSig	3633	RmAb	1:50
11	AMPKalpha (T172) (D79.5E)	CellSig	4188	RmAb	1:2000
12	AMPKalpha1 (S485)	CellSig	4184	R	1:50
13	A-Raf (S299)	CellSig	4431	R	1:50
14	ATF-2 (T71)	CellSig	9221	R	1:100
15	ATM (S1981) (D6H9)	CellSig	5883	R	1:50
16	ATP-Citrate Lyase (S454)	CellSig	4331	R	1:100
17	ATR (S428)	CellSig	2853	R	1:50
18	Aurora A (T288)/B (T232)/C (T198) (D13A11)	CellSig	2914	R	1:50
19	Aurora A/AIK	CellSig	3092	R	1:50
20	Bad	CellSig	9292	R	1:1000
21	BAD (S112)	CellSig	9291	R	1:200
22	BAD (S136)	CellSig	9295	R	1:50
23	BAD (S155)	CellSig	9297	R	1:100
24	Bak	CellSig	3814	R	1:100
25	Bax	CellSig	2772	R	1:200
26	Bcl-2	CellSig	2872	R	1:100
27	Bcl-2 (S70) (5H2)	CellSig	2827	RmAb	1:50
28	Beclin 1	CellSig	3738	R	1:100
29	BIM	CellSig	2933	R	1:500
30	B-Raf (S445)	CellSig	2696	R	1:50
31	c-Abl (T735)	CellSig	2864	R	1:50
32	c-Abl (Y245)	CellSig	2861	R	1:100
33	Caspase-3, cleaved (D175)	CellSig	9661	R	1:50
34	Cdc2	SantaCruz	sc-54	M	1:500
35	Cdc2 (Y15)	CellSig	4539	R	1:500
36	CDC25A (S76)	Sigma	SAB4300114	R	1:100
37	CDK2 (78B2)	CellSig	2546	R	1:200
38	Chk-1 (S345)	CellSig	2341	R	1:50
39	Chk-2 (S33/35)	CellSig	2665	R	1:50
40	c-Kit (Y721)	Zymed	34-9400	R	1:200
41	c-Myc	CellSig	9402	R	1:100
42	c-Myc (S62) (E1J4K)	CellSig	13748	R	1:100
43	Cofilin (D59)	CellSig	3318	R	1:100
44	Cofilin (S3) (77G2)	CellSig	3313	RmAb	1:500
45	c-Raf (S338) (56A6)	CellSig	9427	RmAb	1:200
46	CrkII (Y221)	CellSig	3491	R	1:100
47	CrkL (Y207)	CellSig	3181	R	1:100
48	c-Src (SRC 2)	SantaCruz	sc-18	R	1:200
49	Cyclin A2 (BF683)	CellSig	4656	M	1:50
50	Cyclin B1 (V152)	CellSig	4135	M	1:200
51	Cyclin D1 (G124-326)	BD	554180	M	1:100
52	Cyclin D1 (T286) XP	CellSig	3300	R	1:500
53	EGFR	CellSig	2232	R	1:100
54	EGFR (Y1068)	CellSig	2234	R	1:50
55	EGFR (Y1148)	Biosource	44-792	R	1:100
56	EGFR (Y1173)	Biosource	44-794	R	1:100
57	Egr1	Abcam	ab54966	M	1:200
58	eIF4E (S209)	CellSig	9741	R	1:50
59	Elk-1 (S383)	CellSig	9181	R	1:100
60	ERK (T202/Y204)	CellSig	9101	R	1:1000
61	ERK 1/2	CellSig	9102	R	1:200
62	FADD (S194)	CellSig	2781	R	1:100
63	FAK (Y397) (18)	BD	611806	M	1:50
64	FAK (Y576/577)	CellSig	3281	R	1:200
65	FKHR-FOX01 (S256)	CellSig	9461	R	1:100
66	FKHR-FOX01 (T24)/FKHRL1-FOX03 (T32)	CellSig	9464	R	1:200
67	FOXM1 (T600)	CellSig	14655	RmAb	1:100
68	Fyn	SantaCruz	sc-434	M	1:50
69	GSK-3beta (S9)	CellSig	9336	R	1:100
70	Histone Deacetylase 1 (HDAC1)	CellSig	2062	R	1:100
71	Histone Deacetylase 3 (HDAC3)	CellSig	2632	R	1:1000
72	Histone Deacetylase 4 (HDAC4)	CellSig	2072	R	1:100
73	Histone Deacetylase 6 (HDAC6)	SantaCruz	sc-11420	R	1:2000
74	Histone H2A.X (S139)	CellSig	9718	R	1:50
75	Histone H3	Abcam	ab1791	R	1:10,000
76	Histone H3 (S10) Mitosis Marker	Upstate	06-570	R	1:200
77	HSP27 (S82)	CellSig	2406	R	1:100
78	HSP90 (E289)	CellSig	4875	R	1:50
79	IGF-1 Rec (Y1131)/Insulin Rec (Y1146)	CellSig	3021	R	1:500
80	IGF-1R (Y1135/36)/IR (Y1150/51) (19H7)	CellSig	3024	R	1:500
81	iNOS	CellSig	2977	R	1:100
82	Jak1 (Y1022/1023)	CellSig	3331	R	1:50
83	Ki67 (MIB-1)	DAKO	M7240	M	1:100
84	LC3B	CellSig	2775	R	1:100
85	Lck	CellSig	2752	R	1:200
86	Lck (Y505)	Biosource	44-850	R	1:50
87	MCL-1 total	SantaCruz	sc-819	R	1:1000
88	MDM2 (S166)	CellSig	3521	R	1:100
89	MEK1 (S298)	CellSig	9128	R	1:2000
90	MEK1/2	CellSig	9122	R	1:500
91	MEK1/2 (S217/221)	CellSig	9121	R	1:200
92	Met (Y1234/1235)	CellSig	3126	R	1:200
93	MLH1 (4C9C7)	CellSig	3515	M	1:500
94	mTOR	CellSig	2972	R	1:200
95	mTOR (S2448)	CellSig	2971	R	1:100
96	N-Cadherin	CellSig	4061	R	1:200
97	NF-kappaB	CellSig	3034	R	1:100
98	NF-kappaB p65 (S536) (93H1)	CellSig	3033	RmAb	1:200
99	p16 INK4a (13H4.1)	Millipore	MABE1328	M	1:50
100	p21 Waf1/Cip1 (DCS60)	CellSig	2946	M	1:200
101	p27 (T187)	Zymed	71-7700	R	1:200
102	p27 Kip1	BD	610242	M	1:100
103	p38 MAP Kinase	CellSig	9212	R	1:200
104	p38 MAPK (T180/Y182)	CellSig	9211	R	1:100
105	p53	CellSig	9282	R	1:5000
106	p53 (S15)	CellSig	9284	R	1:1000
107	p70 S6 Kinase	CellSig	9202	R	1:100
108	p70 S6 Kinase (S371)	CellSig	9208	R	1:50
109	p70 S6 Kinase (T389)	CellSig	9205	R	1:100
110	p70 S6 Kinase (T412)	Upstate	07-018	R	1:500
111	p90RSK (S380)	CellSig	9341	R	1:200
112	p90RSK (T359/S363)	CellSig	9344	R	1:200
113	PAK1 (T423)/PAK2 (T402)	Biosource	2601	R	1:100
114	PARP (46D11)	CellSig	9532	RmAb	1:100
115	PARP, cleaved (D214)	CellSig	9541	R	1:100
116	Paxillin (Y118)	CellSig	2541	R	1:500
117	PDGF Receptor alpha (Y754) (23B2)	CellSig	2992	RmAb	1:500
118	PDK1 (S241)	CellSig	3061	R	1:200
119	PD-L1 (28-8)	Abcam	205921	R	1:500
120	PD-L1 (E1L3N) XP	CellSig	13684	RmAb	1:500
121	PI3K p85 (Y458)/p55 (Y199)	CellSig	4228	R	1:100
122	PI3-Kinase	BD	610045	M	1:100
123	PI3-Kinase p110gamma	CellSig	4252	RmAb	1:100
124	PKC alpha (S657)	CellSig	06-822	RmAb	1:1000
125	PKC delta (T505)	CellSig	9374	R	1:50
126	PKC theta (T538)	CellSig	9377	R	1:100
127	PKC zeta/lambda (T410/403)	CellSig	9378	R	1:50
128	PLCgamma1 (Y783)	CellSig	2821	R	1:100
129	PLK1	CellSig	4535	R	1:100
130	PLK1 (T210)	BD	558400	M	1:200
131	PRAS40 (T246)	Biosource	44-1100	R	1:1000
132	PRK1 (T774)/PRK2 (T816)	CellSig	2611	R	1:100
133	PTEN (S380)	CellSig	9551	R	1:500
134	Ras-GRF1	CellSig	3322	R	1:200
135	Ras-GRF1 (S916)	CellSig	3321	R	1:50
136	Rb (4H1)	CellSig	9309	M	1:500
137	Rb (S780)	CellSig	3590	R	1:2000
138	RSK2	SantaCruz	sc-9986	M	1:200
139	RSK3 (T356/S360)	CellSig	9348	RmAb	1:500
140	S6 Ribosomal Protein (S235/236) (2F9)	CellSig	4856	RmAb	1:200
141	S6 Ribosomal Protein (S240/244)	CellSig	2215	R	1:1000
142	SAPK/JNK (T183/Y185)	CellSig	9251	R	1:100
143	SHP2 (Y542)	BioSource	44-554	R	1:500
144	SHP2 (Y580)	Biosource	44-558	R	1:500
145	Smad2 (S245/250/255)	CellSig	3104	R	1:100
146	Smad2 (S465/467)	CellSig	3101	R	1:200
147	Src (Y527)	CellSig	2105	R	1:200
148	Src Family (Y416)	CellSig	2101	R	1:100
149	Stat3 (S727)	CellSig	9134	R	1:100
150	Stat3 (Y705)	CellSig	9145	R	1:100
151	Syk (Y525/526)	CellSig	2711	RmAb	1:50
152	TGF-Beta (56E4)	CellSig	3709	RmAb	1:1000
153	Tyrosine (P-Y-100)	CellSig	9411	M	1:1000
154	Vimentin	CellSig	3295	R	1:500
155	WEE1	CellSig	13084	R	1:1000
156	WEE1 (S642)	CellSig	4910	R	1:250
157	XIAP Antibody	CellSig	2042	R	1:100
