# Supplementary material for: CHK1 protects oncogenic KRAS-expressing cells from DNA damage and is a target for pancreatic cancer treatment
Source: Cell Rep. Author manuscript; Available in PMC 2021 Dec 11. (PMC8665414; doi:10.1016/j.celrep.2021.110060)
Supplement: 3 [file NIHMS1760956-supplement-3.xlsx]

## Sheet: A - DDR_genes_enrichment
gene_set	entrezgene_id	external_gene_name
REACTOME_HDR_THROUGH_HOMOLOGOUS_RECOMBINATION_HRR	472	ATM
REACTOME_HDR_THROUGH_HOMOLOGOUS_RECOMBINATION_HRR	545	ATR
REACTOME_HDR_THROUGH_HOMOLOGOUS_RECOMBINATION_HRR	84126	ATRIP
REACTOME_HDR_THROUGH_HOMOLOGOUS_RECOMBINATION_HRR	580	BARD1
REACTOME_HDR_THROUGH_HOMOLOGOUS_RECOMBINATION_HRR	641	BLM
REACTOME_HDR_THROUGH_HOMOLOGOUS_RECOMBINATION_HRR	672	BRCA1
REACTOME_HDR_THROUGH_HOMOLOGOUS_RECOMBINATION_HRR	675	BRCA2
REACTOME_HDR_THROUGH_HOMOLOGOUS_RECOMBINATION_HRR	83990	BRIP1
REACTOME_HDR_THROUGH_HOMOLOGOUS_RECOMBINATION_HRR	1111	CHEK1
REACTOME_HDR_THROUGH_HOMOLOGOUS_RECOMBINATION_HRR	1763	DNA2
REACTOME_HDR_THROUGH_HOMOLOGOUS_RECOMBINATION_HRR	146956	EME1
REACTOME_HDR_THROUGH_HOMOLOGOUS_RECOMBINATION_HRR	197342	EME2
REACTOME_HDR_THROUGH_HOMOLOGOUS_RECOMBINATION_HRR	9156	EXO1
REACTOME_HDR_THROUGH_HOMOLOGOUS_RECOMBINATION_HRR	348654	GEN1
REACTOME_HDR_THROUGH_HOMOLOGOUS_RECOMBINATION_HRR	3364	HUS1
REACTOME_HDR_THROUGH_HOMOLOGOUS_RECOMBINATION_HRR	10524	KAT5
REACTOME_HDR_THROUGH_HOMOLOGOUS_RECOMBINATION_HRR	4361	MRE11
REACTOME_HDR_THROUGH_HOMOLOGOUS_RECOMBINATION_HRR	80198	MUS81
REACTOME_HDR_THROUGH_HOMOLOGOUS_RECOMBINATION_HRR	4683	NBN
REACTOME_HDR_THROUGH_HOMOLOGOUS_RECOMBINATION_HRR	79728	PALB2
REACTOME_HDR_THROUGH_HOMOLOGOUS_RECOMBINATION_HRR	5111	PCNA
REACTOME_HDR_THROUGH_HOMOLOGOUS_RECOMBINATION_HRR	5424	POLD1
REACTOME_HDR_THROUGH_HOMOLOGOUS_RECOMBINATION_HRR	5425	POLD2
REACTOME_HDR_THROUGH_HOMOLOGOUS_RECOMBINATION_HRR	10714	POLD3
REACTOME_HDR_THROUGH_HOMOLOGOUS_RECOMBINATION_HRR	57804	POLD4
REACTOME_HDR_THROUGH_HOMOLOGOUS_RECOMBINATION_HRR	5426	POLE
REACTOME_HDR_THROUGH_HOMOLOGOUS_RECOMBINATION_HRR	5427	POLE2
REACTOME_HDR_THROUGH_HOMOLOGOUS_RECOMBINATION_HRR	54107	POLE3
REACTOME_HDR_THROUGH_HOMOLOGOUS_RECOMBINATION_HRR	56655	POLE4
REACTOME_HDR_THROUGH_HOMOLOGOUS_RECOMBINATION_HRR	5429	POLH
REACTOME_HDR_THROUGH_HOMOLOGOUS_RECOMBINATION_HRR	51426	POLK
REACTOME_HDR_THROUGH_HOMOLOGOUS_RECOMBINATION_HRR	5810	RAD1
REACTOME_HDR_THROUGH_HOMOLOGOUS_RECOMBINATION_HRR	5884	RAD17
REACTOME_HDR_THROUGH_HOMOLOGOUS_RECOMBINATION_HRR	10111	RAD50
REACTOME_HDR_THROUGH_HOMOLOGOUS_RECOMBINATION_HRR	5888	RAD51
REACTOME_HDR_THROUGH_HOMOLOGOUS_RECOMBINATION_HRR	10635	RAD51AP1
REACTOME_HDR_THROUGH_HOMOLOGOUS_RECOMBINATION_HRR	5890	RAD51B
REACTOME_HDR_THROUGH_HOMOLOGOUS_RECOMBINATION_HRR	5889	RAD51C
REACTOME_HDR_THROUGH_HOMOLOGOUS_RECOMBINATION_HRR	5892	RAD51D
REACTOME_HDR_THROUGH_HOMOLOGOUS_RECOMBINATION_HRR	5883	RAD9A
REACTOME_HDR_THROUGH_HOMOLOGOUS_RECOMBINATION_HRR	144715	RAD9B
REACTOME_HDR_THROUGH_HOMOLOGOUS_RECOMBINATION_HRR	5932	RBBP8
REACTOME_HDR_THROUGH_HOMOLOGOUS_RECOMBINATION_HRR	5981	RFC1
REACTOME_HDR_THROUGH_HOMOLOGOUS_RECOMBINATION_HRR	5982	RFC2
REACTOME_HDR_THROUGH_HOMOLOGOUS_RECOMBINATION_HRR	5983	RFC3
REACTOME_HDR_THROUGH_HOMOLOGOUS_RECOMBINATION_HRR	5984	RFC4
REACTOME_HDR_THROUGH_HOMOLOGOUS_RECOMBINATION_HRR	5985	RFC5
REACTOME_HDR_THROUGH_HOMOLOGOUS_RECOMBINATION_HRR	83695	RHNO1
REACTOME_HDR_THROUGH_HOMOLOGOUS_RECOMBINATION_HRR	80010	RMI1
REACTOME_HDR_THROUGH_HOMOLOGOUS_RECOMBINATION_HRR	116028	RMI2
REACTOME_HDR_THROUGH_HOMOLOGOUS_RECOMBINATION_HRR	6117	RPA1
REACTOME_HDR_THROUGH_HOMOLOGOUS_RECOMBINATION_HRR	6118	RPA2
REACTOME_HDR_THROUGH_HOMOLOGOUS_RECOMBINATION_HRR	6119	RPA3
REACTOME_HDR_THROUGH_HOMOLOGOUS_RECOMBINATION_HRR	6233	RPS27A
REACTOME_HDR_THROUGH_HOMOLOGOUS_RECOMBINATION_HRR	51750	RTEL1
REACTOME_HDR_THROUGH_HOMOLOGOUS_RECOMBINATION_HRR	548593	NA
REACTOME_HDR_THROUGH_HOMOLOGOUS_RECOMBINATION_HRR	79008	SLX1B
REACTOME_HDR_THROUGH_HOMOLOGOUS_RECOMBINATION_HRR	84464	SLX4
REACTOME_HDR_THROUGH_HOMOLOGOUS_RECOMBINATION_HRR	23514	SPIDR
REACTOME_HDR_THROUGH_HOMOLOGOUS_RECOMBINATION_HRR	7156	TOP3A
REACTOME_HDR_THROUGH_HOMOLOGOUS_RECOMBINATION_HRR	11073	TOPBP1
REACTOME_HDR_THROUGH_HOMOLOGOUS_RECOMBINATION_HRR	7311	UBA52
REACTOME_HDR_THROUGH_HOMOLOGOUS_RECOMBINATION_HRR	7314	UBB
REACTOME_HDR_THROUGH_HOMOLOGOUS_RECOMBINATION_HRR	7316	UBC
REACTOME_HDR_THROUGH_HOMOLOGOUS_RECOMBINATION_HRR	7486	WRN
REACTOME_HDR_THROUGH_HOMOLOGOUS_RECOMBINATION_HRR	7516	XRCC2
REACTOME_HDR_THROUGH_HOMOLOGOUS_RECOMBINATION_HRR	7517	XRCC3
KEGG_HOMOLOGOUS_RECOMBINATION	641	BLM
KEGG_HOMOLOGOUS_RECOMBINATION	675	BRCA2
KEGG_HOMOLOGOUS_RECOMBINATION	146956	EME1
KEGG_HOMOLOGOUS_RECOMBINATION	4361	MRE11
KEGG_HOMOLOGOUS_RECOMBINATION	80198	MUS81
KEGG_HOMOLOGOUS_RECOMBINATION	4683	NBN
KEGG_HOMOLOGOUS_RECOMBINATION	5424	POLD1
KEGG_HOMOLOGOUS_RECOMBINATION	5425	POLD2
KEGG_HOMOLOGOUS_RECOMBINATION	10714	POLD3
KEGG_HOMOLOGOUS_RECOMBINATION	57804	POLD4
KEGG_HOMOLOGOUS_RECOMBINATION	10111	RAD50
KEGG_HOMOLOGOUS_RECOMBINATION	5888	RAD51
KEGG_HOMOLOGOUS_RECOMBINATION	5890	RAD51B
KEGG_HOMOLOGOUS_RECOMBINATION	5889	RAD51C
KEGG_HOMOLOGOUS_RECOMBINATION	5892	RAD51D
KEGG_HOMOLOGOUS_RECOMBINATION	5893	RAD52
KEGG_HOMOLOGOUS_RECOMBINATION	25788	RAD54B
KEGG_HOMOLOGOUS_RECOMBINATION	8438	RAD54L
KEGG_HOMOLOGOUS_RECOMBINATION	6117	RPA1
KEGG_HOMOLOGOUS_RECOMBINATION	6118	RPA2
KEGG_HOMOLOGOUS_RECOMBINATION	6119	RPA3
KEGG_HOMOLOGOUS_RECOMBINATION	29935	NA
KEGG_HOMOLOGOUS_RECOMBINATION	7979	SEM1
KEGG_HOMOLOGOUS_RECOMBINATION	6742	SSBP1
KEGG_HOMOLOGOUS_RECOMBINATION	7156	TOP3A
KEGG_HOMOLOGOUS_RECOMBINATION	8940	TOP3B
KEGG_HOMOLOGOUS_RECOMBINATION	7516	XRCC2
KEGG_HOMOLOGOUS_RECOMBINATION	7517	XRCC3
REACTOME_SUMOYLATION_OF_DNA_DAMAGE_RESPONSE_AND_REPAIR_PROTEINS	8086	AAAS
REACTOME_SUMOYLATION_OF_DNA_DAMAGE_RESPONSE_AND_REPAIR_PROTEINS	641	BLM
REACTOME_SUMOYLATION_OF_DNA_DAMAGE_RESPONSE_AND_REPAIR_PROTEINS	648	BMI1
REACTOME_SUMOYLATION_OF_DNA_DAMAGE_RESPONSE_AND_REPAIR_PROTEINS	672	BRCA1
REACTOME_SUMOYLATION_OF_DNA_DAMAGE_RESPONSE_AND_REPAIR_PROTEINS	84733	CBX2
REACTOME_SUMOYLATION_OF_DNA_DAMAGE_RESPONSE_AND_REPAIR_PROTEINS	8535	CBX4
REACTOME_SUMOYLATION_OF_DNA_DAMAGE_RESPONSE_AND_REPAIR_PROTEINS	57332	CBX8
REACTOME_SUMOYLATION_OF_DNA_DAMAGE_RESPONSE_AND_REPAIR_PROTEINS	1029	NA
REACTOME_SUMOYLATION_OF_DNA_DAMAGE_RESPONSE_AND_REPAIR_PROTEINS	1069	CETN2
REACTOME_SUMOYLATION_OF_DNA_DAMAGE_RESPONSE_AND_REPAIR_PROTEINS	493861	EID3
REACTOME_SUMOYLATION_OF_DNA_DAMAGE_RESPONSE_AND_REPAIR_PROTEINS	51564	HDAC7
REACTOME_SUMOYLATION_OF_DNA_DAMAGE_RESPONSE_AND_REPAIR_PROTEINS	8924	HERC2
REACTOME_SUMOYLATION_OF_DNA_DAMAGE_RESPONSE_AND_REPAIR_PROTEINS	9656	MDC1
REACTOME_SUMOYLATION_OF_DNA_DAMAGE_RESPONSE_AND_REPAIR_PROTEINS	55706	NDC1
REACTOME_SUMOYLATION_OF_DNA_DAMAGE_RESPONSE_AND_REPAIR_PROTEINS	197370	NSMCE1
REACTOME_SUMOYLATION_OF_DNA_DAMAGE_RESPONSE_AND_REPAIR_PROTEINS	286053	NSMCE2
REACTOME_SUMOYLATION_OF_DNA_DAMAGE_RESPONSE_AND_REPAIR_PROTEINS	56160	NSMCE3
REACTOME_SUMOYLATION_OF_DNA_DAMAGE_RESPONSE_AND_REPAIR_PROTEINS	54780	NSMCE4A
REACTOME_SUMOYLATION_OF_DNA_DAMAGE_RESPONSE_AND_REPAIR_PROTEINS	57122	NUP107
REACTOME_SUMOYLATION_OF_DNA_DAMAGE_RESPONSE_AND_REPAIR_PROTEINS	55746	NUP133
REACTOME_SUMOYLATION_OF_DNA_DAMAGE_RESPONSE_AND_REPAIR_PROTEINS	9972	NUP153
REACTOME_SUMOYLATION_OF_DNA_DAMAGE_RESPONSE_AND_REPAIR_PROTEINS	9631	NUP155
REACTOME_SUMOYLATION_OF_DNA_DAMAGE_RESPONSE_AND_REPAIR_PROTEINS	23279	NUP160
REACTOME_SUMOYLATION_OF_DNA_DAMAGE_RESPONSE_AND_REPAIR_PROTEINS	23511	NUP188
REACTOME_SUMOYLATION_OF_DNA_DAMAGE_RESPONSE_AND_REPAIR_PROTEINS	23165	NUP205
REACTOME_SUMOYLATION_OF_DNA_DAMAGE_RESPONSE_AND_REPAIR_PROTEINS	23225	NUP210
REACTOME_SUMOYLATION_OF_DNA_DAMAGE_RESPONSE_AND_REPAIR_PROTEINS	8021	NUP214
REACTOME_SUMOYLATION_OF_DNA_DAMAGE_RESPONSE_AND_REPAIR_PROTEINS	129401	NUP35
REACTOME_SUMOYLATION_OF_DNA_DAMAGE_RESPONSE_AND_REPAIR_PROTEINS	79023	NUP37
REACTOME_SUMOYLATION_OF_DNA_DAMAGE_RESPONSE_AND_REPAIR_PROTEINS	348995	NUP43
REACTOME_SUMOYLATION_OF_DNA_DAMAGE_RESPONSE_AND_REPAIR_PROTEINS	10762	NUP50
REACTOME_SUMOYLATION_OF_DNA_DAMAGE_RESPONSE_AND_REPAIR_PROTEINS	53371	NUP54
REACTOME_SUMOYLATION_OF_DNA_DAMAGE_RESPONSE_AND_REPAIR_PROTEINS	9818	NUP58
REACTOME_SUMOYLATION_OF_DNA_DAMAGE_RESPONSE_AND_REPAIR_PROTEINS	23636	NUP62
REACTOME_SUMOYLATION_OF_DNA_DAMAGE_RESPONSE_AND_REPAIR_PROTEINS	79902	NUP85
REACTOME_SUMOYLATION_OF_DNA_DAMAGE_RESPONSE_AND_REPAIR_PROTEINS	4927	NUP88
REACTOME_SUMOYLATION_OF_DNA_DAMAGE_RESPONSE_AND_REPAIR_PROTEINS	9688	NUP93
REACTOME_SUMOYLATION_OF_DNA_DAMAGE_RESPONSE_AND_REPAIR_PROTEINS	4928	NUP98
REACTOME_SUMOYLATION_OF_DNA_DAMAGE_RESPONSE_AND_REPAIR_PROTEINS	11097	NUPL2
REACTOME_SUMOYLATION_OF_DNA_DAMAGE_RESPONSE_AND_REPAIR_PROTEINS	142	PARP1
REACTOME_SUMOYLATION_OF_DNA_DAMAGE_RESPONSE_AND_REPAIR_PROTEINS	7703	PCGF2
REACTOME_SUMOYLATION_OF_DNA_DAMAGE_RESPONSE_AND_REPAIR_PROTEINS	1911	PHC1
REACTOME_SUMOYLATION_OF_DNA_DAMAGE_RESPONSE_AND_REPAIR_PROTEINS	1912	PHC2
REACTOME_SUMOYLATION_OF_DNA_DAMAGE_RESPONSE_AND_REPAIR_PROTEINS	80012	PHC3
REACTOME_SUMOYLATION_OF_DNA_DAMAGE_RESPONSE_AND_REPAIR_PROTEINS	8554	PIAS1
REACTOME_SUMOYLATION_OF_DNA_DAMAGE_RESPONSE_AND_REPAIR_PROTEINS	9063	PIAS2
REACTOME_SUMOYLATION_OF_DNA_DAMAGE_RESPONSE_AND_REPAIR_PROTEINS	51588	PIAS4
REACTOME_SUMOYLATION_OF_DNA_DAMAGE_RESPONSE_AND_REPAIR_PROTEINS	5371	PML
REACTOME_SUMOYLATION_OF_DNA_DAMAGE_RESPONSE_AND_REPAIR_PROTEINS	9883	POM121
REACTOME_SUMOYLATION_OF_DNA_DAMAGE_RESPONSE_AND_REPAIR_PROTEINS	100101267	POM121C
REACTOME_SUMOYLATION_OF_DNA_DAMAGE_RESPONSE_AND_REPAIR_PROTEINS	5885	RAD21
REACTOME_SUMOYLATION_OF_DNA_DAMAGE_RESPONSE_AND_REPAIR_PROTEINS	5893	RAD52
REACTOME_SUMOYLATION_OF_DNA_DAMAGE_RESPONSE_AND_REPAIR_PROTEINS	8480	RAE1
REACTOME_SUMOYLATION_OF_DNA_DAMAGE_RESPONSE_AND_REPAIR_PROTEINS	5903	RANBP2
REACTOME_SUMOYLATION_OF_DNA_DAMAGE_RESPONSE_AND_REPAIR_PROTEINS	6015	RING1
REACTOME_SUMOYLATION_OF_DNA_DAMAGE_RESPONSE_AND_REPAIR_PROTEINS	165918	RNF168
REACTOME_SUMOYLATION_OF_DNA_DAMAGE_RESPONSE_AND_REPAIR_PROTEINS	6045	RNF2
REACTOME_SUMOYLATION_OF_DNA_DAMAGE_RESPONSE_AND_REPAIR_PROTEINS	6117	RPA1
REACTOME_SUMOYLATION_OF_DNA_DAMAGE_RESPONSE_AND_REPAIR_PROTEINS	22955	SCMH1
REACTOME_SUMOYLATION_OF_DNA_DAMAGE_RESPONSE_AND_REPAIR_PROTEINS	6396	SEC13
REACTOME_SUMOYLATION_OF_DNA_DAMAGE_RESPONSE_AND_REPAIR_PROTEINS	81929	SEH1L
REACTOME_SUMOYLATION_OF_DNA_DAMAGE_RESPONSE_AND_REPAIR_PROTEINS	8243	SMC1A
REACTOME_SUMOYLATION_OF_DNA_DAMAGE_RESPONSE_AND_REPAIR_PROTEINS	9126	SMC3
REACTOME_SUMOYLATION_OF_DNA_DAMAGE_RESPONSE_AND_REPAIR_PROTEINS	23137	SMC5
REACTOME_SUMOYLATION_OF_DNA_DAMAGE_RESPONSE_AND_REPAIR_PROTEINS	79677	SMC6
REACTOME_SUMOYLATION_OF_DNA_DAMAGE_RESPONSE_AND_REPAIR_PROTEINS	6672	SP100
REACTOME_SUMOYLATION_OF_DNA_DAMAGE_RESPONSE_AND_REPAIR_PROTEINS	10274	STAG1
REACTOME_SUMOYLATION_OF_DNA_DAMAGE_RESPONSE_AND_REPAIR_PROTEINS	10735	STAG2
REACTOME_SUMOYLATION_OF_DNA_DAMAGE_RESPONSE_AND_REPAIR_PROTEINS	7341	SUMO1
REACTOME_SUMOYLATION_OF_DNA_DAMAGE_RESPONSE_AND_REPAIR_PROTEINS	6613	SUMO2
REACTOME_SUMOYLATION_OF_DNA_DAMAGE_RESPONSE_AND_REPAIR_PROTEINS	6612	SUMO3
REACTOME_SUMOYLATION_OF_DNA_DAMAGE_RESPONSE_AND_REPAIR_PROTEINS	6996	TDG
REACTOME_SUMOYLATION_OF_DNA_DAMAGE_RESPONSE_AND_REPAIR_PROTEINS	7175	TPR
REACTOME_SUMOYLATION_OF_DNA_DAMAGE_RESPONSE_AND_REPAIR_PROTEINS	7329	UBE2I
REACTOME_SUMOYLATION_OF_DNA_DAMAGE_RESPONSE_AND_REPAIR_PROTEINS	7486	WRN
REACTOME_SUMOYLATION_OF_DNA_DAMAGE_RESPONSE_AND_REPAIR_PROTEINS	7508	XPC
REACTOME_SUMOYLATION_OF_DNA_DAMAGE_RESPONSE_AND_REPAIR_PROTEINS	7518	XRCC4
REACTOME_RECOGNITION_OF_DNA_DAMAGE_BY_PCNA_CONTAINING_REPLICATION_COMPLEX	8451	CUL4A
REACTOME_RECOGNITION_OF_DNA_DAMAGE_BY_PCNA_CONTAINING_REPLICATION_COMPLEX	8450	CUL4B
REACTOME_RECOGNITION_OF_DNA_DAMAGE_BY_PCNA_CONTAINING_REPLICATION_COMPLEX	1642	DDB1
REACTOME_RECOGNITION_OF_DNA_DAMAGE_BY_PCNA_CONTAINING_REPLICATION_COMPLEX	51514	DTL
REACTOME_RECOGNITION_OF_DNA_DAMAGE_BY_PCNA_CONTAINING_REPLICATION_COMPLEX	5111	PCNA
REACTOME_RECOGNITION_OF_DNA_DAMAGE_BY_PCNA_CONTAINING_REPLICATION_COMPLEX	5424	POLD1
REACTOME_RECOGNITION_OF_DNA_DAMAGE_BY_PCNA_CONTAINING_REPLICATION_COMPLEX	5425	POLD2
REACTOME_RECOGNITION_OF_DNA_DAMAGE_BY_PCNA_CONTAINING_REPLICATION_COMPLEX	10714	POLD3
REACTOME_RECOGNITION_OF_DNA_DAMAGE_BY_PCNA_CONTAINING_REPLICATION_COMPLEX	57804	POLD4
REACTOME_RECOGNITION_OF_DNA_DAMAGE_BY_PCNA_CONTAINING_REPLICATION_COMPLEX	5426	POLE
REACTOME_RECOGNITION_OF_DNA_DAMAGE_BY_PCNA_CONTAINING_REPLICATION_COMPLEX	5427	POLE2
REACTOME_RECOGNITION_OF_DNA_DAMAGE_BY_PCNA_CONTAINING_REPLICATION_COMPLEX	54107	POLE3
REACTOME_RECOGNITION_OF_DNA_DAMAGE_BY_PCNA_CONTAINING_REPLICATION_COMPLEX	56655	POLE4
REACTOME_RECOGNITION_OF_DNA_DAMAGE_BY_PCNA_CONTAINING_REPLICATION_COMPLEX	56852	RAD18
REACTOME_RECOGNITION_OF_DNA_DAMAGE_BY_PCNA_CONTAINING_REPLICATION_COMPLEX	9978	RBX1
REACTOME_RECOGNITION_OF_DNA_DAMAGE_BY_PCNA_CONTAINING_REPLICATION_COMPLEX	5981	RFC1
REACTOME_RECOGNITION_OF_DNA_DAMAGE_BY_PCNA_CONTAINING_REPLICATION_COMPLEX	5982	RFC2
REACTOME_RECOGNITION_OF_DNA_DAMAGE_BY_PCNA_CONTAINING_REPLICATION_COMPLEX	5983	RFC3
REACTOME_RECOGNITION_OF_DNA_DAMAGE_BY_PCNA_CONTAINING_REPLICATION_COMPLEX	5984	RFC4
REACTOME_RECOGNITION_OF_DNA_DAMAGE_BY_PCNA_CONTAINING_REPLICATION_COMPLEX	5985	RFC5
REACTOME_RECOGNITION_OF_DNA_DAMAGE_BY_PCNA_CONTAINING_REPLICATION_COMPLEX	6117	RPA1
REACTOME_RECOGNITION_OF_DNA_DAMAGE_BY_PCNA_CONTAINING_REPLICATION_COMPLEX	6118	RPA2
REACTOME_RECOGNITION_OF_DNA_DAMAGE_BY_PCNA_CONTAINING_REPLICATION_COMPLEX	6119	RPA3
REACTOME_RECOGNITION_OF_DNA_DAMAGE_BY_PCNA_CONTAINING_REPLICATION_COMPLEX	6233	RPS27A
REACTOME_RECOGNITION_OF_DNA_DAMAGE_BY_PCNA_CONTAINING_REPLICATION_COMPLEX	7311	UBA52
REACTOME_RECOGNITION_OF_DNA_DAMAGE_BY_PCNA_CONTAINING_REPLICATION_COMPLEX	7314	UBB
REACTOME_RECOGNITION_OF_DNA_DAMAGE_BY_PCNA_CONTAINING_REPLICATION_COMPLEX	7316	UBC
REACTOME_RECOGNITION_OF_DNA_DAMAGE_BY_PCNA_CONTAINING_REPLICATION_COMPLEX	7320	UBE2B
REACTOME_RECOGNITION_OF_DNA_DAMAGE_BY_PCNA_CONTAINING_REPLICATION_COMPLEX	7398	USP1
REACTOME_RECOGNITION_OF_DNA_DAMAGE_BY_PCNA_CONTAINING_REPLICATION_COMPLEX	57599	WDR48
GO_REGULATION_OF_DOUBLE_STRAND_BREAK_REPAIR_VIA_HOMOLOGOUS_RECOMBINATION	51548	AC016586.1
GO_REGULATION_OF_DOUBLE_STRAND_BREAK_REPAIR_VIA_HOMOLOGOUS_RECOMBINATION	10097	ACTR2
GO_REGULATION_OF_DOUBLE_STRAND_BREAK_REPAIR_VIA_HOMOLOGOUS_RECOMBINATION	641	BLM
GO_REGULATION_OF_DOUBLE_STRAND_BREAK_REPAIR_VIA_HOMOLOGOUS_RECOMBINATION	115004	CGAS
GO_REGULATION_OF_DOUBLE_STRAND_BREAK_REPAIR_VIA_HOMOLOGOUS_RECOMBINATION	1111	CHEK1
GO_REGULATION_OF_DOUBLE_STRAND_BREAK_REPAIR_VIA_HOMOLOGOUS_RECOMBINATION	2187	FANCB
GO_REGULATION_OF_DOUBLE_STRAND_BREAK_REPAIR_VIA_HOMOLOGOUS_RECOMBINATION	84893	FBH1
GO_REGULATION_OF_DOUBLE_STRAND_BREAK_REPAIR_VIA_HOMOLOGOUS_RECOMBINATION	55137	NA
GO_REGULATION_OF_DOUBLE_STRAND_BREAK_REPAIR_VIA_HOMOLOGOUS_RECOMBINATION	63979	FIGNL1
GO_REGULATION_OF_DOUBLE_STRAND_BREAK_REPAIR_VIA_HOMOLOGOUS_RECOMBINATION	401720	NA
GO_REGULATION_OF_DOUBLE_STRAND_BREAK_REPAIR_VIA_HOMOLOGOUS_RECOMBINATION	2521	FUS
GO_REGULATION_OF_DOUBLE_STRAND_BREAK_REPAIR_VIA_HOMOLOGOUS_RECOMBINATION	92797	HELB
GO_REGULATION_OF_DOUBLE_STRAND_BREAK_REPAIR_VIA_HOMOLOGOUS_RECOMBINATION	23028	KDM1A
GO_REGULATION_OF_DOUBLE_STRAND_BREAK_REPAIR_VIA_HOMOLOGOUS_RECOMBINATION	80311	KLHL15
GO_REGULATION_OF_DOUBLE_STRAND_BREAK_REPAIR_VIA_HOMOLOGOUS_RECOMBINATION	10459	MAD2L2
GO_REGULATION_OF_DOUBLE_STRAND_BREAK_REPAIR_VIA_HOMOLOGOUS_RECOMBINATION	64110	MAGEF1
GO_REGULATION_OF_DOUBLE_STRAND_BREAK_REPAIR_VIA_HOMOLOGOUS_RECOMBINATION	64210	MMS19
GO_REGULATION_OF_DOUBLE_STRAND_BREAK_REPAIR_VIA_HOMOLOGOUS_RECOMBINATION	51149	MRNIP
GO_REGULATION_OF_DOUBLE_STRAND_BREAK_REPAIR_VIA_HOMOLOGOUS_RECOMBINATION	142	PARP1
GO_REGULATION_OF_DOUBLE_STRAND_BREAK_REPAIR_VIA_HOMOLOGOUS_RECOMBINATION	55010	PARPBP
GO_REGULATION_OF_DOUBLE_STRAND_BREAK_REPAIR_VIA_HOMOLOGOUS_RECOMBINATION	10721	POLQ
GO_REGULATION_OF_DOUBLE_STRAND_BREAK_REPAIR_VIA_HOMOLOGOUS_RECOMBINATION	5531	PPP4C
GO_REGULATION_OF_DOUBLE_STRAND_BREAK_REPAIR_VIA_HOMOLOGOUS_RECOMBINATION	151987	PPP4R2
GO_REGULATION_OF_DOUBLE_STRAND_BREAK_REPAIR_VIA_HOMOLOGOUS_RECOMBINATION	5888	RAD51
GO_REGULATION_OF_DOUBLE_STRAND_BREAK_REPAIR_VIA_HOMOLOGOUS_RECOMBINATION	10635	RAD51AP1
GO_REGULATION_OF_DOUBLE_STRAND_BREAK_REPAIR_VIA_HOMOLOGOUS_RECOMBINATION	55086	NA
GO_REGULATION_OF_DOUBLE_STRAND_BREAK_REPAIR_VIA_HOMOLOGOUS_RECOMBINATION	9400	RECQL5
GO_REGULATION_OF_DOUBLE_STRAND_BREAK_REPAIR_VIA_HOMOLOGOUS_RECOMBINATION	55183	RIF1
GO_REGULATION_OF_DOUBLE_STRAND_BREAK_REPAIR_VIA_HOMOLOGOUS_RECOMBINATION	116028	RMI2
GO_REGULATION_OF_DOUBLE_STRAND_BREAK_REPAIR_VIA_HOMOLOGOUS_RECOMBINATION	6118	RPA2
GO_REGULATION_OF_DOUBLE_STRAND_BREAK_REPAIR_VIA_HOMOLOGOUS_RECOMBINATION	51750	RTEL1
GO_REGULATION_OF_DOUBLE_STRAND_BREAK_REPAIR_VIA_HOMOLOGOUS_RECOMBINATION	29072	SETD2
GO_REGULATION_OF_DOUBLE_STRAND_BREAK_REPAIR_VIA_HOMOLOGOUS_RECOMBINATION	149840	SHLD1
GO_REGULATION_OF_DOUBLE_STRAND_BREAK_REPAIR_VIA_HOMOLOGOUS_RECOMBINATION	54537	SHLD2
GO_REGULATION_OF_DOUBLE_STRAND_BREAK_REPAIR_VIA_HOMOLOGOUS_RECOMBINATION	112441434	SHLD3
GO_REGULATION_OF_DOUBLE_STRAND_BREAK_REPAIR_VIA_HOMOLOGOUS_RECOMBINATION	23347	SMCHD1
GO_REGULATION_OF_DOUBLE_STRAND_BREAK_REPAIR_VIA_HOMOLOGOUS_RECOMBINATION	23514	SPIDR
GO_REGULATION_OF_DOUBLE_STRAND_BREAK_REPAIR_VIA_HOMOLOGOUS_RECOMBINATION	54386	TERF2IP
GO_REGULATION_OF_DOUBLE_STRAND_BREAK_REPAIR_VIA_HOMOLOGOUS_RECOMBINATION	56154	NA
GO_REGULATION_OF_DOUBLE_STRAND_BREAK_REPAIR_VIA_HOMOLOGOUS_RECOMBINATION	8914	TIMELESS
GO_REGULATION_OF_DOUBLE_STRAND_BREAK_REPAIR_VIA_HOMOLOGOUS_RECOMBINATION	7158	TP53BP1
GO_REGULATION_OF_DOUBLE_STRAND_BREAK_REPAIR_VIA_HOMOLOGOUS_RECOMBINATION	158880	NA
GO_REGULATION_OF_DOUBLE_STRAND_BREAK_REPAIR_VIA_HOMOLOGOUS_RECOMBINATION	7454	NA
GO_REGULATION_OF_DOUBLE_STRAND_BREAK_REPAIR_VIA_HOMOLOGOUS_RECOMBINATION	55135	WRAP53
GO_REGULATION_OF_DOUBLE_STRAND_BREAK_REPAIR_VIA_HOMOLOGOUS_RECOMBINATION	22891	NA
GO_POSITIVE_REGULATION_OF_RESPONSE_TO_DNA_DAMAGE_STIMULUS	84142	ABRAXAS1
GO_POSITIVE_REGULATION_OF_RESPONSE_TO_DNA_DAMAGE_STIMULUS	10097	ACTR2
GO_POSITIVE_REGULATION_OF_RESPONSE_TO_DNA_DAMAGE_STIMULUS	126549	NA
GO_POSITIVE_REGULATION_OF_RESPONSE_TO_DNA_DAMAGE_STIMULUS	27063	ANKRD1
GO_POSITIVE_REGULATION_OF_RESPONSE_TO_DNA_DAMAGE_STIMULUS	322	APBB1
GO_POSITIVE_REGULATION_OF_RESPONSE_TO_DNA_DAMAGE_STIMULUS	472	ATM
GO_POSITIVE_REGULATION_OF_RESPONSE_TO_DNA_DAMAGE_STIMULUS	545	ATR
GO_POSITIVE_REGULATION_OF_RESPONSE_TO_DNA_DAMAGE_STIMULUS	29086	BABAM1
GO_POSITIVE_REGULATION_OF_RESPONSE_TO_DNA_DAMAGE_STIMULUS	9577	BABAM2
GO_POSITIVE_REGULATION_OF_RESPONSE_TO_DNA_DAMAGE_STIMULUS	9774	BCLAF1
GO_POSITIVE_REGULATION_OF_RESPONSE_TO_DNA_DAMAGE_STIMULUS	641	BLM
GO_POSITIVE_REGULATION_OF_RESPONSE_TO_DNA_DAMAGE_STIMULUS	672	BRCA1
GO_POSITIVE_REGULATION_OF_RESPONSE_TO_DNA_DAMAGE_STIMULUS	79184	BRCC3
GO_POSITIVE_REGULATION_OF_RESPONSE_TO_DNA_DAMAGE_STIMULUS	57332	CBX8
GO_POSITIVE_REGULATION_OF_RESPONSE_TO_DNA_DAMAGE_STIMULUS	57805	CCAR2
GO_POSITIVE_REGULATION_OF_RESPONSE_TO_DNA_DAMAGE_STIMULUS	1054	CEBPG
GO_POSITIVE_REGULATION_OF_RESPONSE_TO_DNA_DAMAGE_STIMULUS	1663	DDX11
GO_POSITIVE_REGULATION_OF_RESPONSE_TO_DNA_DAMAGE_STIMULUS	1655	DDX5
GO_POSITIVE_REGULATION_OF_RESPONSE_TO_DNA_DAMAGE_STIMULUS	1660	DHX9
GO_POSITIVE_REGULATION_OF_RESPONSE_TO_DNA_DAMAGE_STIMULUS	151636	DTX3L
GO_POSITIVE_REGULATION_OF_RESPONSE_TO_DNA_DAMAGE_STIMULUS	9521	EEF1E1
GO_POSITIVE_REGULATION_OF_RESPONSE_TO_DNA_DAMAGE_STIMULUS	1956	EGFR
GO_POSITIVE_REGULATION_OF_RESPONSE_TO_DNA_DAMAGE_STIMULUS	493861	EID3
GO_POSITIVE_REGULATION_OF_RESPONSE_TO_DNA_DAMAGE_STIMULUS	2074	ERCC6
GO_POSITIVE_REGULATION_OF_RESPONSE_TO_DNA_DAMAGE_STIMULUS	2138	NA
GO_POSITIVE_REGULATION_OF_RESPONSE_TO_DNA_DAMAGE_STIMULUS	2139	NA
GO_POSITIVE_REGULATION_OF_RESPONSE_TO_DNA_DAMAGE_STIMULUS	2140	EYA3
GO_POSITIVE_REGULATION_OF_RESPONSE_TO_DNA_DAMAGE_STIMULUS	2070	NA
GO_POSITIVE_REGULATION_OF_RESPONSE_TO_DNA_DAMAGE_STIMULUS	23201	FAM168A
GO_POSITIVE_REGULATION_OF_RESPONSE_TO_DNA_DAMAGE_STIMULUS	2187	FANCB
GO_POSITIVE_REGULATION_OF_RESPONSE_TO_DNA_DAMAGE_STIMULUS	84893	FBH1
GO_POSITIVE_REGULATION_OF_RESPONSE_TO_DNA_DAMAGE_STIMULUS	2255	NA
GO_POSITIVE_REGULATION_OF_RESPONSE_TO_DNA_DAMAGE_STIMULUS	56776	NA
GO_POSITIVE_REGULATION_OF_RESPONSE_TO_DNA_DAMAGE_STIMULUS	2332	FMR1
GO_POSITIVE_REGULATION_OF_RESPONSE_TO_DNA_DAMAGE_STIMULUS	2305	FOXM1
GO_POSITIVE_REGULATION_OF_RESPONSE_TO_DNA_DAMAGE_STIMULUS	2521	FUS
GO_POSITIVE_REGULATION_OF_RESPONSE_TO_DNA_DAMAGE_STIMULUS	3014	H2AFX
GO_POSITIVE_REGULATION_OF_RESPONSE_TO_DNA_DAMAGE_STIMULUS	83933	HDAC10
GO_POSITIVE_REGULATION_OF_RESPONSE_TO_DNA_DAMAGE_STIMULUS	3090	HIC1
GO_POSITIVE_REGULATION_OF_RESPONSE_TO_DNA_DAMAGE_STIMULUS	8091	NA
GO_POSITIVE_REGULATION_OF_RESPONSE_TO_DNA_DAMAGE_STIMULUS	3146	HMGB1
GO_POSITIVE_REGULATION_OF_RESPONSE_TO_DNA_DAMAGE_STIMULUS	55693	KDM4D
GO_POSITIVE_REGULATION_OF_RESPONSE_TO_DNA_DAMAGE_STIMULUS	10459	MAD2L2
GO_POSITIVE_REGULATION_OF_RESPONSE_TO_DNA_DAMAGE_STIMULUS	4255	NA
GO_POSITIVE_REGULATION_OF_RESPONSE_TO_DNA_DAMAGE_STIMULUS	64210	MMS19
GO_POSITIVE_REGULATION_OF_RESPONSE_TO_DNA_DAMAGE_STIMULUS	51149	MRNIP
GO_POSITIVE_REGULATION_OF_RESPONSE_TO_DNA_DAMAGE_STIMULUS	4487	MSX1
GO_POSITIVE_REGULATION_OF_RESPONSE_TO_DNA_DAMAGE_STIMULUS	4609	MYC
GO_POSITIVE_REGULATION_OF_RESPONSE_TO_DNA_DAMAGE_STIMULUS	138151	NACC2
GO_POSITIVE_REGULATION_OF_RESPONSE_TO_DNA_DAMAGE_STIMULUS	4824	NKX3-1
GO_POSITIVE_REGULATION_OF_RESPONSE_TO_DNA_DAMAGE_STIMULUS	4862	NPAS2
GO_POSITIVE_REGULATION_OF_RESPONSE_TO_DNA_DAMAGE_STIMULUS	197370	NSMCE1
GO_POSITIVE_REGULATION_OF_RESPONSE_TO_DNA_DAMAGE_STIMULUS	54780	NSMCE4A
GO_POSITIVE_REGULATION_OF_RESPONSE_TO_DNA_DAMAGE_STIMULUS	131870	NUDT16
GO_POSITIVE_REGULATION_OF_RESPONSE_TO_DNA_DAMAGE_STIMULUS	142	PARP1
GO_POSITIVE_REGULATION_OF_RESPONSE_TO_DNA_DAMAGE_STIMULUS	10039	PARP3
GO_POSITIVE_REGULATION_OF_RESPONSE_TO_DNA_DAMAGE_STIMULUS	83666	PARP9
GO_POSITIVE_REGULATION_OF_RESPONSE_TO_DNA_DAMAGE_STIMULUS	22976	PAXIP1
GO_POSITIVE_REGULATION_OF_RESPONSE_TO_DNA_DAMAGE_STIMULUS	5111	PCNA
GO_POSITIVE_REGULATION_OF_RESPONSE_TO_DNA_DAMAGE_STIMULUS	51588	PIAS4
GO_POSITIVE_REGULATION_OF_RESPONSE_TO_DNA_DAMAGE_STIMULUS	22925	NA
GO_POSITIVE_REGULATION_OF_RESPONSE_TO_DNA_DAMAGE_STIMULUS	5366	PMAIP1
GO_POSITIVE_REGULATION_OF_RESPONSE_TO_DNA_DAMAGE_STIMULUS	5580	PRKCD
GO_POSITIVE_REGULATION_OF_RESPONSE_TO_DNA_DAMAGE_STIMULUS	5582	NA
GO_POSITIVE_REGULATION_OF_RESPONSE_TO_DNA_DAMAGE_STIMULUS	149628	NA
GO_POSITIVE_REGULATION_OF_RESPONSE_TO_DNA_DAMAGE_STIMULUS	5883	RAD9A
GO_POSITIVE_REGULATION_OF_RESPONSE_TO_DNA_DAMAGE_STIMULUS	55183	RIF1
GO_POSITIVE_REGULATION_OF_RESPONSE_TO_DNA_DAMAGE_STIMULUS	165918	RNF168
GO_POSITIVE_REGULATION_OF_RESPONSE_TO_DNA_DAMAGE_STIMULUS	9025	RNF8
GO_POSITIVE_REGULATION_OF_RESPONSE_TO_DNA_DAMAGE_STIMULUS	6154	RPL26
GO_POSITIVE_REGULATION_OF_RESPONSE_TO_DNA_DAMAGE_STIMULUS	6188	RPS3
GO_POSITIVE_REGULATION_OF_RESPONSE_TO_DNA_DAMAGE_STIMULUS	6419	SETMAR
GO_POSITIVE_REGULATION_OF_RESPONSE_TO_DNA_DAMAGE_STIMULUS	149840	SHLD1
GO_POSITIVE_REGULATION_OF_RESPONSE_TO_DNA_DAMAGE_STIMULUS	54537	SHLD2
GO_POSITIVE_REGULATION_OF_RESPONSE_TO_DNA_DAMAGE_STIMULUS	112441434	SHLD3
GO_POSITIVE_REGULATION_OF_RESPONSE_TO_DNA_DAMAGE_STIMULUS	23411	SIRT1
GO_POSITIVE_REGULATION_OF_RESPONSE_TO_DNA_DAMAGE_STIMULUS	6498	SKIL
GO_POSITIVE_REGULATION_OF_RESPONSE_TO_DNA_DAMAGE_STIMULUS	84250	SLF1
GO_POSITIVE_REGULATION_OF_RESPONSE_TO_DNA_DAMAGE_STIMULUS	55719	SLF2
GO_POSITIVE_REGULATION_OF_RESPONSE_TO_DNA_DAMAGE_STIMULUS	23347	SMCHD1
GO_POSITIVE_REGULATION_OF_RESPONSE_TO_DNA_DAMAGE_STIMULUS	23514	SPIDR
GO_POSITIVE_REGULATION_OF_RESPONSE_TO_DNA_DAMAGE_STIMULUS	56907	SPIRE1
GO_POSITIVE_REGULATION_OF_RESPONSE_TO_DNA_DAMAGE_STIMULUS	84501	SPIRE2
GO_POSITIVE_REGULATION_OF_RESPONSE_TO_DNA_DAMAGE_STIMULUS	161742	SPRED1
GO_POSITIVE_REGULATION_OF_RESPONSE_TO_DNA_DAMAGE_STIMULUS	200734	SPRED2
GO_POSITIVE_REGULATION_OF_RESPONSE_TO_DNA_DAMAGE_STIMULUS	57103	TIGAR
GO_POSITIVE_REGULATION_OF_RESPONSE_TO_DNA_DAMAGE_STIMULUS	8914	TIMELESS
GO_POSITIVE_REGULATION_OF_RESPONSE_TO_DNA_DAMAGE_STIMULUS	54929	TMEM161A
GO_POSITIVE_REGULATION_OF_RESPONSE_TO_DNA_DAMAGE_STIMULUS	10155	TRIM28
GO_POSITIVE_REGULATION_OF_RESPONSE_TO_DNA_DAMAGE_STIMULUS	7334	UBE2N
GO_POSITIVE_REGULATION_OF_RESPONSE_TO_DNA_DAMAGE_STIMULUS	7336	UBE2V2
GO_POSITIVE_REGULATION_OF_RESPONSE_TO_DNA_DAMAGE_STIMULUS	51720	UIMC1
GO_POSITIVE_REGULATION_OF_RESPONSE_TO_DNA_DAMAGE_STIMULUS	7454	NA
GO_POSITIVE_REGULATION_OF_RESPONSE_TO_DNA_DAMAGE_STIMULUS	55135	WRAP53
GO_POSITIVE_REGULATION_OF_RESPONSE_TO_DNA_DAMAGE_STIMULUS	7515	XRCC1
GO_POSITIVE_REGULATION_OF_RESPONSE_TO_DNA_DAMAGE_STIMULUS	25946	ZNF385A
GO_SIGNAL_TRANSDUCTION_IN_RESPONSE_TO_DNA_DAMAGE	25	ABL1
GO_SIGNAL_TRANSDUCTION_IN_RESPONSE_TO_DNA_DAMAGE	84142	ABRAXAS1
GO_SIGNAL_TRANSDUCTION_IN_RESPONSE_TO_DNA_DAMAGE	4848	AC092881.1
GO_SIGNAL_TRANSDUCTION_IN_RESPONSE_TO_DNA_DAMAGE	340485	ACER2
GO_SIGNAL_TRANSDUCTION_IN_RESPONSE_TO_DNA_DAMAGE	27063	ANKRD1
GO_SIGNAL_TRANSDUCTION_IN_RESPONSE_TO_DNA_DAMAGE	1820	ARID3A
GO_SIGNAL_TRANSDUCTION_IN_RESPONSE_TO_DNA_DAMAGE	79915	ATAD5
GO_SIGNAL_TRANSDUCTION_IN_RESPONSE_TO_DNA_DAMAGE	472	ATM
GO_SIGNAL_TRANSDUCTION_IN_RESPONSE_TO_DNA_DAMAGE	545	ATR
GO_SIGNAL_TRANSDUCTION_IN_RESPONSE_TO_DNA_DAMAGE	546	ATRX
GO_SIGNAL_TRANSDUCTION_IN_RESPONSE_TO_DNA_DAMAGE	6790	AURKA
GO_SIGNAL_TRANSDUCTION_IN_RESPONSE_TO_DNA_DAMAGE	29086	BABAM1
GO_SIGNAL_TRANSDUCTION_IN_RESPONSE_TO_DNA_DAMAGE	9577	BABAM2
GO_SIGNAL_TRANSDUCTION_IN_RESPONSE_TO_DNA_DAMAGE	10538	NA
GO_SIGNAL_TRANSDUCTION_IN_RESPONSE_TO_DNA_DAMAGE	581	BAX
GO_SIGNAL_TRANSDUCTION_IN_RESPONSE_TO_DNA_DAMAGE	602	BCL3
GO_SIGNAL_TRANSDUCTION_IN_RESPONSE_TO_DNA_DAMAGE	637	BID
GO_SIGNAL_TRANSDUCTION_IN_RESPONSE_TO_DNA_DAMAGE	672	BRCA1
GO_SIGNAL_TRANSDUCTION_IN_RESPONSE_TO_DNA_DAMAGE	675	BRCA2
GO_SIGNAL_TRANSDUCTION_IN_RESPONSE_TO_DNA_DAMAGE	79184	BRCC3
GO_SIGNAL_TRANSDUCTION_IN_RESPONSE_TO_DNA_DAMAGE	7832	BTG2
GO_SIGNAL_TRANSDUCTION_IN_RESPONSE_TO_DNA_DAMAGE	10498	CARM1
GO_SIGNAL_TRANSDUCTION_IN_RESPONSE_TO_DNA_DAMAGE	835	CASP2
GO_SIGNAL_TRANSDUCTION_IN_RESPONSE_TO_DNA_DAMAGE	842	CASP9
GO_SIGNAL_TRANSDUCTION_IN_RESPONSE_TO_DNA_DAMAGE	891	CCNB1
GO_SIGNAL_TRANSDUCTION_IN_RESPONSE_TO_DNA_DAMAGE	960	CD44
GO_SIGNAL_TRANSDUCTION_IN_RESPONSE_TO_DNA_DAMAGE	972	CD74
GO_SIGNAL_TRANSDUCTION_IN_RESPONSE_TO_DNA_DAMAGE	8555	CDC14B
GO_SIGNAL_TRANSDUCTION_IN_RESPONSE_TO_DNA_DAMAGE	995	CDC25C
GO_SIGNAL_TRANSDUCTION_IN_RESPONSE_TO_DNA_DAMAGE	988	CDC5L
GO_SIGNAL_TRANSDUCTION_IN_RESPONSE_TO_DNA_DAMAGE	983	CDK1
GO_SIGNAL_TRANSDUCTION_IN_RESPONSE_TO_DNA_DAMAGE	1017	CDK2
GO_SIGNAL_TRANSDUCTION_IN_RESPONSE_TO_DNA_DAMAGE	1026	CDKN1A
GO_SIGNAL_TRANSDUCTION_IN_RESPONSE_TO_DNA_DAMAGE	1027	CDKN1B
GO_SIGNAL_TRANSDUCTION_IN_RESPONSE_TO_DNA_DAMAGE	80254	CEP63
GO_SIGNAL_TRANSDUCTION_IN_RESPONSE_TO_DNA_DAMAGE	1111	CHEK1
GO_SIGNAL_TRANSDUCTION_IN_RESPONSE_TO_DNA_DAMAGE	11200	CHEK2
GO_SIGNAL_TRANSDUCTION_IN_RESPONSE_TO_DNA_DAMAGE	23019	CNOT1
GO_SIGNAL_TRANSDUCTION_IN_RESPONSE_TO_DNA_DAMAGE	25904	CNOT10
GO_SIGNAL_TRANSDUCTION_IN_RESPONSE_TO_DNA_DAMAGE	55571	CNOT11
GO_SIGNAL_TRANSDUCTION_IN_RESPONSE_TO_DNA_DAMAGE	4849	CNOT3
GO_SIGNAL_TRANSDUCTION_IN_RESPONSE_TO_DNA_DAMAGE	4850	CNOT4
GO_SIGNAL_TRANSDUCTION_IN_RESPONSE_TO_DNA_DAMAGE	57472	CNOT6
GO_SIGNAL_TRANSDUCTION_IN_RESPONSE_TO_DNA_DAMAGE	246175	CNOT6L
GO_SIGNAL_TRANSDUCTION_IN_RESPONSE_TO_DNA_DAMAGE	29883	CNOT7
GO_SIGNAL_TRANSDUCTION_IN_RESPONSE_TO_DNA_DAMAGE	9337	CNOT8
GO_SIGNAL_TRANSDUCTION_IN_RESPONSE_TO_DNA_DAMAGE	9125	CNOT9
GO_SIGNAL_TRANSDUCTION_IN_RESPONSE_TO_DNA_DAMAGE	8738	CRADD
GO_SIGNAL_TRANSDUCTION_IN_RESPONSE_TO_DNA_DAMAGE	1655	DDX5
GO_SIGNAL_TRANSDUCTION_IN_RESPONSE_TO_DNA_DAMAGE	51514	DTL
GO_SIGNAL_TRANSDUCTION_IN_RESPONSE_TO_DNA_DAMAGE	1859	DYRK1A
GO_SIGNAL_TRANSDUCTION_IN_RESPONSE_TO_DNA_DAMAGE	8444	DYRK3
GO_SIGNAL_TRANSDUCTION_IN_RESPONSE_TO_DNA_DAMAGE	1869	E2F1
GO_SIGNAL_TRANSDUCTION_IN_RESPONSE_TO_DNA_DAMAGE	1874	E2F4
GO_SIGNAL_TRANSDUCTION_IN_RESPONSE_TO_DNA_DAMAGE	144455	E2F7
GO_SIGNAL_TRANSDUCTION_IN_RESPONSE_TO_DNA_DAMAGE	79733	E2F8
GO_SIGNAL_TRANSDUCTION_IN_RESPONSE_TO_DNA_DAMAGE	9521	EEF1E1
GO_SIGNAL_TRANSDUCTION_IN_RESPONSE_TO_DNA_DAMAGE	2033	EP300
GO_SIGNAL_TRANSDUCTION_IN_RESPONSE_TO_DNA_DAMAGE	2305	FOXM1
GO_SIGNAL_TRANSDUCTION_IN_RESPONSE_TO_DNA_DAMAGE	2309	FOXO3
GO_SIGNAL_TRANSDUCTION_IN_RESPONSE_TO_DNA_DAMAGE	51343	FZR1
GO_SIGNAL_TRANSDUCTION_IN_RESPONSE_TO_DNA_DAMAGE	1647	GADD45A
GO_SIGNAL_TRANSDUCTION_IN_RESPONSE_TO_DNA_DAMAGE	2765	NA
GO_SIGNAL_TRANSDUCTION_IN_RESPONSE_TO_DNA_DAMAGE	2885	GRB2
GO_SIGNAL_TRANSDUCTION_IN_RESPONSE_TO_DNA_DAMAGE	51512	GTSE1
GO_SIGNAL_TRANSDUCTION_IN_RESPONSE_TO_DNA_DAMAGE	3090	HIC1
GO_SIGNAL_TRANSDUCTION_IN_RESPONSE_TO_DNA_DAMAGE	28996	HIPK2
GO_SIGNAL_TRANSDUCTION_IN_RESPONSE_TO_DNA_DAMAGE	51147	ING4
GO_SIGNAL_TRANSDUCTION_IN_RESPONSE_TO_DNA_DAMAGE	10524	KAT5
GO_SIGNAL_TRANSDUCTION_IN_RESPONSE_TO_DNA_DAMAGE	23028	KDM1A
GO_SIGNAL_TRANSDUCTION_IN_RESPONSE_TO_DNA_DAMAGE	387893	KMT5A
GO_SIGNAL_TRANSDUCTION_IN_RESPONSE_TO_DNA_DAMAGE	10459	MAD2L2
GO_SIGNAL_TRANSDUCTION_IN_RESPONSE_TO_DNA_DAMAGE	1432	MAPK14
GO_SIGNAL_TRANSDUCTION_IN_RESPONSE_TO_DNA_DAMAGE	64844	2019-03-07
GO_SIGNAL_TRANSDUCTION_IN_RESPONSE_TO_DNA_DAMAGE	4193	MDM2
GO_SIGNAL_TRANSDUCTION_IN_RESPONSE_TO_DNA_DAMAGE	4194	MDM4
GO_SIGNAL_TRANSDUCTION_IN_RESPONSE_TO_DNA_DAMAGE	4282	MIF
GO_SIGNAL_TRANSDUCTION_IN_RESPONSE_TO_DNA_DAMAGE	406991	NA
GO_SIGNAL_TRANSDUCTION_IN_RESPONSE_TO_DNA_DAMAGE	4487	MSX1
GO_SIGNAL_TRANSDUCTION_IN_RESPONSE_TO_DNA_DAMAGE	4582	MUC1
GO_SIGNAL_TRANSDUCTION_IN_RESPONSE_TO_DNA_DAMAGE	4646	MYO6
GO_SIGNAL_TRANSDUCTION_IN_RESPONSE_TO_DNA_DAMAGE	4683	NBN
GO_SIGNAL_TRANSDUCTION_IN_RESPONSE_TO_DNA_DAMAGE	10397	NDRG1
GO_SIGNAL_TRANSDUCTION_IN_RESPONSE_TO_DNA_DAMAGE	22976	PAXIP1
GO_SIGNAL_TRANSDUCTION_IN_RESPONSE_TO_DNA_DAMAGE	57060	PCBP4
GO_SIGNAL_TRANSDUCTION_IN_RESPONSE_TO_DNA_DAMAGE	5111	PCNA
GO_SIGNAL_TRANSDUCTION_IN_RESPONSE_TO_DNA_DAMAGE	55367	PIDD1
GO_SIGNAL_TRANSDUCTION_IN_RESPONSE_TO_DNA_DAMAGE	22925	NA
GO_SIGNAL_TRANSDUCTION_IN_RESPONSE_TO_DNA_DAMAGE	5325	NA
GO_SIGNAL_TRANSDUCTION_IN_RESPONSE_TO_DNA_DAMAGE	5347	PLK1
GO_SIGNAL_TRANSDUCTION_IN_RESPONSE_TO_DNA_DAMAGE	10769	PLK2
GO_SIGNAL_TRANSDUCTION_IN_RESPONSE_TO_DNA_DAMAGE	1263	PLK3
GO_SIGNAL_TRANSDUCTION_IN_RESPONSE_TO_DNA_DAMAGE	5366	PMAIP1
GO_SIGNAL_TRANSDUCTION_IN_RESPONSE_TO_DNA_DAMAGE	5371	PML
GO_SIGNAL_TRANSDUCTION_IN_RESPONSE_TO_DNA_DAMAGE	8493	PPM1D
GO_SIGNAL_TRANSDUCTION_IN_RESPONSE_TO_DNA_DAMAGE	5591	PRKDC
GO_SIGNAL_TRANSDUCTION_IN_RESPONSE_TO_DNA_DAMAGE	3276	PRMT1
GO_SIGNAL_TRANSDUCTION_IN_RESPONSE_TO_DNA_DAMAGE	27339	PRPF19
GO_SIGNAL_TRANSDUCTION_IN_RESPONSE_TO_DNA_DAMAGE	5716	PSMD10
GO_SIGNAL_TRANSDUCTION_IN_RESPONSE_TO_DNA_DAMAGE	754	PTTG1IP
GO_SIGNAL_TRANSDUCTION_IN_RESPONSE_TO_DNA_DAMAGE	149628	NA
GO_SIGNAL_TRANSDUCTION_IN_RESPONSE_TO_DNA_DAMAGE	5934	RBL2
GO_SIGNAL_TRANSDUCTION_IN_RESPONSE_TO_DNA_DAMAGE	28984	NA
GO_SIGNAL_TRANSDUCTION_IN_RESPONSE_TO_DNA_DAMAGE	60561	RINT1
GO_SIGNAL_TRANSDUCTION_IN_RESPONSE_TO_DNA_DAMAGE	6154	RPL26
GO_SIGNAL_TRANSDUCTION_IN_RESPONSE_TO_DNA_DAMAGE	51065	RPS27L
GO_SIGNAL_TRANSDUCTION_IN_RESPONSE_TO_DNA_DAMAGE	27330	NA
GO_SIGNAL_TRANSDUCTION_IN_RESPONSE_TO_DNA_DAMAGE	83667	SESN2
GO_SIGNAL_TRANSDUCTION_IN_RESPONSE_TO_DNA_DAMAGE	2810	SFN
GO_SIGNAL_TRANSDUCTION_IN_RESPONSE_TO_DNA_DAMAGE	23411	SIRT1
GO_SIGNAL_TRANSDUCTION_IN_RESPONSE_TO_DNA_DAMAGE	56950	SMYD2
GO_SIGNAL_TRANSDUCTION_IN_RESPONSE_TO_DNA_DAMAGE	6615	SNAI1
GO_SIGNAL_TRANSDUCTION_IN_RESPONSE_TO_DNA_DAMAGE	6591	SNAI2
GO_SIGNAL_TRANSDUCTION_IN_RESPONSE_TO_DNA_DAMAGE	6659	SOX4
GO_SIGNAL_TRANSDUCTION_IN_RESPONSE_TO_DNA_DAMAGE	6672	SP100
GO_SIGNAL_TRANSDUCTION_IN_RESPONSE_TO_DNA_DAMAGE	161742	SPRED1
GO_SIGNAL_TRANSDUCTION_IN_RESPONSE_TO_DNA_DAMAGE	200734	SPRED2
GO_SIGNAL_TRANSDUCTION_IN_RESPONSE_TO_DNA_DAMAGE	65975	NA
GO_SIGNAL_TRANSDUCTION_IN_RESPONSE_TO_DNA_DAMAGE	7023	TFAP4
GO_SIGNAL_TRANSDUCTION_IN_RESPONSE_TO_DNA_DAMAGE	7027	TFDP1
GO_SIGNAL_TRANSDUCTION_IN_RESPONSE_TO_DNA_DAMAGE	7029	TFDP2
GO_SIGNAL_TRANSDUCTION_IN_RESPONSE_TO_DNA_DAMAGE	85456	TNKS1BP1
GO_SIGNAL_TRANSDUCTION_IN_RESPONSE_TO_DNA_DAMAGE	7157	TP53
GO_SIGNAL_TRANSDUCTION_IN_RESPONSE_TO_DNA_DAMAGE	11277	TREX1
GO_SIGNAL_TRANSDUCTION_IN_RESPONSE_TO_DNA_DAMAGE	51499	TRIAP1
GO_SIGNAL_TRANSDUCTION_IN_RESPONSE_TO_DNA_DAMAGE	7291	NA
GO_SIGNAL_TRANSDUCTION_IN_RESPONSE_TO_DNA_DAMAGE	51720	UIMC1
GO_SIGNAL_TRANSDUCTION_IN_RESPONSE_TO_DNA_DAMAGE	9100	USP10
GO_SIGNAL_TRANSDUCTION_IN_RESPONSE_TO_DNA_DAMAGE	7471	NA
GO_SIGNAL_TRANSDUCTION_IN_RESPONSE_TO_DNA_DAMAGE	55702	YJU2
GO_SIGNAL_TRANSDUCTION_IN_RESPONSE_TO_DNA_DAMAGE	10269	ZMPSTE24
GO_SIGNAL_TRANSDUCTION_IN_RESPONSE_TO_DNA_DAMAGE	25946	ZNF385A
GO_HOMOLOGOUS_RECOMBINATION	472	ATM
GO_HOMOLOGOUS_RECOMBINATION	641	BLM
GO_HOMOLOGOUS_RECOMBINATION	83990	BRIP1
GO_HOMOLOGOUS_RECOMBINATION	79703	C11orf80
GO_HOMOLOGOUS_RECOMBINATION	317761	NA
GO_HOMOLOGOUS_RECOMBINATION	57820	CCNB1IP1
GO_HOMOLOGOUS_RECOMBINATION	378708	CENPS
GO_HOMOLOGOUS_RECOMBINATION	201254	CENPX
GO_HOMOLOGOUS_RECOMBINATION	124817	NA
GO_HOMOLOGOUS_RECOMBINATION	11144	NA
GO_HOMOLOGOUS_RECOMBINATION	146956	EME1
GO_HOMOLOGOUS_RECOMBINATION	197342	EME2
GO_HOMOLOGOUS_RECOMBINATION	2072	ERCC4
GO_HOMOLOGOUS_RECOMBINATION	57697	FANCM
GO_HOMOLOGOUS_RECOMBINATION	83933	HDAC10
GO_HOMOLOGOUS_RECOMBINATION	164045	NA
GO_HOMOLOGOUS_RECOMBINATION	116138	KLHDC3
GO_HOMOLOGOUS_RECOMBINATION	157777	NA
GO_HOMOLOGOUS_RECOMBINATION	254528	NA
GO_HOMOLOGOUS_RECOMBINATION	4292	MLH1
GO_HOMOLOGOUS_RECOMBINATION	27030	MLH3
GO_HOMOLOGOUS_RECOMBINATION	84057	MND1
GO_HOMOLOGOUS_RECOMBINATION	4361	MRE11
GO_HOMOLOGOUS_RECOMBINATION	4437	MSH3
GO_HOMOLOGOUS_RECOMBINATION	4438	NA
GO_HOMOLOGOUS_RECOMBINATION	4439	MSH5
GO_HOMOLOGOUS_RECOMBINATION	80198	MUS81
GO_HOMOLOGOUS_RECOMBINATION	11105	NA
GO_HOMOLOGOUS_RECOMBINATION	56979	NA
GO_HOMOLOGOUS_RECOMBINATION	29893	PSMC3IP
GO_HOMOLOGOUS_RECOMBINATION	5885	RAD21
GO_HOMOLOGOUS_RECOMBINATION	10111	RAD50
GO_HOMOLOGOUS_RECOMBINATION	5888	RAD51
GO_HOMOLOGOUS_RECOMBINATION	5890	RAD51B
GO_HOMOLOGOUS_RECOMBINATION	5889	RAD51C
GO_HOMOLOGOUS_RECOMBINATION	5892	RAD51D
GO_HOMOLOGOUS_RECOMBINATION	25788	RAD54B
GO_HOMOLOGOUS_RECOMBINATION	9985	REC8
GO_HOMOLOGOUS_RECOMBINATION	80010	RMI1
GO_HOMOLOGOUS_RECOMBINATION	285498	NA
GO_HOMOLOGOUS_RECOMBINATION	6118	RPA2
GO_HOMOLOGOUS_RECOMBINATION	29935	NA
GO_HOMOLOGOUS_RECOMBINATION	158401	NA
GO_HOMOLOGOUS_RECOMBINATION	84464	SLX4
GO_HOMOLOGOUS_RECOMBINATION	23626	NA
GO_HOMOLOGOUS_RECOMBINATION	644186	NA
GO_HOMOLOGOUS_RECOMBINATION	6847	NA
GO_HOMOLOGOUS_RECOMBINATION	56159	NA
GO_HOMOLOGOUS_RECOMBINATION	400629	TEX19
GO_HOMOLOGOUS_RECOMBINATION	7153	TOP2A
GO_HOMOLOGOUS_RECOMBINATION	7155	TOP2B
GO_HOMOLOGOUS_RECOMBINATION	9319	TRIP13
GO_HOMOLOGOUS_RECOMBINATION	7320	UBE2B
GO_HOMOLOGOUS_RECOMBINATION	23304	UBR2
GO_SITE_OF_DNA_DAMAGE	10097	ACTR2
GO_SITE_OF_DNA_DAMAGE	10096	ACTR3
GO_SITE_OF_DNA_DAMAGE	54936	ADPRHL2
GO_SITE_OF_DNA_DAMAGE	200558	APLF
GO_SITE_OF_DNA_DAMAGE	10552	ARPC1A
GO_SITE_OF_DNA_DAMAGE	10109	ARPC2
GO_SITE_OF_DNA_DAMAGE	10094	ARPC3
GO_SITE_OF_DNA_DAMAGE	10093	ARPC4
GO_SITE_OF_DNA_DAMAGE	10092	ARPC5
GO_SITE_OF_DNA_DAMAGE	1386	ATF2
GO_SITE_OF_DNA_DAMAGE	79000	AUNIP
GO_SITE_OF_DNA_DAMAGE	10951	CBX1
GO_SITE_OF_DNA_DAMAGE	11335	CBX3
GO_SITE_OF_DNA_DAMAGE	23468	CBX5
GO_SITE_OF_DNA_DAMAGE	115004	CGAS
GO_SITE_OF_DNA_DAMAGE	157570	ESCO2
GO_SITE_OF_DNA_DAMAGE	3014	H2AFX
GO_SITE_OF_DNA_DAMAGE	92797	HELB
GO_SITE_OF_DNA_DAMAGE	3364	HUS1
GO_SITE_OF_DNA_DAMAGE	135458	NA
GO_SITE_OF_DNA_DAMAGE	55693	KDM4D
GO_SITE_OF_DNA_DAMAGE	10459	MAD2L2
GO_SITE_OF_DNA_DAMAGE	4361	MRE11
GO_SITE_OF_DNA_DAMAGE	4683	NBN
GO_SITE_OF_DNA_DAMAGE	4824	NKX3-1
GO_SITE_OF_DNA_DAMAGE	221443	OARD1
GO_SITE_OF_DNA_DAMAGE	142	PARP1
GO_SITE_OF_DNA_DAMAGE	10039	PARP3
GO_SITE_OF_DNA_DAMAGE	83666	PARP9
GO_SITE_OF_DNA_DAMAGE	286257	PAXX
GO_SITE_OF_DNA_DAMAGE	5252	PHF1
GO_SITE_OF_DNA_DAMAGE	5429	POLH
GO_SITE_OF_DNA_DAMAGE	51426	POLK
GO_SITE_OF_DNA_DAMAGE	27339	PRPF19
GO_SITE_OF_DNA_DAMAGE	56852	RAD18
GO_SITE_OF_DNA_DAMAGE	10111	RAD50
GO_SITE_OF_DNA_DAMAGE	5888	RAD51
GO_SITE_OF_DNA_DAMAGE	5932	RBBP8
GO_SITE_OF_DNA_DAMAGE	55159	RFWD3
GO_SITE_OF_DNA_DAMAGE	55183	RIF1
GO_SITE_OF_DNA_DAMAGE	51444	RNF138
GO_SITE_OF_DNA_DAMAGE	165918	RNF168
GO_SITE_OF_DNA_DAMAGE	254225	RNF169
GO_SITE_OF_DNA_DAMAGE	9025	RNF8
GO_SITE_OF_DNA_DAMAGE	6117	RPA1
GO_SITE_OF_DNA_DAMAGE	6118	RPA2
GO_SITE_OF_DNA_DAMAGE	6119	RPA3
GO_SITE_OF_DNA_DAMAGE	29935	NA
GO_SITE_OF_DNA_DAMAGE	25939	SAMHD1
GO_SITE_OF_DNA_DAMAGE	6419	SETMAR
GO_SITE_OF_DNA_DAMAGE	149840	SHLD1
GO_SITE_OF_DNA_DAMAGE	54537	SHLD2
GO_SITE_OF_DNA_DAMAGE	112441434	SHLD3
GO_SITE_OF_DNA_DAMAGE	84250	SLF1
GO_SITE_OF_DNA_DAMAGE	55719	SLF2
GO_SITE_OF_DNA_DAMAGE	91607	NA
GO_SITE_OF_DNA_DAMAGE	56916	SMARCAD1
GO_SITE_OF_DNA_DAMAGE	50485	SMARCAL1
GO_SITE_OF_DNA_DAMAGE	23137	SMC5
GO_SITE_OF_DNA_DAMAGE	79677	SMC6
GO_SITE_OF_DNA_DAMAGE	23347	SMCHD1
GO_SITE_OF_DNA_DAMAGE	8914	TIMELESS
GO_SITE_OF_DNA_DAMAGE	7158	TP53BP1
GO_SITE_OF_DNA_DAMAGE	7415	VCP
GO_SITE_OF_DNA_DAMAGE	7454	NA
GO_SITE_OF_DNA_DAMAGE	55100	WDR70
GO_SITE_OF_DNA_DAMAGE	79968	WDR76
GO_SITE_OF_DNA_DAMAGE	55135	WRAP53
GO_SITE_OF_DNA_DAMAGE	7486	WRN
GO_SITE_OF_DNA_DAMAGE	7520	XRCC5
GO_SITE_OF_DNA_DAMAGE	51341	ZBTB7A
GO_DNA_DAMAGE_RESPONSE_SIGNAL_TRANSDUCTION_BY_P53_CLASS_MEDIATOR	4848	AC092881.1
GO_DNA_DAMAGE_RESPONSE_SIGNAL_TRANSDUCTION_BY_P53_CLASS_MEDIATOR	340485	ACER2
GO_DNA_DAMAGE_RESPONSE_SIGNAL_TRANSDUCTION_BY_P53_CLASS_MEDIATOR	27063	ANKRD1
GO_DNA_DAMAGE_RESPONSE_SIGNAL_TRANSDUCTION_BY_P53_CLASS_MEDIATOR	1820	ARID3A
GO_DNA_DAMAGE_RESPONSE_SIGNAL_TRANSDUCTION_BY_P53_CLASS_MEDIATOR	472	ATM
GO_DNA_DAMAGE_RESPONSE_SIGNAL_TRANSDUCTION_BY_P53_CLASS_MEDIATOR	545	ATR
GO_DNA_DAMAGE_RESPONSE_SIGNAL_TRANSDUCTION_BY_P53_CLASS_MEDIATOR	546	ATRX
GO_DNA_DAMAGE_RESPONSE_SIGNAL_TRANSDUCTION_BY_P53_CLASS_MEDIATOR	6790	AURKA
GO_DNA_DAMAGE_RESPONSE_SIGNAL_TRANSDUCTION_BY_P53_CLASS_MEDIATOR	10538	NA
GO_DNA_DAMAGE_RESPONSE_SIGNAL_TRANSDUCTION_BY_P53_CLASS_MEDIATOR	581	BAX
GO_DNA_DAMAGE_RESPONSE_SIGNAL_TRANSDUCTION_BY_P53_CLASS_MEDIATOR	602	BCL3
GO_DNA_DAMAGE_RESPONSE_SIGNAL_TRANSDUCTION_BY_P53_CLASS_MEDIATOR	672	BRCA1
GO_DNA_DAMAGE_RESPONSE_SIGNAL_TRANSDUCTION_BY_P53_CLASS_MEDIATOR	675	BRCA2
GO_DNA_DAMAGE_RESPONSE_SIGNAL_TRANSDUCTION_BY_P53_CLASS_MEDIATOR	7832	BTG2
GO_DNA_DAMAGE_RESPONSE_SIGNAL_TRANSDUCTION_BY_P53_CLASS_MEDIATOR	10498	CARM1
GO_DNA_DAMAGE_RESPONSE_SIGNAL_TRANSDUCTION_BY_P53_CLASS_MEDIATOR	835	CASP2
GO_DNA_DAMAGE_RESPONSE_SIGNAL_TRANSDUCTION_BY_P53_CLASS_MEDIATOR	891	CCNB1
GO_DNA_DAMAGE_RESPONSE_SIGNAL_TRANSDUCTION_BY_P53_CLASS_MEDIATOR	960	CD44
GO_DNA_DAMAGE_RESPONSE_SIGNAL_TRANSDUCTION_BY_P53_CLASS_MEDIATOR	972	CD74
GO_DNA_DAMAGE_RESPONSE_SIGNAL_TRANSDUCTION_BY_P53_CLASS_MEDIATOR	995	CDC25C
GO_DNA_DAMAGE_RESPONSE_SIGNAL_TRANSDUCTION_BY_P53_CLASS_MEDIATOR	983	CDK1
GO_DNA_DAMAGE_RESPONSE_SIGNAL_TRANSDUCTION_BY_P53_CLASS_MEDIATOR	1017	CDK2
GO_DNA_DAMAGE_RESPONSE_SIGNAL_TRANSDUCTION_BY_P53_CLASS_MEDIATOR	1026	CDKN1A
GO_DNA_DAMAGE_RESPONSE_SIGNAL_TRANSDUCTION_BY_P53_CLASS_MEDIATOR	1027	CDKN1B
GO_DNA_DAMAGE_RESPONSE_SIGNAL_TRANSDUCTION_BY_P53_CLASS_MEDIATOR	11200	CHEK2
GO_DNA_DAMAGE_RESPONSE_SIGNAL_TRANSDUCTION_BY_P53_CLASS_MEDIATOR	23019	CNOT1
GO_DNA_DAMAGE_RESPONSE_SIGNAL_TRANSDUCTION_BY_P53_CLASS_MEDIATOR	25904	CNOT10
GO_DNA_DAMAGE_RESPONSE_SIGNAL_TRANSDUCTION_BY_P53_CLASS_MEDIATOR	55571	CNOT11
GO_DNA_DAMAGE_RESPONSE_SIGNAL_TRANSDUCTION_BY_P53_CLASS_MEDIATOR	4849	CNOT3
GO_DNA_DAMAGE_RESPONSE_SIGNAL_TRANSDUCTION_BY_P53_CLASS_MEDIATOR	4850	CNOT4
GO_DNA_DAMAGE_RESPONSE_SIGNAL_TRANSDUCTION_BY_P53_CLASS_MEDIATOR	57472	CNOT6
GO_DNA_DAMAGE_RESPONSE_SIGNAL_TRANSDUCTION_BY_P53_CLASS_MEDIATOR	246175	CNOT6L
GO_DNA_DAMAGE_RESPONSE_SIGNAL_TRANSDUCTION_BY_P53_CLASS_MEDIATOR	29883	CNOT7
GO_DNA_DAMAGE_RESPONSE_SIGNAL_TRANSDUCTION_BY_P53_CLASS_MEDIATOR	9337	CNOT8
GO_DNA_DAMAGE_RESPONSE_SIGNAL_TRANSDUCTION_BY_P53_CLASS_MEDIATOR	9125	CNOT9
GO_DNA_DAMAGE_RESPONSE_SIGNAL_TRANSDUCTION_BY_P53_CLASS_MEDIATOR	8738	CRADD
GO_DNA_DAMAGE_RESPONSE_SIGNAL_TRANSDUCTION_BY_P53_CLASS_MEDIATOR	1655	DDX5
GO_DNA_DAMAGE_RESPONSE_SIGNAL_TRANSDUCTION_BY_P53_CLASS_MEDIATOR	1859	DYRK1A
GO_DNA_DAMAGE_RESPONSE_SIGNAL_TRANSDUCTION_BY_P53_CLASS_MEDIATOR	8444	DYRK3
GO_DNA_DAMAGE_RESPONSE_SIGNAL_TRANSDUCTION_BY_P53_CLASS_MEDIATOR	1869	E2F1
GO_DNA_DAMAGE_RESPONSE_SIGNAL_TRANSDUCTION_BY_P53_CLASS_MEDIATOR	1874	E2F4
GO_DNA_DAMAGE_RESPONSE_SIGNAL_TRANSDUCTION_BY_P53_CLASS_MEDIATOR	144455	E2F7
GO_DNA_DAMAGE_RESPONSE_SIGNAL_TRANSDUCTION_BY_P53_CLASS_MEDIATOR	79733	E2F8
GO_DNA_DAMAGE_RESPONSE_SIGNAL_TRANSDUCTION_BY_P53_CLASS_MEDIATOR	9521	EEF1E1
GO_DNA_DAMAGE_RESPONSE_SIGNAL_TRANSDUCTION_BY_P53_CLASS_MEDIATOR	2033	EP300
GO_DNA_DAMAGE_RESPONSE_SIGNAL_TRANSDUCTION_BY_P53_CLASS_MEDIATOR	2305	FOXM1
GO_DNA_DAMAGE_RESPONSE_SIGNAL_TRANSDUCTION_BY_P53_CLASS_MEDIATOR	2309	FOXO3
GO_DNA_DAMAGE_RESPONSE_SIGNAL_TRANSDUCTION_BY_P53_CLASS_MEDIATOR	1647	GADD45A
GO_DNA_DAMAGE_RESPONSE_SIGNAL_TRANSDUCTION_BY_P53_CLASS_MEDIATOR	2765	NA
GO_DNA_DAMAGE_RESPONSE_SIGNAL_TRANSDUCTION_BY_P53_CLASS_MEDIATOR	51512	GTSE1
GO_DNA_DAMAGE_RESPONSE_SIGNAL_TRANSDUCTION_BY_P53_CLASS_MEDIATOR	3090	HIC1
GO_DNA_DAMAGE_RESPONSE_SIGNAL_TRANSDUCTION_BY_P53_CLASS_MEDIATOR	28996	HIPK2
GO_DNA_DAMAGE_RESPONSE_SIGNAL_TRANSDUCTION_BY_P53_CLASS_MEDIATOR	51147	ING4
GO_DNA_DAMAGE_RESPONSE_SIGNAL_TRANSDUCTION_BY_P53_CLASS_MEDIATOR	10524	KAT5
GO_DNA_DAMAGE_RESPONSE_SIGNAL_TRANSDUCTION_BY_P53_CLASS_MEDIATOR	23028	KDM1A
GO_DNA_DAMAGE_RESPONSE_SIGNAL_TRANSDUCTION_BY_P53_CLASS_MEDIATOR	387893	KMT5A
GO_DNA_DAMAGE_RESPONSE_SIGNAL_TRANSDUCTION_BY_P53_CLASS_MEDIATOR	64844	2019-03-07
GO_DNA_DAMAGE_RESPONSE_SIGNAL_TRANSDUCTION_BY_P53_CLASS_MEDIATOR	4193	MDM2
GO_DNA_DAMAGE_RESPONSE_SIGNAL_TRANSDUCTION_BY_P53_CLASS_MEDIATOR	4194	MDM4
GO_DNA_DAMAGE_RESPONSE_SIGNAL_TRANSDUCTION_BY_P53_CLASS_MEDIATOR	4282	MIF
GO_DNA_DAMAGE_RESPONSE_SIGNAL_TRANSDUCTION_BY_P53_CLASS_MEDIATOR	4487	MSX1
GO_DNA_DAMAGE_RESPONSE_SIGNAL_TRANSDUCTION_BY_P53_CLASS_MEDIATOR	4582	MUC1
GO_DNA_DAMAGE_RESPONSE_SIGNAL_TRANSDUCTION_BY_P53_CLASS_MEDIATOR	4646	MYO6
GO_DNA_DAMAGE_RESPONSE_SIGNAL_TRANSDUCTION_BY_P53_CLASS_MEDIATOR	4683	NBN
GO_DNA_DAMAGE_RESPONSE_SIGNAL_TRANSDUCTION_BY_P53_CLASS_MEDIATOR	10397	NDRG1
GO_DNA_DAMAGE_RESPONSE_SIGNAL_TRANSDUCTION_BY_P53_CLASS_MEDIATOR	22976	PAXIP1
GO_DNA_DAMAGE_RESPONSE_SIGNAL_TRANSDUCTION_BY_P53_CLASS_MEDIATOR	57060	PCBP4
GO_DNA_DAMAGE_RESPONSE_SIGNAL_TRANSDUCTION_BY_P53_CLASS_MEDIATOR	5111	PCNA
GO_DNA_DAMAGE_RESPONSE_SIGNAL_TRANSDUCTION_BY_P53_CLASS_MEDIATOR	55367	PIDD1
GO_DNA_DAMAGE_RESPONSE_SIGNAL_TRANSDUCTION_BY_P53_CLASS_MEDIATOR	22925	NA
GO_DNA_DAMAGE_RESPONSE_SIGNAL_TRANSDUCTION_BY_P53_CLASS_MEDIATOR	5325	NA
GO_DNA_DAMAGE_RESPONSE_SIGNAL_TRANSDUCTION_BY_P53_CLASS_MEDIATOR	10769	PLK2
GO_DNA_DAMAGE_RESPONSE_SIGNAL_TRANSDUCTION_BY_P53_CLASS_MEDIATOR	1263	PLK3
GO_DNA_DAMAGE_RESPONSE_SIGNAL_TRANSDUCTION_BY_P53_CLASS_MEDIATOR	5366	PMAIP1
GO_DNA_DAMAGE_RESPONSE_SIGNAL_TRANSDUCTION_BY_P53_CLASS_MEDIATOR	5371	PML
GO_DNA_DAMAGE_RESPONSE_SIGNAL_TRANSDUCTION_BY_P53_CLASS_MEDIATOR	8493	PPM1D
GO_DNA_DAMAGE_RESPONSE_SIGNAL_TRANSDUCTION_BY_P53_CLASS_MEDIATOR	3276	PRMT1
GO_DNA_DAMAGE_RESPONSE_SIGNAL_TRANSDUCTION_BY_P53_CLASS_MEDIATOR	5716	PSMD10
GO_DNA_DAMAGE_RESPONSE_SIGNAL_TRANSDUCTION_BY_P53_CLASS_MEDIATOR	754	PTTG1IP
GO_DNA_DAMAGE_RESPONSE_SIGNAL_TRANSDUCTION_BY_P53_CLASS_MEDIATOR	149628	NA
GO_DNA_DAMAGE_RESPONSE_SIGNAL_TRANSDUCTION_BY_P53_CLASS_MEDIATOR	5934	RBL2
GO_DNA_DAMAGE_RESPONSE_SIGNAL_TRANSDUCTION_BY_P53_CLASS_MEDIATOR	28984	NA
GO_DNA_DAMAGE_RESPONSE_SIGNAL_TRANSDUCTION_BY_P53_CLASS_MEDIATOR	6154	RPL26
GO_DNA_DAMAGE_RESPONSE_SIGNAL_TRANSDUCTION_BY_P53_CLASS_MEDIATOR	51065	RPS27L
GO_DNA_DAMAGE_RESPONSE_SIGNAL_TRANSDUCTION_BY_P53_CLASS_MEDIATOR	27330	NA
GO_DNA_DAMAGE_RESPONSE_SIGNAL_TRANSDUCTION_BY_P53_CLASS_MEDIATOR	83667	SESN2
GO_DNA_DAMAGE_RESPONSE_SIGNAL_TRANSDUCTION_BY_P53_CLASS_MEDIATOR	2810	SFN
GO_DNA_DAMAGE_RESPONSE_SIGNAL_TRANSDUCTION_BY_P53_CLASS_MEDIATOR	23411	SIRT1
GO_DNA_DAMAGE_RESPONSE_SIGNAL_TRANSDUCTION_BY_P53_CLASS_MEDIATOR	56950	SMYD2
GO_DNA_DAMAGE_RESPONSE_SIGNAL_TRANSDUCTION_BY_P53_CLASS_MEDIATOR	6615	SNAI1
GO_DNA_DAMAGE_RESPONSE_SIGNAL_TRANSDUCTION_BY_P53_CLASS_MEDIATOR	6591	SNAI2
GO_DNA_DAMAGE_RESPONSE_SIGNAL_TRANSDUCTION_BY_P53_CLASS_MEDIATOR	6659	SOX4
GO_DNA_DAMAGE_RESPONSE_SIGNAL_TRANSDUCTION_BY_P53_CLASS_MEDIATOR	6672	SP100
GO_DNA_DAMAGE_RESPONSE_SIGNAL_TRANSDUCTION_BY_P53_CLASS_MEDIATOR	161742	SPRED1
GO_DNA_DAMAGE_RESPONSE_SIGNAL_TRANSDUCTION_BY_P53_CLASS_MEDIATOR	200734	SPRED2
GO_DNA_DAMAGE_RESPONSE_SIGNAL_TRANSDUCTION_BY_P53_CLASS_MEDIATOR	7023	TFAP4
GO_DNA_DAMAGE_RESPONSE_SIGNAL_TRANSDUCTION_BY_P53_CLASS_MEDIATOR	7027	TFDP1
GO_DNA_DAMAGE_RESPONSE_SIGNAL_TRANSDUCTION_BY_P53_CLASS_MEDIATOR	7029	TFDP2
GO_DNA_DAMAGE_RESPONSE_SIGNAL_TRANSDUCTION_BY_P53_CLASS_MEDIATOR	85456	TNKS1BP1
GO_DNA_DAMAGE_RESPONSE_SIGNAL_TRANSDUCTION_BY_P53_CLASS_MEDIATOR	7157	TP53
GO_DNA_DAMAGE_RESPONSE_SIGNAL_TRANSDUCTION_BY_P53_CLASS_MEDIATOR	51499	TRIAP1
GO_DNA_DAMAGE_RESPONSE_SIGNAL_TRANSDUCTION_BY_P53_CLASS_MEDIATOR	7291	NA
GO_DNA_DAMAGE_RESPONSE_SIGNAL_TRANSDUCTION_BY_P53_CLASS_MEDIATOR	9100	USP10
GO_DNA_DAMAGE_RESPONSE_SIGNAL_TRANSDUCTION_BY_P53_CLASS_MEDIATOR	55702	YJU2
GO_DNA_DAMAGE_RESPONSE_SIGNAL_TRANSDUCTION_BY_P53_CLASS_MEDIATOR	10269	ZMPSTE24
GO_DNA_DAMAGE_RESPONSE_SIGNAL_TRANSDUCTION_BY_P53_CLASS_MEDIATOR	25946	ZNF385A
REACTOME_G1_S_DNA_DAMAGE_CHECKPOINTS	472	ATM
REACTOME_G1_S_DNA_DAMAGE_CHECKPOINTS	8900	NA
REACTOME_G1_S_DNA_DAMAGE_CHECKPOINTS	890	CCNA2
REACTOME_G1_S_DNA_DAMAGE_CHECKPOINTS	898	CCNE1
REACTOME_G1_S_DNA_DAMAGE_CHECKPOINTS	9134	CCNE2
REACTOME_G1_S_DNA_DAMAGE_CHECKPOINTS	993	CDC25A
REACTOME_G1_S_DNA_DAMAGE_CHECKPOINTS	1017	CDK2
REACTOME_G1_S_DNA_DAMAGE_CHECKPOINTS	1026	CDKN1A
REACTOME_G1_S_DNA_DAMAGE_CHECKPOINTS	1027	CDKN1B
REACTOME_G1_S_DNA_DAMAGE_CHECKPOINTS	1029	NA
REACTOME_G1_S_DNA_DAMAGE_CHECKPOINTS	1111	CHEK1
REACTOME_G1_S_DNA_DAMAGE_CHECKPOINTS	11200	CHEK2
REACTOME_G1_S_DNA_DAMAGE_CHECKPOINTS	64326	COP1
REACTOME_G1_S_DNA_DAMAGE_CHECKPOINTS	4193	MDM2
REACTOME_G1_S_DNA_DAMAGE_CHECKPOINTS	4194	MDM4
REACTOME_G1_S_DNA_DAMAGE_CHECKPOINTS	57060	PCBP4
REACTOME_G1_S_DNA_DAMAGE_CHECKPOINTS	51230	PHF20
REACTOME_G1_S_DNA_DAMAGE_CHECKPOINTS	5682	PSMA1
REACTOME_G1_S_DNA_DAMAGE_CHECKPOINTS	5683	PSMA2
REACTOME_G1_S_DNA_DAMAGE_CHECKPOINTS	5684	PSMA3
REACTOME_G1_S_DNA_DAMAGE_CHECKPOINTS	5685	PSMA4
REACTOME_G1_S_DNA_DAMAGE_CHECKPOINTS	5686	PSMA5
REACTOME_G1_S_DNA_DAMAGE_CHECKPOINTS	5687	PSMA6
REACTOME_G1_S_DNA_DAMAGE_CHECKPOINTS	5688	PSMA7
REACTOME_G1_S_DNA_DAMAGE_CHECKPOINTS	143471	NA
REACTOME_G1_S_DNA_DAMAGE_CHECKPOINTS	5689	PSMB1
REACTOME_G1_S_DNA_DAMAGE_CHECKPOINTS	5699	PSMB10
REACTOME_G1_S_DNA_DAMAGE_CHECKPOINTS	122706	NA
REACTOME_G1_S_DNA_DAMAGE_CHECKPOINTS	5690	PSMB2
REACTOME_G1_S_DNA_DAMAGE_CHECKPOINTS	5691	PSMB3
REACTOME_G1_S_DNA_DAMAGE_CHECKPOINTS	5692	PSMB4
REACTOME_G1_S_DNA_DAMAGE_CHECKPOINTS	5693	PSMB5
REACTOME_G1_S_DNA_DAMAGE_CHECKPOINTS	5694	PSMB6
REACTOME_G1_S_DNA_DAMAGE_CHECKPOINTS	5695	PSMB7
REACTOME_G1_S_DNA_DAMAGE_CHECKPOINTS	5696	PSMB8
REACTOME_G1_S_DNA_DAMAGE_CHECKPOINTS	5698	PSMB9
REACTOME_G1_S_DNA_DAMAGE_CHECKPOINTS	5700	PSMC1
REACTOME_G1_S_DNA_DAMAGE_CHECKPOINTS	5701	PSMC2
REACTOME_G1_S_DNA_DAMAGE_CHECKPOINTS	5702	PSMC3
REACTOME_G1_S_DNA_DAMAGE_CHECKPOINTS	5704	PSMC4
REACTOME_G1_S_DNA_DAMAGE_CHECKPOINTS	5705	PSMC5
REACTOME_G1_S_DNA_DAMAGE_CHECKPOINTS	5706	PSMC6
REACTOME_G1_S_DNA_DAMAGE_CHECKPOINTS	5707	PSMD1
REACTOME_G1_S_DNA_DAMAGE_CHECKPOINTS	5716	PSMD10
REACTOME_G1_S_DNA_DAMAGE_CHECKPOINTS	5717	PSMD11
REACTOME_G1_S_DNA_DAMAGE_CHECKPOINTS	5718	PSMD12
REACTOME_G1_S_DNA_DAMAGE_CHECKPOINTS	5719	PSMD13
REACTOME_G1_S_DNA_DAMAGE_CHECKPOINTS	10213	PSMD14
REACTOME_G1_S_DNA_DAMAGE_CHECKPOINTS	5708	PSMD2
REACTOME_G1_S_DNA_DAMAGE_CHECKPOINTS	5709	PSMD3
REACTOME_G1_S_DNA_DAMAGE_CHECKPOINTS	5710	PSMD4
REACTOME_G1_S_DNA_DAMAGE_CHECKPOINTS	5711	PSMD5
REACTOME_G1_S_DNA_DAMAGE_CHECKPOINTS	9861	PSMD6
REACTOME_G1_S_DNA_DAMAGE_CHECKPOINTS	5713	PSMD7
REACTOME_G1_S_DNA_DAMAGE_CHECKPOINTS	5714	PSMD8
REACTOME_G1_S_DNA_DAMAGE_CHECKPOINTS	5715	PSMD9
REACTOME_G1_S_DNA_DAMAGE_CHECKPOINTS	5720	PSME1
REACTOME_G1_S_DNA_DAMAGE_CHECKPOINTS	5721	PSME2
REACTOME_G1_S_DNA_DAMAGE_CHECKPOINTS	10197	PSME3
REACTOME_G1_S_DNA_DAMAGE_CHECKPOINTS	23198	PSME4
REACTOME_G1_S_DNA_DAMAGE_CHECKPOINTS	9491	PSMF1
REACTOME_G1_S_DNA_DAMAGE_CHECKPOINTS	6233	RPS27A
REACTOME_G1_S_DNA_DAMAGE_CHECKPOINTS	7979	SEM1
REACTOME_G1_S_DNA_DAMAGE_CHECKPOINTS	7157	TP53
REACTOME_G1_S_DNA_DAMAGE_CHECKPOINTS	7311	UBA52
REACTOME_G1_S_DNA_DAMAGE_CHECKPOINTS	7314	UBB
REACTOME_G1_S_DNA_DAMAGE_CHECKPOINTS	7316	UBC
REACTOME_G1_S_DNA_DAMAGE_CHECKPOINTS	25946	ZNF385A
GO_DNA_DAMAGE_RESPONSE_DETECTION_OF_DNA_DAMAGE	755	CFAP410
GO_DNA_DAMAGE_RESPONSE_DETECTION_OF_DNA_DAMAGE	8451	CUL4A
GO_DNA_DAMAGE_RESPONSE_DETECTION_OF_DNA_DAMAGE	8450	CUL4B
GO_DNA_DAMAGE_RESPONSE_DETECTION_OF_DNA_DAMAGE	1642	DDB1
GO_DNA_DAMAGE_RESPONSE_DETECTION_OF_DNA_DAMAGE	3301	DNAJA1
GO_DNA_DAMAGE_RESPONSE_DETECTION_OF_DNA_DAMAGE	51514	DTL
GO_DNA_DAMAGE_RESPONSE_DETECTION_OF_DNA_DAMAGE	8091	NA
GO_DNA_DAMAGE_RESPONSE_DETECTION_OF_DNA_DAMAGE	64963	MRPS11
GO_DNA_DAMAGE_RESPONSE_DETECTION_OF_DNA_DAMAGE	64949	MRPS26
GO_DNA_DAMAGE_RESPONSE_DETECTION_OF_DNA_DAMAGE	60488	MRPS35
GO_DNA_DAMAGE_RESPONSE_DETECTION_OF_DNA_DAMAGE	64965	MRPS9
GO_DNA_DAMAGE_RESPONSE_DETECTION_OF_DNA_DAMAGE	4750	NEK1
GO_DNA_DAMAGE_RESPONSE_DETECTION_OF_DNA_DAMAGE	142	PARP1
GO_DNA_DAMAGE_RESPONSE_DETECTION_OF_DNA_DAMAGE	5111	PCNA
GO_DNA_DAMAGE_RESPONSE_DETECTION_OF_DNA_DAMAGE	11284	PNKP
GO_DNA_DAMAGE_RESPONSE_DETECTION_OF_DNA_DAMAGE	5424	POLD1
GO_DNA_DAMAGE_RESPONSE_DETECTION_OF_DNA_DAMAGE	5425	POLD2
GO_DNA_DAMAGE_RESPONSE_DETECTION_OF_DNA_DAMAGE	10714	POLD3
GO_DNA_DAMAGE_RESPONSE_DETECTION_OF_DNA_DAMAGE	57804	POLD4
GO_DNA_DAMAGE_RESPONSE_DETECTION_OF_DNA_DAMAGE	56852	RAD18
GO_DNA_DAMAGE_RESPONSE_DETECTION_OF_DNA_DAMAGE	9978	RBX1
GO_DNA_DAMAGE_RESPONSE_DETECTION_OF_DNA_DAMAGE	5981	RFC1
GO_DNA_DAMAGE_RESPONSE_DETECTION_OF_DNA_DAMAGE	5982	RFC2
GO_DNA_DAMAGE_RESPONSE_DETECTION_OF_DNA_DAMAGE	5983	RFC3
GO_DNA_DAMAGE_RESPONSE_DETECTION_OF_DNA_DAMAGE	5984	RFC4
GO_DNA_DAMAGE_RESPONSE_DETECTION_OF_DNA_DAMAGE	5985	RFC5
GO_DNA_DAMAGE_RESPONSE_DETECTION_OF_DNA_DAMAGE	6117	RPA1
GO_DNA_DAMAGE_RESPONSE_DETECTION_OF_DNA_DAMAGE	6118	RPA2
GO_DNA_DAMAGE_RESPONSE_DETECTION_OF_DNA_DAMAGE	6119	RPA3
GO_DNA_DAMAGE_RESPONSE_DETECTION_OF_DNA_DAMAGE	6233	RPS27A
GO_DNA_DAMAGE_RESPONSE_DETECTION_OF_DNA_DAMAGE	6188	RPS3
GO_DNA_DAMAGE_RESPONSE_DETECTION_OF_DNA_DAMAGE	6659	SOX4
GO_DNA_DAMAGE_RESPONSE_DETECTION_OF_DNA_DAMAGE	11277	TREX1
GO_DNA_DAMAGE_RESPONSE_DETECTION_OF_DNA_DAMAGE	7311	UBA52
GO_DNA_DAMAGE_RESPONSE_DETECTION_OF_DNA_DAMAGE	7314	UBB
GO_DNA_DAMAGE_RESPONSE_DETECTION_OF_DNA_DAMAGE	7316	UBC
GO_DNA_DAMAGE_RESPONSE_DETECTION_OF_DNA_DAMAGE	7320	UBE2B
GO_DNA_DAMAGE_RESPONSE_DETECTION_OF_DNA_DAMAGE	7398	USP1
GO_DNA_DAMAGE_RESPONSE_DETECTION_OF_DNA_DAMAGE	57599	WDR48
GO_REGULATION_OF_DNA_DAMAGE_RESPONSE_SIGNAL_TRANSDUCTION_BY_P53_CLASS_MEDIATOR	27063	ANKRD1
GO_REGULATION_OF_DNA_DAMAGE_RESPONSE_SIGNAL_TRANSDUCTION_BY_P53_CLASS_MEDIATOR	472	ATM
GO_REGULATION_OF_DNA_DAMAGE_RESPONSE_SIGNAL_TRANSDUCTION_BY_P53_CLASS_MEDIATOR	545	ATR
GO_REGULATION_OF_DNA_DAMAGE_RESPONSE_SIGNAL_TRANSDUCTION_BY_P53_CLASS_MEDIATOR	960	CD44
GO_REGULATION_OF_DNA_DAMAGE_RESPONSE_SIGNAL_TRANSDUCTION_BY_P53_CLASS_MEDIATOR	972	CD74
GO_REGULATION_OF_DNA_DAMAGE_RESPONSE_SIGNAL_TRANSDUCTION_BY_P53_CLASS_MEDIATOR	1655	DDX5
GO_REGULATION_OF_DNA_DAMAGE_RESPONSE_SIGNAL_TRANSDUCTION_BY_P53_CLASS_MEDIATOR	1859	DYRK1A
GO_REGULATION_OF_DNA_DAMAGE_RESPONSE_SIGNAL_TRANSDUCTION_BY_P53_CLASS_MEDIATOR	8444	DYRK3
GO_REGULATION_OF_DNA_DAMAGE_RESPONSE_SIGNAL_TRANSDUCTION_BY_P53_CLASS_MEDIATOR	9521	EEF1E1
GO_REGULATION_OF_DNA_DAMAGE_RESPONSE_SIGNAL_TRANSDUCTION_BY_P53_CLASS_MEDIATOR	3090	HIC1
GO_REGULATION_OF_DNA_DAMAGE_RESPONSE_SIGNAL_TRANSDUCTION_BY_P53_CLASS_MEDIATOR	23028	KDM1A
GO_REGULATION_OF_DNA_DAMAGE_RESPONSE_SIGNAL_TRANSDUCTION_BY_P53_CLASS_MEDIATOR	387893	KMT5A
GO_REGULATION_OF_DNA_DAMAGE_RESPONSE_SIGNAL_TRANSDUCTION_BY_P53_CLASS_MEDIATOR	64844	2019-03-07
GO_REGULATION_OF_DNA_DAMAGE_RESPONSE_SIGNAL_TRANSDUCTION_BY_P53_CLASS_MEDIATOR	4193	MDM2
GO_REGULATION_OF_DNA_DAMAGE_RESPONSE_SIGNAL_TRANSDUCTION_BY_P53_CLASS_MEDIATOR	4282	MIF
GO_REGULATION_OF_DNA_DAMAGE_RESPONSE_SIGNAL_TRANSDUCTION_BY_P53_CLASS_MEDIATOR	4487	MSX1
GO_REGULATION_OF_DNA_DAMAGE_RESPONSE_SIGNAL_TRANSDUCTION_BY_P53_CLASS_MEDIATOR	22925	NA
GO_REGULATION_OF_DNA_DAMAGE_RESPONSE_SIGNAL_TRANSDUCTION_BY_P53_CLASS_MEDIATOR	5366	PMAIP1
GO_REGULATION_OF_DNA_DAMAGE_RESPONSE_SIGNAL_TRANSDUCTION_BY_P53_CLASS_MEDIATOR	5716	PSMD10
GO_REGULATION_OF_DNA_DAMAGE_RESPONSE_SIGNAL_TRANSDUCTION_BY_P53_CLASS_MEDIATOR	754	PTTG1IP
GO_REGULATION_OF_DNA_DAMAGE_RESPONSE_SIGNAL_TRANSDUCTION_BY_P53_CLASS_MEDIATOR	149628	NA
GO_REGULATION_OF_DNA_DAMAGE_RESPONSE_SIGNAL_TRANSDUCTION_BY_P53_CLASS_MEDIATOR	6154	RPL26
GO_REGULATION_OF_DNA_DAMAGE_RESPONSE_SIGNAL_TRANSDUCTION_BY_P53_CLASS_MEDIATOR	23411	SIRT1
GO_REGULATION_OF_DNA_DAMAGE_RESPONSE_SIGNAL_TRANSDUCTION_BY_P53_CLASS_MEDIATOR	56950	SMYD2
GO_REGULATION_OF_DNA_DAMAGE_RESPONSE_SIGNAL_TRANSDUCTION_BY_P53_CLASS_MEDIATOR	6615	SNAI1
GO_REGULATION_OF_DNA_DAMAGE_RESPONSE_SIGNAL_TRANSDUCTION_BY_P53_CLASS_MEDIATOR	6591	SNAI2
GO_REGULATION_OF_DNA_DAMAGE_RESPONSE_SIGNAL_TRANSDUCTION_BY_P53_CLASS_MEDIATOR	161742	SPRED1
GO_REGULATION_OF_DNA_DAMAGE_RESPONSE_SIGNAL_TRANSDUCTION_BY_P53_CLASS_MEDIATOR	200734	SPRED2
GO_REGULATION_OF_DNA_DAMAGE_RESPONSE_SIGNAL_TRANSDUCTION_BY_P53_CLASS_MEDIATOR	7291	NA
GO_REGULATION_OF_DNA_DAMAGE_RESPONSE_SIGNAL_TRANSDUCTION_BY_P53_CLASS_MEDIATOR	55702	YJU2
GO_REGULATION_OF_DNA_DAMAGE_RESPONSE_SIGNAL_TRANSDUCTION_BY_P53_CLASS_MEDIATOR	10269	ZMPSTE24
GO_REGULATION_OF_DNA_DAMAGE_RESPONSE_SIGNAL_TRANSDUCTION_BY_P53_CLASS_MEDIATOR	25946	ZNF385A
GO_G1_DNA_DAMAGE_CHECKPOINT	4848	AC092881.1
GO_G1_DNA_DAMAGE_CHECKPOINT	1820	ARID3A
GO_G1_DNA_DAMAGE_CHECKPOINT	472	ATM
GO_G1_DNA_DAMAGE_CHECKPOINT	6790	AURKA
GO_G1_DNA_DAMAGE_CHECKPOINT	581	BAX
GO_G1_DNA_DAMAGE_CHECKPOINT	7832	BTG2
GO_G1_DNA_DAMAGE_CHECKPOINT	10498	CARM1
GO_G1_DNA_DAMAGE_CHECKPOINT	835	CASP2
GO_G1_DNA_DAMAGE_CHECKPOINT	891	CCNB1
GO_G1_DNA_DAMAGE_CHECKPOINT	595	CCND1
GO_G1_DNA_DAMAGE_CHECKPOINT	995	CDC25C
GO_G1_DNA_DAMAGE_CHECKPOINT	983	CDK1
GO_G1_DNA_DAMAGE_CHECKPOINT	1017	CDK2
GO_G1_DNA_DAMAGE_CHECKPOINT	1026	CDKN1A
GO_G1_DNA_DAMAGE_CHECKPOINT	1027	CDKN1B
GO_G1_DNA_DAMAGE_CHECKPOINT	11200	CHEK2
GO_G1_DNA_DAMAGE_CHECKPOINT	23019	CNOT1
GO_G1_DNA_DAMAGE_CHECKPOINT	25904	CNOT10
GO_G1_DNA_DAMAGE_CHECKPOINT	55571	CNOT11
GO_G1_DNA_DAMAGE_CHECKPOINT	4849	CNOT3
GO_G1_DNA_DAMAGE_CHECKPOINT	4850	CNOT4
GO_G1_DNA_DAMAGE_CHECKPOINT	57472	CNOT6
GO_G1_DNA_DAMAGE_CHECKPOINT	246175	CNOT6L
GO_G1_DNA_DAMAGE_CHECKPOINT	29883	CNOT7
GO_G1_DNA_DAMAGE_CHECKPOINT	9337	CNOT8
GO_G1_DNA_DAMAGE_CHECKPOINT	9125	CNOT9
GO_G1_DNA_DAMAGE_CHECKPOINT	8738	CRADD
GO_G1_DNA_DAMAGE_CHECKPOINT	1869	E2F1
GO_G1_DNA_DAMAGE_CHECKPOINT	1874	E2F4
GO_G1_DNA_DAMAGE_CHECKPOINT	144455	E2F7
GO_G1_DNA_DAMAGE_CHECKPOINT	79733	E2F8
GO_G1_DNA_DAMAGE_CHECKPOINT	2033	EP300
GO_G1_DNA_DAMAGE_CHECKPOINT	79791	FBXO31
GO_G1_DNA_DAMAGE_CHECKPOINT	1647	GADD45A
GO_G1_DNA_DAMAGE_CHECKPOINT	26058	GIGYF2
GO_G1_DNA_DAMAGE_CHECKPOINT	2765	NA
GO_G1_DNA_DAMAGE_CHECKPOINT	51512	GTSE1
GO_G1_DNA_DAMAGE_CHECKPOINT	4193	MDM2
GO_G1_DNA_DAMAGE_CHECKPOINT	4194	MDM4
GO_G1_DNA_DAMAGE_CHECKPOINT	4582	MUC1
GO_G1_DNA_DAMAGE_CHECKPOINT	57060	PCBP4
GO_G1_DNA_DAMAGE_CHECKPOINT	5111	PCNA
GO_G1_DNA_DAMAGE_CHECKPOINT	55367	PIDD1
GO_G1_DNA_DAMAGE_CHECKPOINT	5325	NA
GO_G1_DNA_DAMAGE_CHECKPOINT	10769	PLK2
GO_G1_DNA_DAMAGE_CHECKPOINT	1263	PLK3
GO_G1_DNA_DAMAGE_CHECKPOINT	5371	PML
GO_G1_DNA_DAMAGE_CHECKPOINT	5591	PRKDC
GO_G1_DNA_DAMAGE_CHECKPOINT	3276	PRMT1
GO_G1_DNA_DAMAGE_CHECKPOINT	5934	RBL2
GO_G1_DNA_DAMAGE_CHECKPOINT	55159	RFWD3
GO_G1_DNA_DAMAGE_CHECKPOINT	28984	NA
GO_G1_DNA_DAMAGE_CHECKPOINT	6118	RPA2
GO_G1_DNA_DAMAGE_CHECKPOINT	6154	RPL26
GO_G1_DNA_DAMAGE_CHECKPOINT	51065	RPS27L
GO_G1_DNA_DAMAGE_CHECKPOINT	2810	SFN
GO_G1_DNA_DAMAGE_CHECKPOINT	6659	SOX4
GO_G1_DNA_DAMAGE_CHECKPOINT	7027	TFDP1
GO_G1_DNA_DAMAGE_CHECKPOINT	7029	TFDP2
GO_G1_DNA_DAMAGE_CHECKPOINT	85456	TNKS1BP1
GO_G1_DNA_DAMAGE_CHECKPOINT	7157	TP53
GO_G1_DNA_DAMAGE_CHECKPOINT	51499	TRIAP1
GO_G1_DNA_DAMAGE_CHECKPOINT	51322	WAC
GO_G1_DNA_DAMAGE_CHECKPOINT	25946	ZNF385A
GO_NEGATIVE_REGULATION_OF_RESPONSE_TO_DNA_DAMAGE_STIMULUS	57007	NA
GO_NEGATIVE_REGULATION_OF_RESPONSE_TO_DNA_DAMAGE_STIMULUS	79915	ATAD5
GO_NEGATIVE_REGULATION_OF_RESPONSE_TO_DNA_DAMAGE_STIMULUS	79000	AUNIP
GO_NEGATIVE_REGULATION_OF_RESPONSE_TO_DNA_DAMAGE_STIMULUS	596	BCL2
GO_NEGATIVE_REGULATION_OF_RESPONSE_TO_DNA_DAMAGE_STIMULUS	598	BCL2L1
GO_NEGATIVE_REGULATION_OF_RESPONSE_TO_DNA_DAMAGE_STIMULUS	83596	BCL2L12
GO_NEGATIVE_REGULATION_OF_RESPONSE_TO_DNA_DAMAGE_STIMULUS	637	BID
GO_NEGATIVE_REGULATION_OF_RESPONSE_TO_DNA_DAMAGE_STIMULUS	641	BLM
GO_NEGATIVE_REGULATION_OF_RESPONSE_TO_DNA_DAMAGE_STIMULUS	57805	CCAR2
GO_NEGATIVE_REGULATION_OF_RESPONSE_TO_DNA_DAMAGE_STIMULUS	960	CD44
GO_NEGATIVE_REGULATION_OF_RESPONSE_TO_DNA_DAMAGE_STIMULUS	972	CD74
GO_NEGATIVE_REGULATION_OF_RESPONSE_TO_DNA_DAMAGE_STIMULUS	1032	CDKN2D
GO_NEGATIVE_REGULATION_OF_RESPONSE_TO_DNA_DAMAGE_STIMULUS	115004	CGAS
GO_NEGATIVE_REGULATION_OF_RESPONSE_TO_DNA_DAMAGE_STIMULUS	11200	CHEK2
GO_NEGATIVE_REGULATION_OF_RESPONSE_TO_DNA_DAMAGE_STIMULUS	1191	CLU
GO_NEGATIVE_REGULATION_OF_RESPONSE_TO_DNA_DAMAGE_STIMULUS	6387	NA
GO_NEGATIVE_REGULATION_OF_RESPONSE_TO_DNA_DAMAGE_STIMULUS	78996	CYREN
GO_NEGATIVE_REGULATION_OF_RESPONSE_TO_DNA_DAMAGE_STIMULUS	220042	DDIAS
GO_NEGATIVE_REGULATION_OF_RESPONSE_TO_DNA_DAMAGE_STIMULUS	7919	DDX39B
GO_NEGATIVE_REGULATION_OF_RESPONSE_TO_DNA_DAMAGE_STIMULUS	1859	DYRK1A
GO_NEGATIVE_REGULATION_OF_RESPONSE_TO_DNA_DAMAGE_STIMULUS	8444	DYRK3
GO_NEGATIVE_REGULATION_OF_RESPONSE_TO_DNA_DAMAGE_STIMULUS	80237	ELL3
GO_NEGATIVE_REGULATION_OF_RESPONSE_TO_DNA_DAMAGE_STIMULUS	2067	ERCC1
GO_NEGATIVE_REGULATION_OF_RESPONSE_TO_DNA_DAMAGE_STIMULUS	2072	ERCC4
GO_NEGATIVE_REGULATION_OF_RESPONSE_TO_DNA_DAMAGE_STIMULUS	2187	FANCB
GO_NEGATIVE_REGULATION_OF_RESPONSE_TO_DNA_DAMAGE_STIMULUS	84893	FBH1
GO_NEGATIVE_REGULATION_OF_RESPONSE_TO_DNA_DAMAGE_STIMULUS	26271	FBXO5
GO_NEGATIVE_REGULATION_OF_RESPONSE_TO_DNA_DAMAGE_STIMULUS	92797	HELB
GO_NEGATIVE_REGULATION_OF_RESPONSE_TO_DNA_DAMAGE_STIMULUS	8091	NA
GO_NEGATIVE_REGULATION_OF_RESPONSE_TO_DNA_DAMAGE_STIMULUS	3297	HSF1
GO_NEGATIVE_REGULATION_OF_RESPONSE_TO_DNA_DAMAGE_STIMULUS	3622	ING2
GO_NEGATIVE_REGULATION_OF_RESPONSE_TO_DNA_DAMAGE_STIMULUS	23028	KDM1A
GO_NEGATIVE_REGULATION_OF_RESPONSE_TO_DNA_DAMAGE_STIMULUS	80311	KLHL15
GO_NEGATIVE_REGULATION_OF_RESPONSE_TO_DNA_DAMAGE_STIMULUS	10459	MAD2L2
GO_NEGATIVE_REGULATION_OF_RESPONSE_TO_DNA_DAMAGE_STIMULUS	64110	MAGEF1
GO_NEGATIVE_REGULATION_OF_RESPONSE_TO_DNA_DAMAGE_STIMULUS	64844	2019-03-07
GO_NEGATIVE_REGULATION_OF_RESPONSE_TO_DNA_DAMAGE_STIMULUS	4193	MDM2
GO_NEGATIVE_REGULATION_OF_RESPONSE_TO_DNA_DAMAGE_STIMULUS	4282	MIF
GO_NEGATIVE_REGULATION_OF_RESPONSE_TO_DNA_DAMAGE_STIMULUS	407006	NA
GO_NEGATIVE_REGULATION_OF_RESPONSE_TO_DNA_DAMAGE_STIMULUS	4582	MUC1
GO_NEGATIVE_REGULATION_OF_RESPONSE_TO_DNA_DAMAGE_STIMULUS	84309	NUDT16L1
GO_NEGATIVE_REGULATION_OF_RESPONSE_TO_DNA_DAMAGE_STIMULUS	4968	OGG1
GO_NEGATIVE_REGULATION_OF_RESPONSE_TO_DNA_DAMAGE_STIMULUS	55611	OTUB1
GO_NEGATIVE_REGULATION_OF_RESPONSE_TO_DNA_DAMAGE_STIMULUS	55010	PARPBP
GO_NEGATIVE_REGULATION_OF_RESPONSE_TO_DNA_DAMAGE_STIMULUS	10721	POLQ
GO_NEGATIVE_REGULATION_OF_RESPONSE_TO_DNA_DAMAGE_STIMULUS	5514	PPP1R10
GO_NEGATIVE_REGULATION_OF_RESPONSE_TO_DNA_DAMAGE_STIMULUS	5716	PSMD10
GO_NEGATIVE_REGULATION_OF_RESPONSE_TO_DNA_DAMAGE_STIMULUS	754	PTTG1IP
GO_NEGATIVE_REGULATION_OF_RESPONSE_TO_DNA_DAMAGE_STIMULUS	55086	NA
GO_NEGATIVE_REGULATION_OF_RESPONSE_TO_DNA_DAMAGE_STIMULUS	9400	RECQL5
GO_NEGATIVE_REGULATION_OF_RESPONSE_TO_DNA_DAMAGE_STIMULUS	55183	RIF1
GO_NEGATIVE_REGULATION_OF_RESPONSE_TO_DNA_DAMAGE_STIMULUS	116028	RMI2
GO_NEGATIVE_REGULATION_OF_RESPONSE_TO_DNA_DAMAGE_STIMULUS	254225	RNF169
GO_NEGATIVE_REGULATION_OF_RESPONSE_TO_DNA_DAMAGE_STIMULUS	6188	RPS3
GO_NEGATIVE_REGULATION_OF_RESPONSE_TO_DNA_DAMAGE_STIMULUS	51750	RTEL1
GO_NEGATIVE_REGULATION_OF_RESPONSE_TO_DNA_DAMAGE_STIMULUS	6423	NA
GO_NEGATIVE_REGULATION_OF_RESPONSE_TO_DNA_DAMAGE_STIMULUS	149840	SHLD1
GO_NEGATIVE_REGULATION_OF_RESPONSE_TO_DNA_DAMAGE_STIMULUS	54537	SHLD2
GO_NEGATIVE_REGULATION_OF_RESPONSE_TO_DNA_DAMAGE_STIMULUS	112441434	SHLD3
GO_NEGATIVE_REGULATION_OF_RESPONSE_TO_DNA_DAMAGE_STIMULUS	23411	SIRT1
GO_NEGATIVE_REGULATION_OF_RESPONSE_TO_DNA_DAMAGE_STIMULUS	23347	SMCHD1
GO_NEGATIVE_REGULATION_OF_RESPONSE_TO_DNA_DAMAGE_STIMULUS	6615	SNAI1
GO_NEGATIVE_REGULATION_OF_RESPONSE_TO_DNA_DAMAGE_STIMULUS	6591	SNAI2
GO_NEGATIVE_REGULATION_OF_RESPONSE_TO_DNA_DAMAGE_STIMULUS	6880	TAF9
GO_NEGATIVE_REGULATION_OF_RESPONSE_TO_DNA_DAMAGE_STIMULUS	51616	TAF9B
GO_NEGATIVE_REGULATION_OF_RESPONSE_TO_DNA_DAMAGE_STIMULUS	7014	TERF2
GO_NEGATIVE_REGULATION_OF_RESPONSE_TO_DNA_DAMAGE_STIMULUS	24144	TFIP11
GO_NEGATIVE_REGULATION_OF_RESPONSE_TO_DNA_DAMAGE_STIMULUS	9984	THOC1
GO_NEGATIVE_REGULATION_OF_RESPONSE_TO_DNA_DAMAGE_STIMULUS	8563	THOC5
GO_NEGATIVE_REGULATION_OF_RESPONSE_TO_DNA_DAMAGE_STIMULUS	54929	TMEM161A
GO_NEGATIVE_REGULATION_OF_RESPONSE_TO_DNA_DAMAGE_STIMULUS	7158	TP53BP1
GO_NEGATIVE_REGULATION_OF_RESPONSE_TO_DNA_DAMAGE_STIMULUS	7178	TPT1
GO_NEGATIVE_REGULATION_OF_RESPONSE_TO_DNA_DAMAGE_STIMULUS	51499	TRIAP1
GO_NEGATIVE_REGULATION_OF_RESPONSE_TO_DNA_DAMAGE_STIMULUS	22954	TRIM32
GO_NEGATIVE_REGULATION_OF_RESPONSE_TO_DNA_DAMAGE_STIMULUS	9320	TRIP12
GO_NEGATIVE_REGULATION_OF_RESPONSE_TO_DNA_DAMAGE_STIMULUS	7291	NA
GO_NEGATIVE_REGULATION_OF_RESPONSE_TO_DNA_DAMAGE_STIMULUS	51366	UBR5
GO_NEGATIVE_REGULATION_OF_RESPONSE_TO_DNA_DAMAGE_STIMULUS	55031	USP47
GO_NEGATIVE_REGULATION_OF_RESPONSE_TO_DNA_DAMAGE_STIMULUS	7515	XRCC1
GO_NEGATIVE_REGULATION_OF_RESPONSE_TO_DNA_DAMAGE_STIMULUS	55702	YJU2
GO_NEGATIVE_REGULATION_OF_RESPONSE_TO_DNA_DAMAGE_STIMULUS	25946	ZNF385A
REACTOME_DNA_DAMAGE_BYPASS	8451	CUL4A
REACTOME_DNA_DAMAGE_BYPASS	8450	CUL4B
REACTOME_DNA_DAMAGE_BYPASS	1642	DDB1
REACTOME_DNA_DAMAGE_BYPASS	51514	DTL
REACTOME_DNA_DAMAGE_BYPASS	9636	ISG15
REACTOME_DNA_DAMAGE_BYPASS	10459	MAD2L2
REACTOME_DNA_DAMAGE_BYPASS	55666	NPLOC4
REACTOME_DNA_DAMAGE_BYPASS	9768	PCLAF
REACTOME_DNA_DAMAGE_BYPASS	5111	PCNA
REACTOME_DNA_DAMAGE_BYPASS	5424	POLD1
REACTOME_DNA_DAMAGE_BYPASS	5425	POLD2
REACTOME_DNA_DAMAGE_BYPASS	10714	POLD3
REACTOME_DNA_DAMAGE_BYPASS	57804	POLD4
REACTOME_DNA_DAMAGE_BYPASS	5426	POLE
REACTOME_DNA_DAMAGE_BYPASS	5427	POLE2
REACTOME_DNA_DAMAGE_BYPASS	54107	POLE3
REACTOME_DNA_DAMAGE_BYPASS	56655	POLE4
REACTOME_DNA_DAMAGE_BYPASS	5429	POLH
REACTOME_DNA_DAMAGE_BYPASS	11201	POLI
REACTOME_DNA_DAMAGE_BYPASS	51426	POLK
REACTOME_DNA_DAMAGE_BYPASS	56852	RAD18
REACTOME_DNA_DAMAGE_BYPASS	9978	RBX1
REACTOME_DNA_DAMAGE_BYPASS	25898	RCHY1
REACTOME_DNA_DAMAGE_BYPASS	51455	REV1
REACTOME_DNA_DAMAGE_BYPASS	5980	REV3L
REACTOME_DNA_DAMAGE_BYPASS	5981	RFC1
REACTOME_DNA_DAMAGE_BYPASS	5982	RFC2
REACTOME_DNA_DAMAGE_BYPASS	5983	RFC3
REACTOME_DNA_DAMAGE_BYPASS	5984	RFC4
REACTOME_DNA_DAMAGE_BYPASS	5985	RFC5
REACTOME_DNA_DAMAGE_BYPASS	6117	RPA1
REACTOME_DNA_DAMAGE_BYPASS	6118	RPA2
REACTOME_DNA_DAMAGE_BYPASS	6119	RPA3
REACTOME_DNA_DAMAGE_BYPASS	6233	RPS27A
REACTOME_DNA_DAMAGE_BYPASS	83932	SPRTN
REACTOME_DNA_DAMAGE_BYPASS	7706	TRIM25
REACTOME_DNA_DAMAGE_BYPASS	7311	UBA52
REACTOME_DNA_DAMAGE_BYPASS	7318	UBA7
REACTOME_DNA_DAMAGE_BYPASS	7314	UBB
REACTOME_DNA_DAMAGE_BYPASS	7316	UBC
REACTOME_DNA_DAMAGE_BYPASS	7320	UBE2B
REACTOME_DNA_DAMAGE_BYPASS	9246	UBE2L6
REACTOME_DNA_DAMAGE_BYPASS	7353	UFD1
REACTOME_DNA_DAMAGE_BYPASS	7398	USP1
REACTOME_DNA_DAMAGE_BYPASS	9100	USP10
REACTOME_DNA_DAMAGE_BYPASS	124739	USP43
REACTOME_DNA_DAMAGE_BYPASS	7415	VCP
REACTOME_DNA_DAMAGE_BYPASS	57599	WDR48
KYNG_DNA_DAMAGE_DN	9546	AC005954.1
KYNG_DNA_DAMAGE_DN	1636	NA
KYNG_DNA_DAMAGE_DN	81	ACTN4
KYNG_DNA_DAMAGE_DN	9510	NA
KYNG_DNA_DAMAGE_DN	10554	AGPAT1
KYNG_DNA_DAMAGE_DN	9590	AKAP12
KYNG_DNA_DAMAGE_DN	222	NA
KYNG_DNA_DAMAGE_DN	223	ALDH9A1
KYNG_DNA_DAMAGE_DN	29123	ANKRD11
KYNG_DNA_DAMAGE_DN	301	ANXA1
KYNG_DNA_DAMAGE_DN	8120	NA
KYNG_DNA_DAMAGE_DN	375	ARF1
KYNG_DNA_DAMAGE_DN	10095	ARPC1B
KYNG_DNA_DAMAGE_DN	475	ATOX1
KYNG_DNA_DAMAGE_DN	521	ATP5ME
KYNG_DNA_DAMAGE_DN	27018	NA
KYNG_DNA_DAMAGE_DN	665	BNIP3L
KYNG_DNA_DAMAGE_DN	10950	BTG3
KYNG_DNA_DAMAGE_DN	10485	NA
KYNG_DNA_DAMAGE_DN	51719	CAB39
KYNG_DNA_DAMAGE_DN	813	CALU
KYNG_DNA_DAMAGE_DN	1490	CCN2
KYNG_DNA_DAMAGE_DN	890	CCNA2
KYNG_DNA_DAMAGE_DN	892	CCNC
KYNG_DNA_DAMAGE_DN	595	CCND1
KYNG_DNA_DAMAGE_DN	902	CCNH
KYNG_DNA_DAMAGE_DN	81669	CCNL2
KYNG_DNA_DAMAGE_DN	948	NA
KYNG_DNA_DAMAGE_DN	963	NA
KYNG_DNA_DAMAGE_DN	969	NA
KYNG_DNA_DAMAGE_DN	993	CDC25A
KYNG_DNA_DAMAGE_DN	83879	CDCA7
KYNG_DNA_DAMAGE_DN	1051	CEBPB
KYNG_DNA_DAMAGE_DN	10518	NA
KYNG_DNA_DAMAGE_DN	9541	CIR1
KYNG_DNA_DAMAGE_DN	1264	NA
KYNG_DNA_DAMAGE_DN	57511	COG6
KYNG_DNA_DAMAGE_DN	1281	NA
KYNG_DNA_DAMAGE_DN	9276	COPB2
KYNG_DNA_DAMAGE_DN	50813	COPS7A
KYNG_DNA_DAMAGE_DN	1387	CREBBP
KYNG_DNA_DAMAGE_DN	1393	NA
KYNG_DNA_DAMAGE_DN	1410	NA
KYNG_DNA_DAMAGE_DN	7812	CSDE1
KYNG_DNA_DAMAGE_DN	1439	NA
KYNG_DNA_DAMAGE_DN	1452	CSNK1A1
KYNG_DNA_DAMAGE_DN	10664	CTCF
KYNG_DNA_DAMAGE_DN	2920	CXCL2
KYNG_DNA_DAMAGE_DN	54205	CYCS
KYNG_DNA_DAMAGE_DN	1595	CYP51A1
KYNG_DNA_DAMAGE_DN	1616	DAXX
KYNG_DNA_DAMAGE_DN	3301	DNAJA1
KYNG_DNA_DAMAGE_DN	1826	NA
KYNG_DNA_DAMAGE_DN	1947	EFNB1
KYNG_DNA_DAMAGE_DN	1958	EGR1
KYNG_DNA_DAMAGE_DN	51386	EIF3L
KYNG_DNA_DAMAGE_DN	1977	EIF4E
KYNG_DNA_DAMAGE_DN	8909	NA
KYNG_DNA_DAMAGE_DN	54869	EPS8L1
KYNG_DNA_DAMAGE_DN	2098	ESD
KYNG_DNA_DAMAGE_DN	199990	FAAP20
KYNG_DNA_DAMAGE_DN	2199	NA
KYNG_DNA_DAMAGE_DN	2247	FGF2
KYNG_DNA_DAMAGE_DN	2264	FGFR4
KYNG_DNA_DAMAGE_DN	10211	FLOT1
KYNG_DNA_DAMAGE_DN	2329	NA
KYNG_DNA_DAMAGE_DN	2335	FN1
KYNG_DNA_DAMAGE_DN	1647	GADD45A
KYNG_DNA_DAMAGE_DN	2590	GALNT2
KYNG_DNA_DAMAGE_DN	2633	NA
KYNG_DNA_DAMAGE_DN	2745	GLRX
KYNG_DNA_DAMAGE_DN	2803	GOLGA4
KYNG_DNA_DAMAGE_DN	64083	GOLPH3
KYNG_DNA_DAMAGE_DN	2820	GPD2
KYNG_DNA_DAMAGE_DN	2994	NA
KYNG_DNA_DAMAGE_DN	3074	HEXB
KYNG_DNA_DAMAGE_DN	3082	NA
KYNG_DNA_DAMAGE_DN	3098	HK1
KYNG_DNA_DAMAGE_DN	3117	NA
KYNG_DNA_DAMAGE_DN	3028	HSD17B10
KYNG_DNA_DAMAGE_DN	26353	NA
KYNG_DNA_DAMAGE_DN	3397	ID1
KYNG_DNA_DAMAGE_DN	3459	IFNGR1
KYNG_DNA_DAMAGE_DN	3460	IFNGR2
KYNG_DNA_DAMAGE_DN	3479	NA
KYNG_DNA_DAMAGE_DN	3486	IGFBP3
KYNG_DNA_DAMAGE_DN	3588	IL10RB
KYNG_DNA_DAMAGE_DN	3590	IL11RA
KYNG_DNA_DAMAGE_DN	3628	INPP1
KYNG_DNA_DAMAGE_DN	3660	IRF2
KYNG_DNA_DAMAGE_DN	3683	NA
KYNG_DNA_DAMAGE_DN	3693	ITGB5
KYNG_DNA_DAMAGE_DN	3696	ITGB8
KYNG_DNA_DAMAGE_DN	3860	KRT13
KYNG_DNA_DAMAGE_DN	3932	NA
KYNG_DNA_DAMAGE_DN	3934	NA
KYNG_DNA_DAMAGE_DN	3948	NA
KYNG_DNA_DAMAGE_DN	3987	LIMS1
KYNG_DNA_DAMAGE_DN	4015	NA
KYNG_DNA_DAMAGE_DN	4140	MARK3
KYNG_DNA_DAMAGE_DN	50488	MINK1
KYNG_DNA_DAMAGE_DN	5891	MOK
KYNG_DNA_DAMAGE_DN	10933	MORF4L1
KYNG_DNA_DAMAGE_DN	4496	NA
KYNG_DNA_DAMAGE_DN	4501	MT1X
KYNG_DNA_DAMAGE_DN	4615	MYD88
KYNG_DNA_DAMAGE_DN	10397	NDRG1
KYNG_DNA_DAMAGE_DN	4712	NDUFB6
KYNG_DNA_DAMAGE_DN	10276	NET1
KYNG_DNA_DAMAGE_DN	4803	NA
KYNG_DNA_DAMAGE_DN	4836	NMT1
KYNG_DNA_DAMAGE_DN	4837	NA
KYNG_DNA_DAMAGE_DN	8828	NRP2
KYNG_DNA_DAMAGE_DN	4946	OAZ1
KYNG_DNA_DAMAGE_DN	5050	PAFAH1B3
KYNG_DNA_DAMAGE_DN	5087	PBX1
KYNG_DNA_DAMAGE_DN	5106	PCK2
KYNG_DNA_DAMAGE_DN	5111	PCNA
KYNG_DNA_DAMAGE_DN	9141	PDCD5
KYNG_DNA_DAMAGE_DN	5157	PDGFRL
KYNG_DNA_DAMAGE_DN	5435	POLR2F
KYNG_DNA_DAMAGE_DN	5464	PPA1
KYNG_DNA_DAMAGE_DN	94274	NA
KYNG_DNA_DAMAGE_DN	5515	PPP2CA
KYNG_DNA_DAMAGE_DN	10549	PRDX4
KYNG_DNA_DAMAGE_DN	5549	NA
KYNG_DNA_DAMAGE_DN	5564	PRKAB1
KYNG_DNA_DAMAGE_DN	5565	PRKAB2
KYNG_DNA_DAMAGE_DN	5566	PRKACA
KYNG_DNA_DAMAGE_DN	25865	PRKD2
KYNG_DNA_DAMAGE_DN	3276	PRMT1
KYNG_DNA_DAMAGE_DN	11098	PRSS23
KYNG_DNA_DAMAGE_DN	5669	NA
KYNG_DNA_DAMAGE_DN	5670	NA
KYNG_DNA_DAMAGE_DN	5734	PTGER4
KYNG_DNA_DAMAGE_DN	26469	PTPN18
KYNG_DNA_DAMAGE_DN	9230	RAB11B
KYNG_DNA_DAMAGE_DN	5862	RAB2A
KYNG_DNA_DAMAGE_DN	5870	RAB6A
KYNG_DNA_DAMAGE_DN	7879	RAB7A
KYNG_DNA_DAMAGE_DN	5876	RABGGTB
KYNG_DNA_DAMAGE_DN	5911	RAP2A
KYNG_DNA_DAMAGE_DN	5933	RBL1
KYNG_DNA_DAMAGE_DN	388	RHOB
KYNG_DNA_DAMAGE_DN	22836	RHOBTB3
KYNG_DNA_DAMAGE_DN	29984	RHOD
KYNG_DNA_DAMAGE_DN	54453	RIN2
KYNG_DNA_DAMAGE_DN	6130	RPL7A
KYNG_DNA_DAMAGE_DN	6288	NA
KYNG_DNA_DAMAGE_DN	7979	SEM1
KYNG_DNA_DAMAGE_DN	7869	SEMA3B
KYNG_DNA_DAMAGE_DN	10507	SEMA4D
KYNG_DNA_DAMAGE_DN	8482	SEMA7A
KYNG_DNA_DAMAGE_DN	5055	NA
KYNG_DNA_DAMAGE_DN	5269	SERPINB6
KYNG_DNA_DAMAGE_DN	5270	NA
KYNG_DNA_DAMAGE_DN	6443	SGCB
KYNG_DNA_DAMAGE_DN	1318	SLC31A2
KYNG_DNA_DAMAGE_DN	10237	SLC35B1
KYNG_DNA_DAMAGE_DN	29886	SNX8
KYNG_DNA_DAMAGE_DN	6647	SOD1
KYNG_DNA_DAMAGE_DN	6747	SSR3
KYNG_DNA_DAMAGE_DN	10610	NA
KYNG_DNA_DAMAGE_DN	6821	SUOX
KYNG_DNA_DAMAGE_DN	6881	TAF10
KYNG_DNA_DAMAGE_DN	9013	TAF1C
KYNG_DNA_DAMAGE_DN	6902	TBCA
KYNG_DNA_DAMAGE_DN	6934	TCF7L2
KYNG_DNA_DAMAGE_DN	7980	TFPI2
KYNG_DNA_DAMAGE_DN	7043	TGFB3
KYNG_DNA_DAMAGE_DN	7072	TIA1
KYNG_DNA_DAMAGE_DN	7088	TLE1
KYNG_DNA_DAMAGE_DN	8795	TNFRSF10B
KYNG_DNA_DAMAGE_DN	9537	NA
KYNG_DNA_DAMAGE_DN	7168	TPM1
KYNG_DNA_DAMAGE_DN	7175	TPR
KYNG_DNA_DAMAGE_DN	5756	TWF1
KYNG_DNA_DAMAGE_DN	10587	TXNRD2
KYNG_DNA_DAMAGE_DN	7357	UGCG
KYNG_DNA_DAMAGE_DN	7419	VDAC3
KYNG_DNA_DAMAGE_DN	7431	VIM
GO_G2_DNA_DAMAGE_CHECKPOINT	84142	ABRAXAS1
GO_G2_DNA_DAMAGE_CHECKPOINT	472	ATM
GO_G2_DNA_DAMAGE_CHECKPOINT	29086	BABAM1
GO_G2_DNA_DAMAGE_CHECKPOINT	9577	BABAM2
GO_G2_DNA_DAMAGE_CHECKPOINT	641	BLM
GO_G2_DNA_DAMAGE_CHECKPOINT	672	BRCA1
GO_G2_DNA_DAMAGE_CHECKPOINT	79184	BRCC3
GO_G2_DNA_DAMAGE_CHECKPOINT	84446	BRSK1
GO_G2_DNA_DAMAGE_CHECKPOINT	8555	CDC14B
GO_G2_DNA_DAMAGE_CHECKPOINT	983	CDK1
GO_G2_DNA_DAMAGE_CHECKPOINT	80279	CDK5RAP3
GO_G2_DNA_DAMAGE_CHECKPOINT	1111	CHEK1
GO_G2_DNA_DAMAGE_CHECKPOINT	63967	CLSPN
GO_G2_DNA_DAMAGE_CHECKPOINT	29980	DONSON
GO_G2_DNA_DAMAGE_CHECKPOINT	51514	DTL
GO_G2_DNA_DAMAGE_CHECKPOINT	1112	FOXN3
GO_G2_DNA_DAMAGE_CHECKPOINT	4303	FOXO4
GO_G2_DNA_DAMAGE_CHECKPOINT	51343	FZR1
GO_G2_DNA_DAMAGE_CHECKPOINT	8091	NA
GO_G2_DNA_DAMAGE_CHECKPOINT	406991	NA
GO_G2_DNA_DAMAGE_CHECKPOINT	4361	MRE11
GO_G2_DNA_DAMAGE_CHECKPOINT	51149	MRNIP
GO_G2_DNA_DAMAGE_CHECKPOINT	2956	MSH6
GO_G2_DNA_DAMAGE_CHECKPOINT	4683	NBN
GO_G2_DNA_DAMAGE_CHECKPOINT	29997	NOP53
GO_G2_DNA_DAMAGE_CHECKPOINT	5347	PLK1
GO_G2_DNA_DAMAGE_CHECKPOINT	60561	RINT1
GO_G2_DNA_DAMAGE_CHECKPOINT	25949	SYF2
GO_G2_DNA_DAMAGE_CHECKPOINT	57551	TAOK1
GO_G2_DNA_DAMAGE_CHECKPOINT	9344	TAOK2
GO_G2_DNA_DAMAGE_CHECKPOINT	51347	TAOK3
GO_G2_DNA_DAMAGE_CHECKPOINT	51720	UIMC1
GO_INTRINSIC_APOPTOTIC_SIGNALING_PATHWAY_IN_RESPONSE_TO_DNA_DAMAGE	25	ABL1
GO_INTRINSIC_APOPTOTIC_SIGNALING_PATHWAY_IN_RESPONSE_TO_DNA_DAMAGE	57007	NA
GO_INTRINSIC_APOPTOTIC_SIGNALING_PATHWAY_IN_RESPONSE_TO_DNA_DAMAGE	64782	AEN
GO_INTRINSIC_APOPTOTIC_SIGNALING_PATHWAY_IN_RESPONSE_TO_DNA_DAMAGE	79915	ATAD5
GO_INTRINSIC_APOPTOTIC_SIGNALING_PATHWAY_IN_RESPONSE_TO_DNA_DAMAGE	472	ATM
GO_INTRINSIC_APOPTOTIC_SIGNALING_PATHWAY_IN_RESPONSE_TO_DNA_DAMAGE	572	BAD
GO_INTRINSIC_APOPTOTIC_SIGNALING_PATHWAY_IN_RESPONSE_TO_DNA_DAMAGE	7917	BAG6
GO_INTRINSIC_APOPTOTIC_SIGNALING_PATHWAY_IN_RESPONSE_TO_DNA_DAMAGE	578	BAK1
GO_INTRINSIC_APOPTOTIC_SIGNALING_PATHWAY_IN_RESPONSE_TO_DNA_DAMAGE	581	BAX
GO_INTRINSIC_APOPTOTIC_SIGNALING_PATHWAY_IN_RESPONSE_TO_DNA_DAMAGE	596	BCL2
GO_INTRINSIC_APOPTOTIC_SIGNALING_PATHWAY_IN_RESPONSE_TO_DNA_DAMAGE	597	NA
GO_INTRINSIC_APOPTOTIC_SIGNALING_PATHWAY_IN_RESPONSE_TO_DNA_DAMAGE	598	BCL2L1
GO_INTRINSIC_APOPTOTIC_SIGNALING_PATHWAY_IN_RESPONSE_TO_DNA_DAMAGE	10017	NA
GO_INTRINSIC_APOPTOTIC_SIGNALING_PATHWAY_IN_RESPONSE_TO_DNA_DAMAGE	10018	BCL2L11
GO_INTRINSIC_APOPTOTIC_SIGNALING_PATHWAY_IN_RESPONSE_TO_DNA_DAMAGE	83596	BCL2L12
GO_INTRINSIC_APOPTOTIC_SIGNALING_PATHWAY_IN_RESPONSE_TO_DNA_DAMAGE	599	BCL2L2
GO_INTRINSIC_APOPTOTIC_SIGNALING_PATHWAY_IN_RESPONSE_TO_DNA_DAMAGE	602	BCL3
GO_INTRINSIC_APOPTOTIC_SIGNALING_PATHWAY_IN_RESPONSE_TO_DNA_DAMAGE	637	BID
GO_INTRINSIC_APOPTOTIC_SIGNALING_PATHWAY_IN_RESPONSE_TO_DNA_DAMAGE	666	BOK
GO_INTRINSIC_APOPTOTIC_SIGNALING_PATHWAY_IN_RESPONSE_TO_DNA_DAMAGE	672	BRCA1
GO_INTRINSIC_APOPTOTIC_SIGNALING_PATHWAY_IN_RESPONSE_TO_DNA_DAMAGE	675	BRCA2
GO_INTRINSIC_APOPTOTIC_SIGNALING_PATHWAY_IN_RESPONSE_TO_DNA_DAMAGE	23581	NA
GO_INTRINSIC_APOPTOTIC_SIGNALING_PATHWAY_IN_RESPONSE_TO_DNA_DAMAGE	835	CASP2
GO_INTRINSIC_APOPTOTIC_SIGNALING_PATHWAY_IN_RESPONSE_TO_DNA_DAMAGE	842	CASP9
GO_INTRINSIC_APOPTOTIC_SIGNALING_PATHWAY_IN_RESPONSE_TO_DNA_DAMAGE	57805	CCAR2
GO_INTRINSIC_APOPTOTIC_SIGNALING_PATHWAY_IN_RESPONSE_TO_DNA_DAMAGE	960	CD44
GO_INTRINSIC_APOPTOTIC_SIGNALING_PATHWAY_IN_RESPONSE_TO_DNA_DAMAGE	972	CD74
GO_INTRINSIC_APOPTOTIC_SIGNALING_PATHWAY_IN_RESPONSE_TO_DNA_DAMAGE	29965	CDIP1
GO_INTRINSIC_APOPTOTIC_SIGNALING_PATHWAY_IN_RESPONSE_TO_DNA_DAMAGE	1032	CDKN2D
GO_INTRINSIC_APOPTOTIC_SIGNALING_PATHWAY_IN_RESPONSE_TO_DNA_DAMAGE	11200	CHEK2
GO_INTRINSIC_APOPTOTIC_SIGNALING_PATHWAY_IN_RESPONSE_TO_DNA_DAMAGE	27141	CIDEB
GO_INTRINSIC_APOPTOTIC_SIGNALING_PATHWAY_IN_RESPONSE_TO_DNA_DAMAGE	1191	CLU
GO_INTRINSIC_APOPTOTIC_SIGNALING_PATHWAY_IN_RESPONSE_TO_DNA_DAMAGE	1396	CRIP1
GO_INTRINSIC_APOPTOTIC_SIGNALING_PATHWAY_IN_RESPONSE_TO_DNA_DAMAGE	6387	NA
GO_INTRINSIC_APOPTOTIC_SIGNALING_PATHWAY_IN_RESPONSE_TO_DNA_DAMAGE	220042	DDIAS
GO_INTRINSIC_APOPTOTIC_SIGNALING_PATHWAY_IN_RESPONSE_TO_DNA_DAMAGE	54541	DDIT4
GO_INTRINSIC_APOPTOTIC_SIGNALING_PATHWAY_IN_RESPONSE_TO_DNA_DAMAGE	8445	DYRK2
GO_INTRINSIC_APOPTOTIC_SIGNALING_PATHWAY_IN_RESPONSE_TO_DNA_DAMAGE	1869	E2F1
GO_INTRINSIC_APOPTOTIC_SIGNALING_PATHWAY_IN_RESPONSE_TO_DNA_DAMAGE	80237	ELL3
GO_INTRINSIC_APOPTOTIC_SIGNALING_PATHWAY_IN_RESPONSE_TO_DNA_DAMAGE	2033	EP300
GO_INTRINSIC_APOPTOTIC_SIGNALING_PATHWAY_IN_RESPONSE_TO_DNA_DAMAGE	1969	EPHA2
GO_INTRINSIC_APOPTOTIC_SIGNALING_PATHWAY_IN_RESPONSE_TO_DNA_DAMAGE	2074	ERCC6
GO_INTRINSIC_APOPTOTIC_SIGNALING_PATHWAY_IN_RESPONSE_TO_DNA_DAMAGE	84893	FBH1
GO_INTRINSIC_APOPTOTIC_SIGNALING_PATHWAY_IN_RESPONSE_TO_DNA_DAMAGE	57600	FNIP2
GO_INTRINSIC_APOPTOTIC_SIGNALING_PATHWAY_IN_RESPONSE_TO_DNA_DAMAGE	3090	HIC1
GO_INTRINSIC_APOPTOTIC_SIGNALING_PATHWAY_IN_RESPONSE_TO_DNA_DAMAGE	204851	HIPK1
GO_INTRINSIC_APOPTOTIC_SIGNALING_PATHWAY_IN_RESPONSE_TO_DNA_DAMAGE	28996	HIPK2
GO_INTRINSIC_APOPTOTIC_SIGNALING_PATHWAY_IN_RESPONSE_TO_DNA_DAMAGE	3162	HMOX1
GO_INTRINSIC_APOPTOTIC_SIGNALING_PATHWAY_IN_RESPONSE_TO_DNA_DAMAGE	3190	HNRNPK
GO_INTRINSIC_APOPTOTIC_SIGNALING_PATHWAY_IN_RESPONSE_TO_DNA_DAMAGE	27429	HTRA2
GO_INTRINSIC_APOPTOTIC_SIGNALING_PATHWAY_IN_RESPONSE_TO_DNA_DAMAGE	3428	IFI16
GO_INTRINSIC_APOPTOTIC_SIGNALING_PATHWAY_IN_RESPONSE_TO_DNA_DAMAGE	9641	IKBKE
GO_INTRINSIC_APOPTOTIC_SIGNALING_PATHWAY_IN_RESPONSE_TO_DNA_DAMAGE	3622	ING2
GO_INTRINSIC_APOPTOTIC_SIGNALING_PATHWAY_IN_RESPONSE_TO_DNA_DAMAGE	23028	KDM1A
GO_INTRINSIC_APOPTOTIC_SIGNALING_PATHWAY_IN_RESPONSE_TO_DNA_DAMAGE	84944	NA
GO_INTRINSIC_APOPTOTIC_SIGNALING_PATHWAY_IN_RESPONSE_TO_DNA_DAMAGE	64844	2019-03-07
GO_INTRINSIC_APOPTOTIC_SIGNALING_PATHWAY_IN_RESPONSE_TO_DNA_DAMAGE	4170	MCL1
GO_INTRINSIC_APOPTOTIC_SIGNALING_PATHWAY_IN_RESPONSE_TO_DNA_DAMAGE	4282	MIF
GO_INTRINSIC_APOPTOTIC_SIGNALING_PATHWAY_IN_RESPONSE_TO_DNA_DAMAGE	4292	MLH1
GO_INTRINSIC_APOPTOTIC_SIGNALING_PATHWAY_IN_RESPONSE_TO_DNA_DAMAGE	64112	MOAP1
GO_INTRINSIC_APOPTOTIC_SIGNALING_PATHWAY_IN_RESPONSE_TO_DNA_DAMAGE	4436	MSH2
GO_INTRINSIC_APOPTOTIC_SIGNALING_PATHWAY_IN_RESPONSE_TO_DNA_DAMAGE	2956	MSH6
GO_INTRINSIC_APOPTOTIC_SIGNALING_PATHWAY_IN_RESPONSE_TO_DNA_DAMAGE	4582	MUC1
GO_INTRINSIC_APOPTOTIC_SIGNALING_PATHWAY_IN_RESPONSE_TO_DNA_DAMAGE	138151	NACC2
GO_INTRINSIC_APOPTOTIC_SIGNALING_PATHWAY_IN_RESPONSE_TO_DNA_DAMAGE	4776	NA
GO_INTRINSIC_APOPTOTIC_SIGNALING_PATHWAY_IN_RESPONSE_TO_DNA_DAMAGE	26471	NA
GO_INTRINSIC_APOPTOTIC_SIGNALING_PATHWAY_IN_RESPONSE_TO_DNA_DAMAGE	23612	PHLDA3
GO_INTRINSIC_APOPTOTIC_SIGNALING_PATHWAY_IN_RESPONSE_TO_DNA_DAMAGE	51588	PIAS4
GO_INTRINSIC_APOPTOTIC_SIGNALING_PATHWAY_IN_RESPONSE_TO_DNA_DAMAGE	5295	PIK3R1
GO_INTRINSIC_APOPTOTIC_SIGNALING_PATHWAY_IN_RESPONSE_TO_DNA_DAMAGE	5371	PML
GO_INTRINSIC_APOPTOTIC_SIGNALING_PATHWAY_IN_RESPONSE_TO_DNA_DAMAGE	5423	POLB
GO_INTRINSIC_APOPTOTIC_SIGNALING_PATHWAY_IN_RESPONSE_TO_DNA_DAMAGE	5591	PRKDC
GO_INTRINSIC_APOPTOTIC_SIGNALING_PATHWAY_IN_RESPONSE_TO_DNA_DAMAGE	29108	NA
GO_INTRINSIC_APOPTOTIC_SIGNALING_PATHWAY_IN_RESPONSE_TO_DNA_DAMAGE	5883	RAD9A
GO_INTRINSIC_APOPTOTIC_SIGNALING_PATHWAY_IN_RESPONSE_TO_DNA_DAMAGE	6154	RPL26
GO_INTRINSIC_APOPTOTIC_SIGNALING_PATHWAY_IN_RESPONSE_TO_DNA_DAMAGE	51065	RPS27L
GO_INTRINSIC_APOPTOTIC_SIGNALING_PATHWAY_IN_RESPONSE_TO_DNA_DAMAGE	6188	RPS3
GO_INTRINSIC_APOPTOTIC_SIGNALING_PATHWAY_IN_RESPONSE_TO_DNA_DAMAGE	2810	SFN
GO_INTRINSIC_APOPTOTIC_SIGNALING_PATHWAY_IN_RESPONSE_TO_DNA_DAMAGE	6423	NA
GO_INTRINSIC_APOPTOTIC_SIGNALING_PATHWAY_IN_RESPONSE_TO_DNA_DAMAGE	51246	SHISA5
GO_INTRINSIC_APOPTOTIC_SIGNALING_PATHWAY_IN_RESPONSE_TO_DNA_DAMAGE	23411	SIRT1
GO_INTRINSIC_APOPTOTIC_SIGNALING_PATHWAY_IN_RESPONSE_TO_DNA_DAMAGE	6498	SKIL
GO_INTRINSIC_APOPTOTIC_SIGNALING_PATHWAY_IN_RESPONSE_TO_DNA_DAMAGE	6615	SNAI1
GO_INTRINSIC_APOPTOTIC_SIGNALING_PATHWAY_IN_RESPONSE_TO_DNA_DAMAGE	6591	SNAI2
GO_INTRINSIC_APOPTOTIC_SIGNALING_PATHWAY_IN_RESPONSE_TO_DNA_DAMAGE	22938	SNW1
GO_INTRINSIC_APOPTOTIC_SIGNALING_PATHWAY_IN_RESPONSE_TO_DNA_DAMAGE	6880	TAF9
GO_INTRINSIC_APOPTOTIC_SIGNALING_PATHWAY_IN_RESPONSE_TO_DNA_DAMAGE	51616	TAF9B
GO_INTRINSIC_APOPTOTIC_SIGNALING_PATHWAY_IN_RESPONSE_TO_DNA_DAMAGE	79073	TMEM109
GO_INTRINSIC_APOPTOTIC_SIGNALING_PATHWAY_IN_RESPONSE_TO_DNA_DAMAGE	54929	TMEM161A
GO_INTRINSIC_APOPTOTIC_SIGNALING_PATHWAY_IN_RESPONSE_TO_DNA_DAMAGE	7124	NA
GO_INTRINSIC_APOPTOTIC_SIGNALING_PATHWAY_IN_RESPONSE_TO_DNA_DAMAGE	7132	TNFRSF1A
GO_INTRINSIC_APOPTOTIC_SIGNALING_PATHWAY_IN_RESPONSE_TO_DNA_DAMAGE	7133	NA
GO_INTRINSIC_APOPTOTIC_SIGNALING_PATHWAY_IN_RESPONSE_TO_DNA_DAMAGE	10210	TOPORS
GO_INTRINSIC_APOPTOTIC_SIGNALING_PATHWAY_IN_RESPONSE_TO_DNA_DAMAGE	7157	TP53
GO_INTRINSIC_APOPTOTIC_SIGNALING_PATHWAY_IN_RESPONSE_TO_DNA_DAMAGE	8626	NA
GO_INTRINSIC_APOPTOTIC_SIGNALING_PATHWAY_IN_RESPONSE_TO_DNA_DAMAGE	7161	TP73
GO_INTRINSIC_APOPTOTIC_SIGNALING_PATHWAY_IN_RESPONSE_TO_DNA_DAMAGE	7178	TPT1
GO_INTRINSIC_APOPTOTIC_SIGNALING_PATHWAY_IN_RESPONSE_TO_DNA_DAMAGE	51499	TRIAP1
GO_INTRINSIC_APOPTOTIC_SIGNALING_PATHWAY_IN_RESPONSE_TO_DNA_DAMAGE	22954	TRIM32
GO_INTRINSIC_APOPTOTIC_SIGNALING_PATHWAY_IN_RESPONSE_TO_DNA_DAMAGE	57646	USP28
GO_INTRINSIC_APOPTOTIC_SIGNALING_PATHWAY_IN_RESPONSE_TO_DNA_DAMAGE	55031	USP47
GO_INTRINSIC_APOPTOTIC_SIGNALING_PATHWAY_IN_RESPONSE_TO_DNA_DAMAGE	7507	XPA
GO_INTRINSIC_APOPTOTIC_SIGNALING_PATHWAY_IN_RESPONSE_TO_DNA_DAMAGE	25946	ZNF385A
REACTOME_G2_M_DNA_DAMAGE_CHECKPOINT	84142	ABRAXAS1
REACTOME_G2_M_DNA_DAMAGE_CHECKPOINT	472	ATM
REACTOME_G2_M_DNA_DAMAGE_CHECKPOINT	545	ATR
REACTOME_G2_M_DNA_DAMAGE_CHECKPOINT	84126	ATRIP
REACTOME_G2_M_DNA_DAMAGE_CHECKPOINT	29086	BABAM1
REACTOME_G2_M_DNA_DAMAGE_CHECKPOINT	9577	BABAM2
REACTOME_G2_M_DNA_DAMAGE_CHECKPOINT	580	BARD1
REACTOME_G2_M_DNA_DAMAGE_CHECKPOINT	641	BLM
REACTOME_G2_M_DNA_DAMAGE_CHECKPOINT	672	BRCA1
REACTOME_G2_M_DNA_DAMAGE_CHECKPOINT	79184	BRCC3
REACTOME_G2_M_DNA_DAMAGE_CHECKPOINT	83990	BRIP1
REACTOME_G2_M_DNA_DAMAGE_CHECKPOINT	891	CCNB1
REACTOME_G2_M_DNA_DAMAGE_CHECKPOINT	995	CDC25C
REACTOME_G2_M_DNA_DAMAGE_CHECKPOINT	983	CDK1
REACTOME_G2_M_DNA_DAMAGE_CHECKPOINT	1111	CHEK1
REACTOME_G2_M_DNA_DAMAGE_CHECKPOINT	11200	CHEK2
REACTOME_G2_M_DNA_DAMAGE_CHECKPOINT	1763	DNA2
REACTOME_G2_M_DNA_DAMAGE_CHECKPOINT	9156	EXO1
REACTOME_G2_M_DNA_DAMAGE_CHECKPOINT	3014	H2AFX
REACTOME_G2_M_DNA_DAMAGE_CHECKPOINT	54145	NA
REACTOME_G2_M_DNA_DAMAGE_CHECKPOINT	8924	HERC2
REACTOME_G2_M_DNA_DAMAGE_CHECKPOINT	255626	NA
REACTOME_G2_M_DNA_DAMAGE_CHECKPOINT	3018	NA
REACTOME_G2_M_DNA_DAMAGE_CHECKPOINT	8347	HIST1H2BC
REACTOME_G2_M_DNA_DAMAGE_CHECKPOINT	3017	HIST1H2BD
REACTOME_G2_M_DNA_DAMAGE_CHECKPOINT	8344	HIST1H2BE
REACTOME_G2_M_DNA_DAMAGE_CHECKPOINT	8343	HIST1H2BF
REACTOME_G2_M_DNA_DAMAGE_CHECKPOINT	8339	NA
REACTOME_G2_M_DNA_DAMAGE_CHECKPOINT	8345	NA
REACTOME_G2_M_DNA_DAMAGE_CHECKPOINT	8346	NA
REACTOME_G2_M_DNA_DAMAGE_CHECKPOINT	8970	HIST1H2BJ
REACTOME_G2_M_DNA_DAMAGE_CHECKPOINT	85236	HIST1H2BK
REACTOME_G2_M_DNA_DAMAGE_CHECKPOINT	8340	NA
REACTOME_G2_M_DNA_DAMAGE_CHECKPOINT	8342	NA
REACTOME_G2_M_DNA_DAMAGE_CHECKPOINT	8341	HIST1H2BN
REACTOME_G2_M_DNA_DAMAGE_CHECKPOINT	8348	HIST1H2BO
REACTOME_G2_M_DNA_DAMAGE_CHECKPOINT	8359	NA
REACTOME_G2_M_DNA_DAMAGE_CHECKPOINT	8366	NA
REACTOME_G2_M_DNA_DAMAGE_CHECKPOINT	8364	NA
REACTOME_G2_M_DNA_DAMAGE_CHECKPOINT	8360	NA
REACTOME_G2_M_DNA_DAMAGE_CHECKPOINT	8367	NA
REACTOME_G2_M_DNA_DAMAGE_CHECKPOINT	8361	NA
REACTOME_G2_M_DNA_DAMAGE_CHECKPOINT	8365	HIST1H4H
REACTOME_G2_M_DNA_DAMAGE_CHECKPOINT	8294	NA
REACTOME_G2_M_DNA_DAMAGE_CHECKPOINT	8363	HIST1H4J
REACTOME_G2_M_DNA_DAMAGE_CHECKPOINT	8362	NA
REACTOME_G2_M_DNA_DAMAGE_CHECKPOINT	8368	NA
REACTOME_G2_M_DNA_DAMAGE_CHECKPOINT	8349	HIST2H2BE
REACTOME_G2_M_DNA_DAMAGE_CHECKPOINT	8370	HIST2H4A
REACTOME_G2_M_DNA_DAMAGE_CHECKPOINT	554313	HIST2H4B
REACTOME_G2_M_DNA_DAMAGE_CHECKPOINT	128312	HIST3H2BB
REACTOME_G2_M_DNA_DAMAGE_CHECKPOINT	8290	NA
REACTOME_G2_M_DNA_DAMAGE_CHECKPOINT	121504	HIST4H4
REACTOME_G2_M_DNA_DAMAGE_CHECKPOINT	3364	HUS1
REACTOME_G2_M_DNA_DAMAGE_CHECKPOINT	10524	KAT5
REACTOME_G2_M_DNA_DAMAGE_CHECKPOINT	9656	MDC1
REACTOME_G2_M_DNA_DAMAGE_CHECKPOINT	4361	MRE11
REACTOME_G2_M_DNA_DAMAGE_CHECKPOINT	4683	NBN
REACTOME_G2_M_DNA_DAMAGE_CHECKPOINT	7468	NSD2
REACTOME_G2_M_DNA_DAMAGE_CHECKPOINT	51588	PIAS4
REACTOME_G2_M_DNA_DAMAGE_CHECKPOINT	5810	RAD1
REACTOME_G2_M_DNA_DAMAGE_CHECKPOINT	5884	RAD17
REACTOME_G2_M_DNA_DAMAGE_CHECKPOINT	10111	RAD50
REACTOME_G2_M_DNA_DAMAGE_CHECKPOINT	5883	RAD9A
REACTOME_G2_M_DNA_DAMAGE_CHECKPOINT	144715	RAD9B
REACTOME_G2_M_DNA_DAMAGE_CHECKPOINT	5932	RBBP8
REACTOME_G2_M_DNA_DAMAGE_CHECKPOINT	5982	RFC2
REACTOME_G2_M_DNA_DAMAGE_CHECKPOINT	5983	RFC3
REACTOME_G2_M_DNA_DAMAGE_CHECKPOINT	5984	RFC4
REACTOME_G2_M_DNA_DAMAGE_CHECKPOINT	5985	RFC5
REACTOME_G2_M_DNA_DAMAGE_CHECKPOINT	83695	RHNO1
REACTOME_G2_M_DNA_DAMAGE_CHECKPOINT	80010	RMI1
REACTOME_G2_M_DNA_DAMAGE_CHECKPOINT	116028	RMI2
REACTOME_G2_M_DNA_DAMAGE_CHECKPOINT	165918	RNF168
REACTOME_G2_M_DNA_DAMAGE_CHECKPOINT	9025	RNF8
REACTOME_G2_M_DNA_DAMAGE_CHECKPOINT	6117	RPA1
REACTOME_G2_M_DNA_DAMAGE_CHECKPOINT	6118	RPA2
REACTOME_G2_M_DNA_DAMAGE_CHECKPOINT	6119	RPA3
REACTOME_G2_M_DNA_DAMAGE_CHECKPOINT	2810	SFN
REACTOME_G2_M_DNA_DAMAGE_CHECKPOINT	7341	SUMO1
REACTOME_G2_M_DNA_DAMAGE_CHECKPOINT	7156	TOP3A
REACTOME_G2_M_DNA_DAMAGE_CHECKPOINT	11073	TOPBP1
REACTOME_G2_M_DNA_DAMAGE_CHECKPOINT	7157	TP53
REACTOME_G2_M_DNA_DAMAGE_CHECKPOINT	7158	TP53BP1
REACTOME_G2_M_DNA_DAMAGE_CHECKPOINT	7334	UBE2N
REACTOME_G2_M_DNA_DAMAGE_CHECKPOINT	7336	UBE2V2
REACTOME_G2_M_DNA_DAMAGE_CHECKPOINT	51720	UIMC1
REACTOME_G2_M_DNA_DAMAGE_CHECKPOINT	7465	WEE1
REACTOME_G2_M_DNA_DAMAGE_CHECKPOINT	7486	WRN
REACTOME_G2_M_DNA_DAMAGE_CHECKPOINT	7529	YWHAB
REACTOME_G2_M_DNA_DAMAGE_CHECKPOINT	7531	YWHAE
REACTOME_G2_M_DNA_DAMAGE_CHECKPOINT	7532	YWHAG
REACTOME_G2_M_DNA_DAMAGE_CHECKPOINT	7533	YWHAH
REACTOME_G2_M_DNA_DAMAGE_CHECKPOINT	10971	YWHAQ
REACTOME_G2_M_DNA_DAMAGE_CHECKPOINT	7534	YWHAZ
KYNG_DNA_DAMAGE_BY_4NQO_OR_UV	4185	ADAM11
KYNG_DNA_DAMAGE_BY_4NQO_OR_UV	9472	AKAP6
KYNG_DNA_DAMAGE_BY_4NQO_OR_UV	9915	NA
KYNG_DNA_DAMAGE_BY_4NQO_OR_UV	533	ATP6V0B
KYNG_DNA_DAMAGE_BY_4NQO_OR_UV	8314	BAP1
KYNG_DNA_DAMAGE_BY_4NQO_OR_UV	10950	BTG3
KYNG_DNA_DAMAGE_BY_4NQO_OR_UV	10485	NA
KYNG_DNA_DAMAGE_BY_4NQO_OR_UV	719	NA
KYNG_DNA_DAMAGE_BY_4NQO_OR_UV	993	CDC25A
KYNG_DNA_DAMAGE_BY_4NQO_OR_UV	1847	DUSP5
KYNG_DNA_DAMAGE_BY_4NQO_OR_UV	1949	NA
KYNG_DNA_DAMAGE_BY_4NQO_OR_UV	23163	GGA3
KYNG_DNA_DAMAGE_BY_4NQO_OR_UV	3176	HNMT
KYNG_DNA_DAMAGE_BY_4NQO_OR_UV	3184	HNRNPD
KYNG_DNA_DAMAGE_BY_4NQO_OR_UV	3459	IFNGR1
KYNG_DNA_DAMAGE_BY_4NQO_OR_UV	3479	NA
KYNG_DNA_DAMAGE_BY_4NQO_OR_UV	8809	NA
KYNG_DNA_DAMAGE_BY_4NQO_OR_UV	3554	NA
KYNG_DNA_DAMAGE_BY_4NQO_OR_UV	3628	INPP1
KYNG_DNA_DAMAGE_BY_4NQO_OR_UV	3660	IRF2
KYNG_DNA_DAMAGE_BY_4NQO_OR_UV	3683	NA
KYNG_DNA_DAMAGE_BY_4NQO_OR_UV	3775	NA
KYNG_DNA_DAMAGE_BY_4NQO_OR_UV	3833	KIFC1
KYNG_DNA_DAMAGE_BY_4NQO_OR_UV	3860	KRT13
KYNG_DNA_DAMAGE_BY_4NQO_OR_UV	4035	LRP1
KYNG_DNA_DAMAGE_BY_4NQO_OR_UV	9112	MTA1
KYNG_DNA_DAMAGE_BY_4NQO_OR_UV	4615	MYD88
KYNG_DNA_DAMAGE_BY_4NQO_OR_UV	4836	NMT1
KYNG_DNA_DAMAGE_BY_4NQO_OR_UV	5050	PAFAH1B3
KYNG_DNA_DAMAGE_BY_4NQO_OR_UV	5097	PCDH1
KYNG_DNA_DAMAGE_BY_4NQO_OR_UV	5111	PCNA
KYNG_DNA_DAMAGE_BY_4NQO_OR_UV	5833	PCYT2
KYNG_DNA_DAMAGE_BY_4NQO_OR_UV	23509	POFUT1
KYNG_DNA_DAMAGE_BY_4NQO_OR_UV	5549	NA
KYNG_DNA_DAMAGE_BY_4NQO_OR_UV	5564	PRKAB1
KYNG_DNA_DAMAGE_BY_4NQO_OR_UV	3276	PRMT1
KYNG_DNA_DAMAGE_BY_4NQO_OR_UV	5669	NA
KYNG_DNA_DAMAGE_BY_4NQO_OR_UV	5796	PTPRK
KYNG_DNA_DAMAGE_BY_4NQO_OR_UV	5799	NA
KYNG_DNA_DAMAGE_BY_4NQO_OR_UV	7879	RAB7A
KYNG_DNA_DAMAGE_BY_4NQO_OR_UV	9367	RAB9A
KYNG_DNA_DAMAGE_BY_4NQO_OR_UV	5911	RAP2A
KYNG_DNA_DAMAGE_BY_4NQO_OR_UV	5935	RBM3
KYNG_DNA_DAMAGE_BY_4NQO_OR_UV	10181	RBM5
KYNG_DNA_DAMAGE_BY_4NQO_OR_UV	54453	RIN2
KYNG_DNA_DAMAGE_BY_4NQO_OR_UV	10507	SEMA4D
KYNG_DNA_DAMAGE_BY_4NQO_OR_UV	5055	NA
KYNG_DNA_DAMAGE_BY_4NQO_OR_UV	1318	SLC31A2
KYNG_DNA_DAMAGE_BY_4NQO_OR_UV	10237	SLC35B1
KYNG_DNA_DAMAGE_BY_4NQO_OR_UV	10479	SLC9A6
KYNG_DNA_DAMAGE_BY_4NQO_OR_UV	6821	SUOX
KYNG_DNA_DAMAGE_BY_4NQO_OR_UV	6919	TCEA2
KYNG_DNA_DAMAGE_BY_4NQO_OR_UV	6934	TCF7L2
KYNG_DNA_DAMAGE_BY_4NQO_OR_UV	7980	TFPI2
KYNG_DNA_DAMAGE_BY_4NQO_OR_UV	7043	TGFB3
KYNG_DNA_DAMAGE_BY_4NQO_OR_UV	7088	TLE1
KYNG_DNA_DAMAGE_BY_4NQO_OR_UV	11073	TOPBP1
KYNG_DNA_DAMAGE_BY_4NQO_OR_UV	5756	TWF1
REACTOME_DNA_DAMAGE_RECOGNITION_IN_GG_NER	60	ACTB
REACTOME_DNA_DAMAGE_RECOGNITION_IN_GG_NER	86	ACTL6A
REACTOME_DNA_DAMAGE_RECOGNITION_IN_GG_NER	79913	ACTR5
REACTOME_DNA_DAMAGE_RECOGNITION_IN_GG_NER	93973	ACTR8
REACTOME_DNA_DAMAGE_RECOGNITION_IN_GG_NER	1069	CETN2
REACTOME_DNA_DAMAGE_RECOGNITION_IN_GG_NER	9318	COPS2
REACTOME_DNA_DAMAGE_RECOGNITION_IN_GG_NER	8533	COPS3
REACTOME_DNA_DAMAGE_RECOGNITION_IN_GG_NER	51138	COPS4
REACTOME_DNA_DAMAGE_RECOGNITION_IN_GG_NER	10987	COPS5
REACTOME_DNA_DAMAGE_RECOGNITION_IN_GG_NER	10980	COPS6
REACTOME_DNA_DAMAGE_RECOGNITION_IN_GG_NER	50813	COPS7A
REACTOME_DNA_DAMAGE_RECOGNITION_IN_GG_NER	64708	COPS7B
REACTOME_DNA_DAMAGE_RECOGNITION_IN_GG_NER	10920	COPS8
REACTOME_DNA_DAMAGE_RECOGNITION_IN_GG_NER	8451	CUL4A
REACTOME_DNA_DAMAGE_RECOGNITION_IN_GG_NER	8450	CUL4B
REACTOME_DNA_DAMAGE_RECOGNITION_IN_GG_NER	1642	DDB1
REACTOME_DNA_DAMAGE_RECOGNITION_IN_GG_NER	1643	DDB2
REACTOME_DNA_DAMAGE_RECOGNITION_IN_GG_NER	2873	GPS1
REACTOME_DNA_DAMAGE_RECOGNITION_IN_GG_NER	54617	INO80
REACTOME_DNA_DAMAGE_RECOGNITION_IN_GG_NER	83444	INO80B
REACTOME_DNA_DAMAGE_RECOGNITION_IN_GG_NER	125476	INO80C
REACTOME_DNA_DAMAGE_RECOGNITION_IN_GG_NER	54891	INO80D
REACTOME_DNA_DAMAGE_RECOGNITION_IN_GG_NER	283899	INO80E
REACTOME_DNA_DAMAGE_RECOGNITION_IN_GG_NER	10445	MCRS1
REACTOME_DNA_DAMAGE_RECOGNITION_IN_GG_NER	4798	NFRKB
REACTOME_DNA_DAMAGE_RECOGNITION_IN_GG_NER	142	PARP1
REACTOME_DNA_DAMAGE_RECOGNITION_IN_GG_NER	10038	PARP2
REACTOME_DNA_DAMAGE_RECOGNITION_IN_GG_NER	5886	RAD23A
REACTOME_DNA_DAMAGE_RECOGNITION_IN_GG_NER	5887	RAD23B
REACTOME_DNA_DAMAGE_RECOGNITION_IN_GG_NER	9978	RBX1
REACTOME_DNA_DAMAGE_RECOGNITION_IN_GG_NER	6233	RPS27A
REACTOME_DNA_DAMAGE_RECOGNITION_IN_GG_NER	8607	RUVBL1
REACTOME_DNA_DAMAGE_RECOGNITION_IN_GG_NER	29844	TFPT
REACTOME_DNA_DAMAGE_RECOGNITION_IN_GG_NER	7311	UBA52
REACTOME_DNA_DAMAGE_RECOGNITION_IN_GG_NER	7314	UBB
REACTOME_DNA_DAMAGE_RECOGNITION_IN_GG_NER	7316	UBC
REACTOME_DNA_DAMAGE_RECOGNITION_IN_GG_NER	7508	XPC
REACTOME_DNA_DAMAGE_RECOGNITION_IN_GG_NER	7528	YY1
GO_INTRINSIC_APOPTOTIC_SIGNALING_PATHWAY_IN_RESPONSE_TO_DNA_DAMAGE_BY_P53_CLASS_MEDIATOR	64782	AEN
GO_INTRINSIC_APOPTOTIC_SIGNALING_PATHWAY_IN_RESPONSE_TO_DNA_DAMAGE_BY_P53_CLASS_MEDIATOR	79915	ATAD5
GO_INTRINSIC_APOPTOTIC_SIGNALING_PATHWAY_IN_RESPONSE_TO_DNA_DAMAGE_BY_P53_CLASS_MEDIATOR	7917	BAG6
GO_INTRINSIC_APOPTOTIC_SIGNALING_PATHWAY_IN_RESPONSE_TO_DNA_DAMAGE_BY_P53_CLASS_MEDIATOR	596	BCL2
GO_INTRINSIC_APOPTOTIC_SIGNALING_PATHWAY_IN_RESPONSE_TO_DNA_DAMAGE_BY_P53_CLASS_MEDIATOR	83596	BCL2L12
GO_INTRINSIC_APOPTOTIC_SIGNALING_PATHWAY_IN_RESPONSE_TO_DNA_DAMAGE_BY_P53_CLASS_MEDIATOR	602	BCL3
GO_INTRINSIC_APOPTOTIC_SIGNALING_PATHWAY_IN_RESPONSE_TO_DNA_DAMAGE_BY_P53_CLASS_MEDIATOR	675	BRCA2
GO_INTRINSIC_APOPTOTIC_SIGNALING_PATHWAY_IN_RESPONSE_TO_DNA_DAMAGE_BY_P53_CLASS_MEDIATOR	960	CD44
GO_INTRINSIC_APOPTOTIC_SIGNALING_PATHWAY_IN_RESPONSE_TO_DNA_DAMAGE_BY_P53_CLASS_MEDIATOR	972	CD74
GO_INTRINSIC_APOPTOTIC_SIGNALING_PATHWAY_IN_RESPONSE_TO_DNA_DAMAGE_BY_P53_CLASS_MEDIATOR	29965	CDIP1
GO_INTRINSIC_APOPTOTIC_SIGNALING_PATHWAY_IN_RESPONSE_TO_DNA_DAMAGE_BY_P53_CLASS_MEDIATOR	11200	CHEK2
GO_INTRINSIC_APOPTOTIC_SIGNALING_PATHWAY_IN_RESPONSE_TO_DNA_DAMAGE_BY_P53_CLASS_MEDIATOR	54541	DDIT4
GO_INTRINSIC_APOPTOTIC_SIGNALING_PATHWAY_IN_RESPONSE_TO_DNA_DAMAGE_BY_P53_CLASS_MEDIATOR	8445	DYRK2
GO_INTRINSIC_APOPTOTIC_SIGNALING_PATHWAY_IN_RESPONSE_TO_DNA_DAMAGE_BY_P53_CLASS_MEDIATOR	80237	ELL3
GO_INTRINSIC_APOPTOTIC_SIGNALING_PATHWAY_IN_RESPONSE_TO_DNA_DAMAGE_BY_P53_CLASS_MEDIATOR	2033	EP300
GO_INTRINSIC_APOPTOTIC_SIGNALING_PATHWAY_IN_RESPONSE_TO_DNA_DAMAGE_BY_P53_CLASS_MEDIATOR	204851	HIPK1
GO_INTRINSIC_APOPTOTIC_SIGNALING_PATHWAY_IN_RESPONSE_TO_DNA_DAMAGE_BY_P53_CLASS_MEDIATOR	28996	HIPK2
GO_INTRINSIC_APOPTOTIC_SIGNALING_PATHWAY_IN_RESPONSE_TO_DNA_DAMAGE_BY_P53_CLASS_MEDIATOR	3190	HNRNPK
GO_INTRINSIC_APOPTOTIC_SIGNALING_PATHWAY_IN_RESPONSE_TO_DNA_DAMAGE_BY_P53_CLASS_MEDIATOR	3428	IFI16
GO_INTRINSIC_APOPTOTIC_SIGNALING_PATHWAY_IN_RESPONSE_TO_DNA_DAMAGE_BY_P53_CLASS_MEDIATOR	3622	ING2
GO_INTRINSIC_APOPTOTIC_SIGNALING_PATHWAY_IN_RESPONSE_TO_DNA_DAMAGE_BY_P53_CLASS_MEDIATOR	23028	KDM1A
GO_INTRINSIC_APOPTOTIC_SIGNALING_PATHWAY_IN_RESPONSE_TO_DNA_DAMAGE_BY_P53_CLASS_MEDIATOR	64844	2019-03-07
GO_INTRINSIC_APOPTOTIC_SIGNALING_PATHWAY_IN_RESPONSE_TO_DNA_DAMAGE_BY_P53_CLASS_MEDIATOR	4282	MIF
GO_INTRINSIC_APOPTOTIC_SIGNALING_PATHWAY_IN_RESPONSE_TO_DNA_DAMAGE_BY_P53_CLASS_MEDIATOR	4436	MSH2
GO_INTRINSIC_APOPTOTIC_SIGNALING_PATHWAY_IN_RESPONSE_TO_DNA_DAMAGE_BY_P53_CLASS_MEDIATOR	4582	MUC1
GO_INTRINSIC_APOPTOTIC_SIGNALING_PATHWAY_IN_RESPONSE_TO_DNA_DAMAGE_BY_P53_CLASS_MEDIATOR	26471	NA
GO_INTRINSIC_APOPTOTIC_SIGNALING_PATHWAY_IN_RESPONSE_TO_DNA_DAMAGE_BY_P53_CLASS_MEDIATOR	23612	PHLDA3
GO_INTRINSIC_APOPTOTIC_SIGNALING_PATHWAY_IN_RESPONSE_TO_DNA_DAMAGE_BY_P53_CLASS_MEDIATOR	5371	PML
GO_INTRINSIC_APOPTOTIC_SIGNALING_PATHWAY_IN_RESPONSE_TO_DNA_DAMAGE_BY_P53_CLASS_MEDIATOR	29108	NA
GO_INTRINSIC_APOPTOTIC_SIGNALING_PATHWAY_IN_RESPONSE_TO_DNA_DAMAGE_BY_P53_CLASS_MEDIATOR	6154	RPL26
GO_INTRINSIC_APOPTOTIC_SIGNALING_PATHWAY_IN_RESPONSE_TO_DNA_DAMAGE_BY_P53_CLASS_MEDIATOR	51065	RPS27L
GO_INTRINSIC_APOPTOTIC_SIGNALING_PATHWAY_IN_RESPONSE_TO_DNA_DAMAGE_BY_P53_CLASS_MEDIATOR	51246	SHISA5
GO_INTRINSIC_APOPTOTIC_SIGNALING_PATHWAY_IN_RESPONSE_TO_DNA_DAMAGE_BY_P53_CLASS_MEDIATOR	23411	SIRT1
GO_INTRINSIC_APOPTOTIC_SIGNALING_PATHWAY_IN_RESPONSE_TO_DNA_DAMAGE_BY_P53_CLASS_MEDIATOR	22938	SNW1
GO_INTRINSIC_APOPTOTIC_SIGNALING_PATHWAY_IN_RESPONSE_TO_DNA_DAMAGE_BY_P53_CLASS_MEDIATOR	6880	TAF9
GO_INTRINSIC_APOPTOTIC_SIGNALING_PATHWAY_IN_RESPONSE_TO_DNA_DAMAGE_BY_P53_CLASS_MEDIATOR	51616	TAF9B
GO_INTRINSIC_APOPTOTIC_SIGNALING_PATHWAY_IN_RESPONSE_TO_DNA_DAMAGE_BY_P53_CLASS_MEDIATOR	79073	TMEM109
GO_INTRINSIC_APOPTOTIC_SIGNALING_PATHWAY_IN_RESPONSE_TO_DNA_DAMAGE_BY_P53_CLASS_MEDIATOR	10210	TOPORS
GO_INTRINSIC_APOPTOTIC_SIGNALING_PATHWAY_IN_RESPONSE_TO_DNA_DAMAGE_BY_P53_CLASS_MEDIATOR	7157	TP53
GO_INTRINSIC_APOPTOTIC_SIGNALING_PATHWAY_IN_RESPONSE_TO_DNA_DAMAGE_BY_P53_CLASS_MEDIATOR	8626	NA
GO_INTRINSIC_APOPTOTIC_SIGNALING_PATHWAY_IN_RESPONSE_TO_DNA_DAMAGE_BY_P53_CLASS_MEDIATOR	7161	TP73
GO_INTRINSIC_APOPTOTIC_SIGNALING_PATHWAY_IN_RESPONSE_TO_DNA_DAMAGE_BY_P53_CLASS_MEDIATOR	51499	TRIAP1
GO_INTRINSIC_APOPTOTIC_SIGNALING_PATHWAY_IN_RESPONSE_TO_DNA_DAMAGE_BY_P53_CLASS_MEDIATOR	57646	USP28
GO_INTRINSIC_APOPTOTIC_SIGNALING_PATHWAY_IN_RESPONSE_TO_DNA_DAMAGE_BY_P53_CLASS_MEDIATOR	25946	ZNF385A
GO_MITOTIC_G2_DNA_DAMAGE_CHECKPOINT	472	ATM
GO_MITOTIC_G2_DNA_DAMAGE_CHECKPOINT	641	BLM
GO_MITOTIC_G2_DNA_DAMAGE_CHECKPOINT	84446	BRSK1
GO_MITOTIC_G2_DNA_DAMAGE_CHECKPOINT	983	CDK1
GO_MITOTIC_G2_DNA_DAMAGE_CHECKPOINT	80279	CDK5RAP3
GO_MITOTIC_G2_DNA_DAMAGE_CHECKPOINT	63967	CLSPN
GO_MITOTIC_G2_DNA_DAMAGE_CHECKPOINT	29980	DONSON
GO_MITOTIC_G2_DNA_DAMAGE_CHECKPOINT	1112	FOXN3
GO_MITOTIC_G2_DNA_DAMAGE_CHECKPOINT	4303	FOXO4
GO_MITOTIC_G2_DNA_DAMAGE_CHECKPOINT	8091	NA
GO_MITOTIC_G2_DNA_DAMAGE_CHECKPOINT	406991	NA
GO_MITOTIC_G2_DNA_DAMAGE_CHECKPOINT	4361	MRE11
GO_MITOTIC_G2_DNA_DAMAGE_CHECKPOINT	51149	MRNIP
GO_MITOTIC_G2_DNA_DAMAGE_CHECKPOINT	2956	MSH6
GO_MITOTIC_G2_DNA_DAMAGE_CHECKPOINT	4683	NBN
GO_MITOTIC_G2_DNA_DAMAGE_CHECKPOINT	29997	NOP53
GO_MITOTIC_G2_DNA_DAMAGE_CHECKPOINT	60561	RINT1
GO_MITOTIC_G2_DNA_DAMAGE_CHECKPOINT	25949	SYF2
GO_MITOTIC_G2_DNA_DAMAGE_CHECKPOINT	57551	TAOK1
GO_MITOTIC_G2_DNA_DAMAGE_CHECKPOINT	9344	TAOK2
GO_MITOTIC_G2_DNA_DAMAGE_CHECKPOINT	51347	TAOK3
GO_NEGATIVE_REGULATION_OF_INTRINSIC_APOPTOTIC_SIGNALING_PATHWAY_IN_RESPONSE_TO_DNA_DAMAGE	57007	NA
GO_NEGATIVE_REGULATION_OF_INTRINSIC_APOPTOTIC_SIGNALING_PATHWAY_IN_RESPONSE_TO_DNA_DAMAGE	79915	ATAD5
GO_NEGATIVE_REGULATION_OF_INTRINSIC_APOPTOTIC_SIGNALING_PATHWAY_IN_RESPONSE_TO_DNA_DAMAGE	596	BCL2
GO_NEGATIVE_REGULATION_OF_INTRINSIC_APOPTOTIC_SIGNALING_PATHWAY_IN_RESPONSE_TO_DNA_DAMAGE	598	BCL2L1
GO_NEGATIVE_REGULATION_OF_INTRINSIC_APOPTOTIC_SIGNALING_PATHWAY_IN_RESPONSE_TO_DNA_DAMAGE	83596	BCL2L12
GO_NEGATIVE_REGULATION_OF_INTRINSIC_APOPTOTIC_SIGNALING_PATHWAY_IN_RESPONSE_TO_DNA_DAMAGE	637	BID
GO_NEGATIVE_REGULATION_OF_INTRINSIC_APOPTOTIC_SIGNALING_PATHWAY_IN_RESPONSE_TO_DNA_DAMAGE	57805	CCAR2
GO_NEGATIVE_REGULATION_OF_INTRINSIC_APOPTOTIC_SIGNALING_PATHWAY_IN_RESPONSE_TO_DNA_DAMAGE	960	CD44
GO_NEGATIVE_REGULATION_OF_INTRINSIC_APOPTOTIC_SIGNALING_PATHWAY_IN_RESPONSE_TO_DNA_DAMAGE	972	CD74
GO_NEGATIVE_REGULATION_OF_INTRINSIC_APOPTOTIC_SIGNALING_PATHWAY_IN_RESPONSE_TO_DNA_DAMAGE	1032	CDKN2D
GO_NEGATIVE_REGULATION_OF_INTRINSIC_APOPTOTIC_SIGNALING_PATHWAY_IN_RESPONSE_TO_DNA_DAMAGE	1191	CLU
GO_NEGATIVE_REGULATION_OF_INTRINSIC_APOPTOTIC_SIGNALING_PATHWAY_IN_RESPONSE_TO_DNA_DAMAGE	6387	NA
GO_NEGATIVE_REGULATION_OF_INTRINSIC_APOPTOTIC_SIGNALING_PATHWAY_IN_RESPONSE_TO_DNA_DAMAGE	220042	DDIAS
GO_NEGATIVE_REGULATION_OF_INTRINSIC_APOPTOTIC_SIGNALING_PATHWAY_IN_RESPONSE_TO_DNA_DAMAGE	80237	ELL3
GO_NEGATIVE_REGULATION_OF_INTRINSIC_APOPTOTIC_SIGNALING_PATHWAY_IN_RESPONSE_TO_DNA_DAMAGE	3622	ING2
GO_NEGATIVE_REGULATION_OF_INTRINSIC_APOPTOTIC_SIGNALING_PATHWAY_IN_RESPONSE_TO_DNA_DAMAGE	23028	KDM1A
GO_NEGATIVE_REGULATION_OF_INTRINSIC_APOPTOTIC_SIGNALING_PATHWAY_IN_RESPONSE_TO_DNA_DAMAGE	64844	2019-03-07
GO_NEGATIVE_REGULATION_OF_INTRINSIC_APOPTOTIC_SIGNALING_PATHWAY_IN_RESPONSE_TO_DNA_DAMAGE	4282	MIF
GO_NEGATIVE_REGULATION_OF_INTRINSIC_APOPTOTIC_SIGNALING_PATHWAY_IN_RESPONSE_TO_DNA_DAMAGE	4582	MUC1
GO_NEGATIVE_REGULATION_OF_INTRINSIC_APOPTOTIC_SIGNALING_PATHWAY_IN_RESPONSE_TO_DNA_DAMAGE	6423	NA
GO_NEGATIVE_REGULATION_OF_INTRINSIC_APOPTOTIC_SIGNALING_PATHWAY_IN_RESPONSE_TO_DNA_DAMAGE	23411	SIRT1
GO_NEGATIVE_REGULATION_OF_INTRINSIC_APOPTOTIC_SIGNALING_PATHWAY_IN_RESPONSE_TO_DNA_DAMAGE	6615	SNAI1
GO_NEGATIVE_REGULATION_OF_INTRINSIC_APOPTOTIC_SIGNALING_PATHWAY_IN_RESPONSE_TO_DNA_DAMAGE	6591	SNAI2
GO_NEGATIVE_REGULATION_OF_INTRINSIC_APOPTOTIC_SIGNALING_PATHWAY_IN_RESPONSE_TO_DNA_DAMAGE	6880	TAF9
GO_NEGATIVE_REGULATION_OF_INTRINSIC_APOPTOTIC_SIGNALING_PATHWAY_IN_RESPONSE_TO_DNA_DAMAGE	51616	TAF9B
GO_NEGATIVE_REGULATION_OF_INTRINSIC_APOPTOTIC_SIGNALING_PATHWAY_IN_RESPONSE_TO_DNA_DAMAGE	54929	TMEM161A
GO_NEGATIVE_REGULATION_OF_INTRINSIC_APOPTOTIC_SIGNALING_PATHWAY_IN_RESPONSE_TO_DNA_DAMAGE	7178	TPT1
GO_NEGATIVE_REGULATION_OF_INTRINSIC_APOPTOTIC_SIGNALING_PATHWAY_IN_RESPONSE_TO_DNA_DAMAGE	51499	TRIAP1
GO_NEGATIVE_REGULATION_OF_INTRINSIC_APOPTOTIC_SIGNALING_PATHWAY_IN_RESPONSE_TO_DNA_DAMAGE	22954	TRIM32
GO_NEGATIVE_REGULATION_OF_INTRINSIC_APOPTOTIC_SIGNALING_PATHWAY_IN_RESPONSE_TO_DNA_DAMAGE	55031	USP47
GO_NEGATIVE_REGULATION_OF_INTRINSIC_APOPTOTIC_SIGNALING_PATHWAY_IN_RESPONSE_TO_DNA_DAMAGE	25946	ZNF385A
GO_REGULATION_OF_INTRINSIC_APOPTOTIC_SIGNALING_PATHWAY_IN_RESPONSE_TO_DNA_DAMAGE	57007	NA
GO_REGULATION_OF_INTRINSIC_APOPTOTIC_SIGNALING_PATHWAY_IN_RESPONSE_TO_DNA_DAMAGE	79915	ATAD5
GO_REGULATION_OF_INTRINSIC_APOPTOTIC_SIGNALING_PATHWAY_IN_RESPONSE_TO_DNA_DAMAGE	596	BCL2
GO_REGULATION_OF_INTRINSIC_APOPTOTIC_SIGNALING_PATHWAY_IN_RESPONSE_TO_DNA_DAMAGE	598	BCL2L1
GO_REGULATION_OF_INTRINSIC_APOPTOTIC_SIGNALING_PATHWAY_IN_RESPONSE_TO_DNA_DAMAGE	83596	BCL2L12
GO_REGULATION_OF_INTRINSIC_APOPTOTIC_SIGNALING_PATHWAY_IN_RESPONSE_TO_DNA_DAMAGE	637	BID
GO_REGULATION_OF_INTRINSIC_APOPTOTIC_SIGNALING_PATHWAY_IN_RESPONSE_TO_DNA_DAMAGE	57805	CCAR2
GO_REGULATION_OF_INTRINSIC_APOPTOTIC_SIGNALING_PATHWAY_IN_RESPONSE_TO_DNA_DAMAGE	960	CD44
GO_REGULATION_OF_INTRINSIC_APOPTOTIC_SIGNALING_PATHWAY_IN_RESPONSE_TO_DNA_DAMAGE	972	CD74
GO_REGULATION_OF_INTRINSIC_APOPTOTIC_SIGNALING_PATHWAY_IN_RESPONSE_TO_DNA_DAMAGE	1032	CDKN2D
GO_REGULATION_OF_INTRINSIC_APOPTOTIC_SIGNALING_PATHWAY_IN_RESPONSE_TO_DNA_DAMAGE	1191	CLU
GO_REGULATION_OF_INTRINSIC_APOPTOTIC_SIGNALING_PATHWAY_IN_RESPONSE_TO_DNA_DAMAGE	6387	NA
GO_REGULATION_OF_INTRINSIC_APOPTOTIC_SIGNALING_PATHWAY_IN_RESPONSE_TO_DNA_DAMAGE	220042	DDIAS
GO_REGULATION_OF_INTRINSIC_APOPTOTIC_SIGNALING_PATHWAY_IN_RESPONSE_TO_DNA_DAMAGE	80237	ELL3
GO_REGULATION_OF_INTRINSIC_APOPTOTIC_SIGNALING_PATHWAY_IN_RESPONSE_TO_DNA_DAMAGE	84893	FBH1
GO_REGULATION_OF_INTRINSIC_APOPTOTIC_SIGNALING_PATHWAY_IN_RESPONSE_TO_DNA_DAMAGE	3190	HNRNPK
GO_REGULATION_OF_INTRINSIC_APOPTOTIC_SIGNALING_PATHWAY_IN_RESPONSE_TO_DNA_DAMAGE	3622	ING2
GO_REGULATION_OF_INTRINSIC_APOPTOTIC_SIGNALING_PATHWAY_IN_RESPONSE_TO_DNA_DAMAGE	23028	KDM1A
GO_REGULATION_OF_INTRINSIC_APOPTOTIC_SIGNALING_PATHWAY_IN_RESPONSE_TO_DNA_DAMAGE	64844	2019-03-07
GO_REGULATION_OF_INTRINSIC_APOPTOTIC_SIGNALING_PATHWAY_IN_RESPONSE_TO_DNA_DAMAGE	4282	MIF
GO_REGULATION_OF_INTRINSIC_APOPTOTIC_SIGNALING_PATHWAY_IN_RESPONSE_TO_DNA_DAMAGE	4582	MUC1
GO_REGULATION_OF_INTRINSIC_APOPTOTIC_SIGNALING_PATHWAY_IN_RESPONSE_TO_DNA_DAMAGE	138151	NACC2
GO_REGULATION_OF_INTRINSIC_APOPTOTIC_SIGNALING_PATHWAY_IN_RESPONSE_TO_DNA_DAMAGE	51588	PIAS4
GO_REGULATION_OF_INTRINSIC_APOPTOTIC_SIGNALING_PATHWAY_IN_RESPONSE_TO_DNA_DAMAGE	5883	RAD9A
GO_REGULATION_OF_INTRINSIC_APOPTOTIC_SIGNALING_PATHWAY_IN_RESPONSE_TO_DNA_DAMAGE	6154	RPL26
GO_REGULATION_OF_INTRINSIC_APOPTOTIC_SIGNALING_PATHWAY_IN_RESPONSE_TO_DNA_DAMAGE	6188	RPS3
GO_REGULATION_OF_INTRINSIC_APOPTOTIC_SIGNALING_PATHWAY_IN_RESPONSE_TO_DNA_DAMAGE	6423	NA
GO_REGULATION_OF_INTRINSIC_APOPTOTIC_SIGNALING_PATHWAY_IN_RESPONSE_TO_DNA_DAMAGE	23411	SIRT1
GO_REGULATION_OF_INTRINSIC_APOPTOTIC_SIGNALING_PATHWAY_IN_RESPONSE_TO_DNA_DAMAGE	6498	SKIL
GO_REGULATION_OF_INTRINSIC_APOPTOTIC_SIGNALING_PATHWAY_IN_RESPONSE_TO_DNA_DAMAGE	6615	SNAI1
GO_REGULATION_OF_INTRINSIC_APOPTOTIC_SIGNALING_PATHWAY_IN_RESPONSE_TO_DNA_DAMAGE	6591	SNAI2
GO_REGULATION_OF_INTRINSIC_APOPTOTIC_SIGNALING_PATHWAY_IN_RESPONSE_TO_DNA_DAMAGE	6880	TAF9
GO_REGULATION_OF_INTRINSIC_APOPTOTIC_SIGNALING_PATHWAY_IN_RESPONSE_TO_DNA_DAMAGE	51616	TAF9B
GO_REGULATION_OF_INTRINSIC_APOPTOTIC_SIGNALING_PATHWAY_IN_RESPONSE_TO_DNA_DAMAGE	54929	TMEM161A
GO_REGULATION_OF_INTRINSIC_APOPTOTIC_SIGNALING_PATHWAY_IN_RESPONSE_TO_DNA_DAMAGE	7178	TPT1
GO_REGULATION_OF_INTRINSIC_APOPTOTIC_SIGNALING_PATHWAY_IN_RESPONSE_TO_DNA_DAMAGE	51499	TRIAP1
GO_REGULATION_OF_INTRINSIC_APOPTOTIC_SIGNALING_PATHWAY_IN_RESPONSE_TO_DNA_DAMAGE	22954	TRIM32
GO_REGULATION_OF_INTRINSIC_APOPTOTIC_SIGNALING_PATHWAY_IN_RESPONSE_TO_DNA_DAMAGE	55031	USP47
GO_REGULATION_OF_INTRINSIC_APOPTOTIC_SIGNALING_PATHWAY_IN_RESPONSE_TO_DNA_DAMAGE	25946	ZNF385A
GO_NUCLEOTIDE_EXCISION_REPAIR_DNA_DAMAGE_RECOGNITION	1069	CETN2
GO_NUCLEOTIDE_EXCISION_REPAIR_DNA_DAMAGE_RECOGNITION	9318	COPS2
GO_NUCLEOTIDE_EXCISION_REPAIR_DNA_DAMAGE_RECOGNITION	8533	COPS3
GO_NUCLEOTIDE_EXCISION_REPAIR_DNA_DAMAGE_RECOGNITION	51138	COPS4
GO_NUCLEOTIDE_EXCISION_REPAIR_DNA_DAMAGE_RECOGNITION	10987	COPS5
GO_NUCLEOTIDE_EXCISION_REPAIR_DNA_DAMAGE_RECOGNITION	10980	COPS6
GO_NUCLEOTIDE_EXCISION_REPAIR_DNA_DAMAGE_RECOGNITION	50813	COPS7A
GO_NUCLEOTIDE_EXCISION_REPAIR_DNA_DAMAGE_RECOGNITION	64708	COPS7B
GO_NUCLEOTIDE_EXCISION_REPAIR_DNA_DAMAGE_RECOGNITION	10920	COPS8
GO_NUCLEOTIDE_EXCISION_REPAIR_DNA_DAMAGE_RECOGNITION	8451	CUL4A
GO_NUCLEOTIDE_EXCISION_REPAIR_DNA_DAMAGE_RECOGNITION	8450	CUL4B
GO_NUCLEOTIDE_EXCISION_REPAIR_DNA_DAMAGE_RECOGNITION	1642	DDB1
GO_NUCLEOTIDE_EXCISION_REPAIR_DNA_DAMAGE_RECOGNITION	1643	DDB2
GO_NUCLEOTIDE_EXCISION_REPAIR_DNA_DAMAGE_RECOGNITION	2873	GPS1
GO_NUCLEOTIDE_EXCISION_REPAIR_DNA_DAMAGE_RECOGNITION	142	PARP1
GO_NUCLEOTIDE_EXCISION_REPAIR_DNA_DAMAGE_RECOGNITION	5887	RAD23B
GO_NUCLEOTIDE_EXCISION_REPAIR_DNA_DAMAGE_RECOGNITION	9978	RBX1
GO_NUCLEOTIDE_EXCISION_REPAIR_DNA_DAMAGE_RECOGNITION	6233	RPS27A
GO_NUCLEOTIDE_EXCISION_REPAIR_DNA_DAMAGE_RECOGNITION	7311	UBA52
GO_NUCLEOTIDE_EXCISION_REPAIR_DNA_DAMAGE_RECOGNITION	7314	UBB
GO_NUCLEOTIDE_EXCISION_REPAIR_DNA_DAMAGE_RECOGNITION	7316	UBC
GO_NUCLEOTIDE_EXCISION_REPAIR_DNA_DAMAGE_RECOGNITION	7507	XPA
GO_NUCLEOTIDE_EXCISION_REPAIR_DNA_DAMAGE_RECOGNITION	7508	XPC
GO_REGULATION_OF_DOUBLE_STRAND_BREAK_REPAIR_VIA_NONHOMOLOGOUS_END_JOINING	79000	AUNIP
GO_REGULATION_OF_DOUBLE_STRAND_BREAK_REPAIR_VIA_NONHOMOLOGOUS_END_JOINING	78996	CYREN
GO_REGULATION_OF_DOUBLE_STRAND_BREAK_REPAIR_VIA_NONHOMOLOGOUS_END_JOINING	7913	DEK
GO_REGULATION_OF_DOUBLE_STRAND_BREAK_REPAIR_VIA_NONHOMOLOGOUS_END_JOINING	151636	DTX3L
GO_REGULATION_OF_DOUBLE_STRAND_BREAK_REPAIR_VIA_NONHOMOLOGOUS_END_JOINING	8091	NA
GO_REGULATION_OF_DOUBLE_STRAND_BREAK_REPAIR_VIA_NONHOMOLOGOUS_END_JOINING	3297	HSF1
GO_REGULATION_OF_DOUBLE_STRAND_BREAK_REPAIR_VIA_NONHOMOLOGOUS_END_JOINING	55693	KDM4D
GO_REGULATION_OF_DOUBLE_STRAND_BREAK_REPAIR_VIA_NONHOMOLOGOUS_END_JOINING	10459	MAD2L2
GO_REGULATION_OF_DOUBLE_STRAND_BREAK_REPAIR_VIA_NONHOMOLOGOUS_END_JOINING	51149	MRNIP
GO_REGULATION_OF_DOUBLE_STRAND_BREAK_REPAIR_VIA_NONHOMOLOGOUS_END_JOINING	7468	NSD2
GO_REGULATION_OF_DOUBLE_STRAND_BREAK_REPAIR_VIA_NONHOMOLOGOUS_END_JOINING	84309	NUDT16L1
GO_REGULATION_OF_DOUBLE_STRAND_BREAK_REPAIR_VIA_NONHOMOLOGOUS_END_JOINING	10039	PARP3
GO_REGULATION_OF_DOUBLE_STRAND_BREAK_REPAIR_VIA_NONHOMOLOGOUS_END_JOINING	83666	PARP9
GO_REGULATION_OF_DOUBLE_STRAND_BREAK_REPAIR_VIA_NONHOMOLOGOUS_END_JOINING	55183	RIF1
GO_REGULATION_OF_DOUBLE_STRAND_BREAK_REPAIR_VIA_NONHOMOLOGOUS_END_JOINING	6419	SETMAR
GO_REGULATION_OF_DOUBLE_STRAND_BREAK_REPAIR_VIA_NONHOMOLOGOUS_END_JOINING	149840	SHLD1
GO_REGULATION_OF_DOUBLE_STRAND_BREAK_REPAIR_VIA_NONHOMOLOGOUS_END_JOINING	54537	SHLD2
GO_REGULATION_OF_DOUBLE_STRAND_BREAK_REPAIR_VIA_NONHOMOLOGOUS_END_JOINING	112441434	SHLD3
GO_REGULATION_OF_DOUBLE_STRAND_BREAK_REPAIR_VIA_NONHOMOLOGOUS_END_JOINING	23347	SMCHD1
GO_REGULATION_OF_DOUBLE_STRAND_BREAK_REPAIR_VIA_NONHOMOLOGOUS_END_JOINING	24144	TFIP11
GO_REGULATION_OF_DOUBLE_STRAND_BREAK_REPAIR_VIA_NONHOMOLOGOUS_END_JOINING	158880	NA
GO_REGULATION_OF_DOUBLE_STRAND_BREAK_REPAIR_VIA_NONHOMOLOGOUS_END_JOINING	55135	WRAP53
KYNG_DNA_DAMAGE_BY_UV	1636	NA
KYNG_DNA_DAMAGE_BY_UV	8038	NA
KYNG_DNA_DAMAGE_BY_UV	9508	NA
KYNG_DNA_DAMAGE_BY_UV	64577	NA
KYNG_DNA_DAMAGE_BY_UV	538	ATP7A
KYNG_DNA_DAMAGE_BY_UV	51719	CAB39
KYNG_DNA_DAMAGE_BY_UV	963	NA
KYNG_DNA_DAMAGE_BY_UV	969	NA
KYNG_DNA_DAMAGE_BY_UV	1051	CEBPB
KYNG_DNA_DAMAGE_BY_UV	9541	CIR1
KYNG_DNA_DAMAGE_BY_UV	1264	NA
KYNG_DNA_DAMAGE_BY_UV	50813	COPS7A
KYNG_DNA_DAMAGE_BY_UV	1410	NA
KYNG_DNA_DAMAGE_BY_UV	1439	NA
KYNG_DNA_DAMAGE_BY_UV	1629	DBT
KYNG_DNA_DAMAGE_BY_UV	1748	NA
KYNG_DNA_DAMAGE_BY_UV	1973	EIF4A1
KYNG_DNA_DAMAGE_BY_UV	2000	ELF4
KYNG_DNA_DAMAGE_BY_UV	54869	EPS8L1
KYNG_DNA_DAMAGE_BY_UV	199990	FAAP20
KYNG_DNA_DAMAGE_BY_UV	10220	GDF11
KYNG_DNA_DAMAGE_BY_UV	2760	GM2A
KYNG_DNA_DAMAGE_BY_UV	2820	GPD2
KYNG_DNA_DAMAGE_BY_UV	2939	NA
KYNG_DNA_DAMAGE_BY_UV	3098	HK1
KYNG_DNA_DAMAGE_BY_UV	3590	IL11RA
KYNG_DNA_DAMAGE_BY_UV	9928	KIF14
KYNG_DNA_DAMAGE_BY_UV	3934	NA
KYNG_DNA_DAMAGE_BY_UV	3937	NA
KYNG_DNA_DAMAGE_BY_UV	3981	LIG4
KYNG_DNA_DAMAGE_BY_UV	2122	NA
KYNG_DNA_DAMAGE_BY_UV	4247	MGAT2
KYNG_DNA_DAMAGE_BY_UV	50488	MINK1
KYNG_DNA_DAMAGE_BY_UV	4801	NFYB
KYNG_DNA_DAMAGE_BY_UV	4897	NA
KYNG_DNA_DAMAGE_BY_UV	11235	PDCD10
KYNG_DNA_DAMAGE_BY_UV	22822	PHLDA1
KYNG_DNA_DAMAGE_BY_UV	5565	PRKAB2
KYNG_DNA_DAMAGE_BY_UV	5566	PRKACA
KYNG_DNA_DAMAGE_BY_UV	26469	PTPN18
KYNG_DNA_DAMAGE_BY_UV	5790	NA
KYNG_DNA_DAMAGE_BY_UV	25797	NA
KYNG_DNA_DAMAGE_BY_UV	7879	RAB7A
KYNG_DNA_DAMAGE_BY_UV	83853	NA
KYNG_DNA_DAMAGE_BY_UV	10484	SEC23A
KYNG_DNA_DAMAGE_BY_UV	23408	SIRT5
KYNG_DNA_DAMAGE_BY_UV	8631	NA
KYNG_DNA_DAMAGE_BY_UV	6539	NA
KYNG_DNA_DAMAGE_BY_UV	29886	SNX8
KYNG_DNA_DAMAGE_BY_UV	10610	NA
KYNG_DNA_DAMAGE_BY_UV	6774	STAT3
KYNG_DNA_DAMAGE_BY_UV	7029	TFDP2
KYNG_DNA_DAMAGE_BY_UV	9984	THOC1
KYNG_DNA_DAMAGE_BY_UV	8795	TNFRSF10B
KYNG_DNA_DAMAGE_BY_UV	23304	UBR2
KYNG_DNA_DAMAGE_BY_UV	7408	VASP
KYNG_DNA_DAMAGE_BY_GAMMA_RADIATION	164	AP1G1
KYNG_DNA_DAMAGE_BY_GAMMA_RADIATION	10513	APPBP2
KYNG_DNA_DAMAGE_BY_GAMMA_RADIATION	375	ARF1
KYNG_DNA_DAMAGE_BY_GAMMA_RADIATION	405	ARNT
KYNG_DNA_DAMAGE_BY_GAMMA_RADIATION	9556	ATP5MPL
KYNG_DNA_DAMAGE_BY_GAMMA_RADIATION	552	NA
KYNG_DNA_DAMAGE_BY_GAMMA_RADIATION	56898	BDH2
KYNG_DNA_DAMAGE_BY_GAMMA_RADIATION	8911	NA
KYNG_DNA_DAMAGE_BY_GAMMA_RADIATION	6357	NA
KYNG_DNA_DAMAGE_BY_GAMMA_RADIATION	925	NA
KYNG_DNA_DAMAGE_BY_GAMMA_RADIATION	10752	NA
KYNG_DNA_DAMAGE_BY_GAMMA_RADIATION	1139	NA
KYNG_DNA_DAMAGE_BY_GAMMA_RADIATION	1145	NA
KYNG_DNA_DAMAGE_BY_GAMMA_RADIATION	10518	NA
KYNG_DNA_DAMAGE_BY_GAMMA_RADIATION	1164	CKS2
KYNG_DNA_DAMAGE_BY_GAMMA_RADIATION	1382	NA
KYNG_DNA_DAMAGE_BY_GAMMA_RADIATION	1536	NA
KYNG_DNA_DAMAGE_BY_GAMMA_RADIATION	51302	NA
KYNG_DNA_DAMAGE_BY_GAMMA_RADIATION	1638	NA
KYNG_DNA_DAMAGE_BY_GAMMA_RADIATION	8886	DDX18
KYNG_DNA_DAMAGE_BY_GAMMA_RADIATION	1794	NA
KYNG_DNA_DAMAGE_BY_GAMMA_RADIATION	1824	DSC2
KYNG_DNA_DAMAGE_BY_GAMMA_RADIATION	2041	NA
KYNG_DNA_DAMAGE_BY_GAMMA_RADIATION	3992	FADS1
KYNG_DNA_DAMAGE_BY_GAMMA_RADIATION	2192	FBLN1
KYNG_DNA_DAMAGE_BY_GAMMA_RADIATION	2346	NA
KYNG_DNA_DAMAGE_BY_GAMMA_RADIATION	2487	NA
KYNG_DNA_DAMAGE_BY_GAMMA_RADIATION	2633	NA
KYNG_DNA_DAMAGE_BY_GAMMA_RADIATION	9329	GTF3C4
KYNG_DNA_DAMAGE_BY_GAMMA_RADIATION	1839	HBEGF
KYNG_DNA_DAMAGE_BY_GAMMA_RADIATION	3059	NA
KYNG_DNA_DAMAGE_BY_GAMMA_RADIATION	9931	HELZ
KYNG_DNA_DAMAGE_BY_GAMMA_RADIATION	11112	HIBADH
KYNG_DNA_DAMAGE_BY_GAMMA_RADIATION	3119	NA
KYNG_DNA_DAMAGE_BY_GAMMA_RADIATION	3235	NA
KYNG_DNA_DAMAGE_BY_GAMMA_RADIATION	3298	HSF2
KYNG_DNA_DAMAGE_BY_GAMMA_RADIATION	3641	NA
KYNG_DNA_DAMAGE_BY_GAMMA_RADIATION	3948	NA
KYNG_DNA_DAMAGE_BY_GAMMA_RADIATION	55180	LINS1
KYNG_DNA_DAMAGE_BY_GAMMA_RADIATION	3990	NA
KYNG_DNA_DAMAGE_BY_GAMMA_RADIATION	987	LRBA
KYNG_DNA_DAMAGE_BY_GAMMA_RADIATION	4233	MET
KYNG_DNA_DAMAGE_BY_GAMMA_RADIATION	4286	MITF
KYNG_DNA_DAMAGE_BY_GAMMA_RADIATION	4602	MYB
KYNG_DNA_DAMAGE_BY_GAMMA_RADIATION	4645	MYO5B
KYNG_DNA_DAMAGE_BY_GAMMA_RADIATION	81565	NDEL1
KYNG_DNA_DAMAGE_BY_GAMMA_RADIATION	203447	NA
KYNG_DNA_DAMAGE_BY_GAMMA_RADIATION	8828	NRP2
KYNG_DNA_DAMAGE_BY_GAMMA_RADIATION	5125	NA
KYNG_DNA_DAMAGE_BY_GAMMA_RADIATION	9659	PDE4DIP
KYNG_DNA_DAMAGE_BY_GAMMA_RADIATION	5160	PDHA1
KYNG_DNA_DAMAGE_BY_GAMMA_RADIATION	5216	PFN1
KYNG_DNA_DAMAGE_BY_GAMMA_RADIATION	728448	NA
KYNG_DNA_DAMAGE_BY_GAMMA_RADIATION	5515	PPP2CA
KYNG_DNA_DAMAGE_BY_GAMMA_RADIATION	5553	NA
KYNG_DNA_DAMAGE_BY_GAMMA_RADIATION	5738	PTGFRN
KYNG_DNA_DAMAGE_BY_GAMMA_RADIATION	81876	RAB1B
KYNG_DNA_DAMAGE_BY_GAMMA_RADIATION	5862	RAB2A
KYNG_DNA_DAMAGE_BY_GAMMA_RADIATION	5870	RAB6A
KYNG_DNA_DAMAGE_BY_GAMMA_RADIATION	10180	RBM6
KYNG_DNA_DAMAGE_BY_GAMMA_RADIATION	5950	NA
KYNG_DNA_DAMAGE_BY_GAMMA_RADIATION	388	RHOB
KYNG_DNA_DAMAGE_BY_GAMMA_RADIATION	6014	NA
KYNG_DNA_DAMAGE_BY_GAMMA_RADIATION	165918	RNF168
KYNG_DNA_DAMAGE_BY_GAMMA_RADIATION	6319	SCD
KYNG_DNA_DAMAGE_BY_GAMMA_RADIATION	26984	SEC22A
KYNG_DNA_DAMAGE_BY_GAMMA_RADIATION	7869	SEMA3B
KYNG_DNA_DAMAGE_BY_GAMMA_RADIATION	6578	NA
KYNG_DNA_DAMAGE_BY_GAMMA_RADIATION	4089	NA
KYNG_DNA_DAMAGE_BY_GAMMA_RADIATION	11262	NA
KYNG_DNA_DAMAGE_BY_GAMMA_RADIATION	6670	SP3
KYNG_DNA_DAMAGE_BY_GAMMA_RADIATION	6777	STAT5B
KYNG_DNA_DAMAGE_BY_GAMMA_RADIATION	81493	SYNC
KYNG_DNA_DAMAGE_BY_GAMMA_RADIATION	7072	TIA1
KYNG_DNA_DAMAGE_BY_GAMMA_RADIATION	7075	NA
KYNG_DNA_DAMAGE_BY_GAMMA_RADIATION	7189	TRAF6
KYNG_DNA_DAMAGE_BY_GAMMA_RADIATION	7419	VDAC3
KYNG_DNA_DAMAGE_BY_GAMMA_AND_UV_RADIATION	9546	AC005954.1
KYNG_DNA_DAMAGE_BY_GAMMA_AND_UV_RADIATION	9683	AC026470.1
KYNG_DNA_DAMAGE_BY_GAMMA_AND_UV_RADIATION	81	ACTN4
KYNG_DNA_DAMAGE_BY_GAMMA_AND_UV_RADIATION	158	ADSL
KYNG_DNA_DAMAGE_BY_GAMMA_AND_UV_RADIATION	191	AHCY
KYNG_DNA_DAMAGE_BY_GAMMA_AND_UV_RADIATION	223	ALDH9A1
KYNG_DNA_DAMAGE_BY_GAMMA_AND_UV_RADIATION	535	ATP6V0A1
KYNG_DNA_DAMAGE_BY_GAMMA_AND_UV_RADIATION	599	BCL2L2
KYNG_DNA_DAMAGE_BY_GAMMA_AND_UV_RADIATION	114904	C1QTNF6
KYNG_DNA_DAMAGE_BY_GAMMA_AND_UV_RADIATION	56477	NA
KYNG_DNA_DAMAGE_BY_GAMMA_AND_UV_RADIATION	890	CCNA2
KYNG_DNA_DAMAGE_BY_GAMMA_AND_UV_RADIATION	892	CCNC
KYNG_DNA_DAMAGE_BY_GAMMA_AND_UV_RADIATION	595	CCND1
KYNG_DNA_DAMAGE_BY_GAMMA_AND_UV_RADIATION	902	CCNH
KYNG_DNA_DAMAGE_BY_GAMMA_AND_UV_RADIATION	83879	CDCA7
KYNG_DNA_DAMAGE_BY_GAMMA_AND_UV_RADIATION	10390	CEPT1
KYNG_DNA_DAMAGE_BY_GAMMA_AND_UV_RADIATION	57511	COG6
KYNG_DNA_DAMAGE_BY_GAMMA_AND_UV_RADIATION	9276	COPB2
KYNG_DNA_DAMAGE_BY_GAMMA_AND_UV_RADIATION	1387	CREBBP
KYNG_DNA_DAMAGE_BY_GAMMA_AND_UV_RADIATION	1393	NA
KYNG_DNA_DAMAGE_BY_GAMMA_AND_UV_RADIATION	1452	CSNK1A1
KYNG_DNA_DAMAGE_BY_GAMMA_AND_UV_RADIATION	10217	CTDSPL
KYNG_DNA_DAMAGE_BY_GAMMA_AND_UV_RADIATION	1525	CXADR
KYNG_DNA_DAMAGE_BY_GAMMA_AND_UV_RADIATION	7852	NA
KYNG_DNA_DAMAGE_BY_GAMMA_AND_UV_RADIATION	1601	DAB2
KYNG_DNA_DAMAGE_BY_GAMMA_AND_UV_RADIATION	22894	DIS3
KYNG_DNA_DAMAGE_BY_GAMMA_AND_UV_RADIATION	3301	DNAJA1
KYNG_DNA_DAMAGE_BY_GAMMA_AND_UV_RADIATION	7802	NA
KYNG_DNA_DAMAGE_BY_GAMMA_AND_UV_RADIATION	27436	EML4
KYNG_DNA_DAMAGE_BY_GAMMA_AND_UV_RADIATION	8909	NA
KYNG_DNA_DAMAGE_BY_GAMMA_AND_UV_RADIATION	59084	NA
KYNG_DNA_DAMAGE_BY_GAMMA_AND_UV_RADIATION	953	ENTPD1
KYNG_DNA_DAMAGE_BY_GAMMA_AND_UV_RADIATION	2073	ERCC5
KYNG_DNA_DAMAGE_BY_GAMMA_AND_UV_RADIATION	2123	NA
KYNG_DNA_DAMAGE_BY_GAMMA_AND_UV_RADIATION	2329	NA
KYNG_DNA_DAMAGE_BY_GAMMA_AND_UV_RADIATION	1647	GADD45A
KYNG_DNA_DAMAGE_BY_GAMMA_AND_UV_RADIATION	2729	GCLC
KYNG_DNA_DAMAGE_BY_GAMMA_AND_UV_RADIATION	2994	NA
KYNG_DNA_DAMAGE_BY_GAMMA_AND_UV_RADIATION	55766	H2AFJ
KYNG_DNA_DAMAGE_BY_GAMMA_AND_UV_RADIATION	3074	HEXB
KYNG_DNA_DAMAGE_BY_GAMMA_AND_UV_RADIATION	3208	NA
KYNG_DNA_DAMAGE_BY_GAMMA_AND_UV_RADIATION	3484	NA
KYNG_DNA_DAMAGE_BY_GAMMA_AND_UV_RADIATION	3588	IL10RB
KYNG_DNA_DAMAGE_BY_GAMMA_AND_UV_RADIATION	3698	NA
KYNG_DNA_DAMAGE_BY_GAMMA_AND_UV_RADIATION	3707	ITPKB
KYNG_DNA_DAMAGE_BY_GAMMA_AND_UV_RADIATION	197257	LDHD
KYNG_DNA_DAMAGE_BY_GAMMA_AND_UV_RADIATION	4015	NA
KYNG_DNA_DAMAGE_BY_GAMMA_AND_UV_RADIATION	23139	MAST2
KYNG_DNA_DAMAGE_BY_GAMMA_AND_UV_RADIATION	4208	NA
KYNG_DNA_DAMAGE_BY_GAMMA_AND_UV_RADIATION	4316	NA
KYNG_DNA_DAMAGE_BY_GAMMA_AND_UV_RADIATION	10933	MORF4L1
KYNG_DNA_DAMAGE_BY_GAMMA_AND_UV_RADIATION	4488	MSX2
KYNG_DNA_DAMAGE_BY_GAMMA_AND_UV_RADIATION	4712	NDUFB6
KYNG_DNA_DAMAGE_BY_GAMMA_AND_UV_RADIATION	4837	NA
KYNG_DNA_DAMAGE_BY_GAMMA_AND_UV_RADIATION	8828	NRP2
KYNG_DNA_DAMAGE_BY_GAMMA_AND_UV_RADIATION	5087	PBX1
KYNG_DNA_DAMAGE_BY_GAMMA_AND_UV_RADIATION	23469	PHF3
KYNG_DNA_DAMAGE_BY_GAMMA_AND_UV_RADIATION	5334	NA
KYNG_DNA_DAMAGE_BY_GAMMA_AND_UV_RADIATION	201164	NA
KYNG_DNA_DAMAGE_BY_GAMMA_AND_UV_RADIATION	5430	POLR2A
KYNG_DNA_DAMAGE_BY_GAMMA_AND_UV_RADIATION	94274	NA
KYNG_DNA_DAMAGE_BY_GAMMA_AND_UV_RADIATION	5530	PPP3CA
KYNG_DNA_DAMAGE_BY_GAMMA_AND_UV_RADIATION	25865	PRKD2
KYNG_DNA_DAMAGE_BY_GAMMA_AND_UV_RADIATION	5618	NA
KYNG_DNA_DAMAGE_BY_GAMMA_AND_UV_RADIATION	5670	NA
KYNG_DNA_DAMAGE_BY_GAMMA_AND_UV_RADIATION	5734	PTGER4
KYNG_DNA_DAMAGE_BY_GAMMA_AND_UV_RADIATION	5741	NA
KYNG_DNA_DAMAGE_BY_GAMMA_AND_UV_RADIATION	5870	RAB6A
KYNG_DNA_DAMAGE_BY_GAMMA_AND_UV_RADIATION	5930	RBBP6
KYNG_DNA_DAMAGE_BY_GAMMA_AND_UV_RADIATION	5933	RBL1
KYNG_DNA_DAMAGE_BY_GAMMA_AND_UV_RADIATION	6197	RPS6KA3
KYNG_DNA_DAMAGE_BY_GAMMA_AND_UV_RADIATION	6198	RPS6KB1
KYNG_DNA_DAMAGE_BY_GAMMA_AND_UV_RADIATION	6288	NA
KYNG_DNA_DAMAGE_BY_GAMMA_AND_UV_RADIATION	7979	SEM1
KYNG_DNA_DAMAGE_BY_GAMMA_AND_UV_RADIATION	8482	SEMA7A
KYNG_DNA_DAMAGE_BY_GAMMA_AND_UV_RADIATION	5269	SERPINB6
KYNG_DNA_DAMAGE_BY_GAMMA_AND_UV_RADIATION	6477	SIAH1
KYNG_DNA_DAMAGE_BY_GAMMA_AND_UV_RADIATION	6507	NA
KYNG_DNA_DAMAGE_BY_GAMMA_AND_UV_RADIATION	6529	NA
KYNG_DNA_DAMAGE_BY_GAMMA_AND_UV_RADIATION	7168	TPM1
KYNG_DNA_DAMAGE_BY_GAMMA_AND_UV_RADIATION	7412	NA
KYNG_DNA_DAMAGE_BY_4NQO	4363	ABCC1
KYNG_DNA_DAMAGE_BY_4NQO	9510	NA
KYNG_DNA_DAMAGE_BY_4NQO	130	NA
KYNG_DNA_DAMAGE_BY_4NQO	29123	ANKRD11
KYNG_DNA_DAMAGE_BY_4NQO	8623	ASMTL
KYNG_DNA_DAMAGE_BY_4NQO	11016	ATF7
KYNG_DNA_DAMAGE_BY_4NQO	475	ATOX1
KYNG_DNA_DAMAGE_BY_4NQO	948	NA
KYNG_DNA_DAMAGE_BY_4NQO	1528	CYB5A
KYNG_DNA_DAMAGE_BY_4NQO	79901	CYBRD1
KYNG_DNA_DAMAGE_BY_4NQO	1595	CYP51A1
KYNG_DNA_DAMAGE_BY_4NQO	1826	NA
KYNG_DNA_DAMAGE_BY_4NQO	2098	ESD
KYNG_DNA_DAMAGE_BY_4NQO	2199	NA
KYNG_DNA_DAMAGE_BY_4NQO	26353	NA
KYNG_DNA_DAMAGE_BY_4NQO	3397	ID1
KYNG_DNA_DAMAGE_BY_4NQO	3460	IFNGR2
KYNG_DNA_DAMAGE_BY_4NQO	3603	NA
KYNG_DNA_DAMAGE_BY_4NQO	3693	ITGB5
KYNG_DNA_DAMAGE_BY_4NQO	5891	MOK
KYNG_DNA_DAMAGE_BY_4NQO	4356	MPP3
KYNG_DNA_DAMAGE_BY_4NQO	4496	NA
KYNG_DNA_DAMAGE_BY_4NQO	10276	NET1
KYNG_DNA_DAMAGE_BY_4NQO	5106	PCK2
KYNG_DNA_DAMAGE_BY_4NQO	5134	PDCD2
KYNG_DNA_DAMAGE_BY_4NQO	5157	PDGFRL
KYNG_DNA_DAMAGE_BY_4NQO	5435	POLR2F
KYNG_DNA_DAMAGE_BY_4NQO	5464	PPA1
KYNG_DNA_DAMAGE_BY_4NQO	9230	RAB11B
KYNG_DNA_DAMAGE_BY_4NQO	5876	RABGGTB
KYNG_DNA_DAMAGE_BY_4NQO	22836	RHOBTB3
KYNG_DNA_DAMAGE_BY_4NQO	22902	RUFY3
KYNG_DNA_DAMAGE_BY_4NQO	6747	SSR3
KYNG_DNA_DAMAGE_BY_4NQO	7474	NA
REACTOME_NONHOMOLOGOUS_END_JOINING_NHEJ	84142	ABRAXAS1
REACTOME_NONHOMOLOGOUS_END_JOINING_NHEJ	472	ATM
REACTOME_NONHOMOLOGOUS_END_JOINING_NHEJ	29086	BABAM1
REACTOME_NONHOMOLOGOUS_END_JOINING_NHEJ	9577	BABAM2
REACTOME_NONHOMOLOGOUS_END_JOINING_NHEJ	580	BARD1
REACTOME_NONHOMOLOGOUS_END_JOINING_NHEJ	672	BRCA1
REACTOME_NONHOMOLOGOUS_END_JOINING_NHEJ	79184	BRCC3
REACTOME_NONHOMOLOGOUS_END_JOINING_NHEJ	64421	DCLRE1C
REACTOME_NONHOMOLOGOUS_END_JOINING_NHEJ	3014	H2AFX
REACTOME_NONHOMOLOGOUS_END_JOINING_NHEJ	54145	NA
REACTOME_NONHOMOLOGOUS_END_JOINING_NHEJ	8924	HERC2
REACTOME_NONHOMOLOGOUS_END_JOINING_NHEJ	255626	NA
REACTOME_NONHOMOLOGOUS_END_JOINING_NHEJ	3018	NA
REACTOME_NONHOMOLOGOUS_END_JOINING_NHEJ	8347	HIST1H2BC
REACTOME_NONHOMOLOGOUS_END_JOINING_NHEJ	3017	HIST1H2BD
REACTOME_NONHOMOLOGOUS_END_JOINING_NHEJ	8344	HIST1H2BE
REACTOME_NONHOMOLOGOUS_END_JOINING_NHEJ	8343	HIST1H2BF
REACTOME_NONHOMOLOGOUS_END_JOINING_NHEJ	8339	NA
REACTOME_NONHOMOLOGOUS_END_JOINING_NHEJ	8345	NA
REACTOME_NONHOMOLOGOUS_END_JOINING_NHEJ	8346	NA
REACTOME_NONHOMOLOGOUS_END_JOINING_NHEJ	8970	HIST1H2BJ
REACTOME_NONHOMOLOGOUS_END_JOINING_NHEJ	85236	HIST1H2BK
REACTOME_NONHOMOLOGOUS_END_JOINING_NHEJ	8340	NA
REACTOME_NONHOMOLOGOUS_END_JOINING_NHEJ	8342	NA
REACTOME_NONHOMOLOGOUS_END_JOINING_NHEJ	8341	HIST1H2BN
REACTOME_NONHOMOLOGOUS_END_JOINING_NHEJ	8348	HIST1H2BO
[truncated: 123 more rows]

## Sheet: B - RNA-seq ERKi Limma DE
	external_gene_name	entrezgene_id	logFC	t	P.Value	adj.P.Val
ENSG00000000003	TSPAN6	7105	0.729114	5.73	2.8142e-07	1.53471e-06
ENSG00000000419	DPM1	8813	-0.176401	-2.1618	0.0343266	0.0569613
ENSG00000000457	SCYL3	57147	0.275096	3.51921	0.000796554	0.00195743
ENSG00000000460	C1orf112	55732	-1.04827	-7.78246	7.1665e-11	1.08793e-09
ENSG00000000971	CFH	3075	1.19799	4.64779	1.6922e-05	6.0792e-05
ENSG00000001036	FUCA2	2519	-0.144672	-1.6613	0.101476	0.147749
ENSG00000001084	GCLC	2729	0.214752	1.11374	0.269498	0.342933
ENSG00000001167	NFYA	4800	-0.0943187	-1.11101	0.270663	0.344222
ENSG00000001460	STPG1	90529	0.64439	4.75641	1.13825e-05	4.2653e-05
ENSG00000001461	NIPAL3	57185	1.16004	6.73148	5.18738e-09	4.44279e-08
ENSG00000001497	LAS1L	81887	-0.833144	-6.42599	1.77759e-08	1.3298e-07
ENSG00000001561	ENPP4	22875	0.712227	4.78609	1.02071e-05	3.86976e-05
ENSG00000001617	SEMA3F	6405	1.2357	5.79297	2.1989e-07	1.23057e-06
ENSG00000001629	ANKIB1	54467	0.385001	4.87578	7.33052e-06	2.87211e-05
ENSG00000001630	CYP51A1	1595	1.22797	9.67264	3.33811e-14	1.81633e-12
ENSG00000001631	KRIT1	889	0.31141	5.23369	1.91161e-06	8.57798e-06
ENSG00000002016	RAD52	5893	-0.0365851	-0.430768	0.668064	0.730186
ENSG00000002330	BAD	572	0.315974	3.92138	0.000214865	0.000601921
ENSG00000002549	LAP3	51056	0.51596	2.18782	0.0322892	0.0539068
ENSG00000002586	CD99	4267	0.433683	1.90981	0.060579	0.0939566
ENSG00000002587	HS3ST1	9957	-1.73742	-6.52993	1.1703e-08	9.1557e-08
ENSG00000002726	AOC1	26	1.17317	5.3673	1.14753e-06	5.44458e-06
ENSG00000002746	HECW1	23072	0.0410765	0.128035	0.898517	0.921546
ENSG00000002822	MAD1L1	8379	-0.250574	-1.63555	0.106774	0.154426
ENSG00000002834	LASP1	3927	0.297276	3.11588	0.00273079	0.00593195
ENSG00000002919	SNX11	29916	0.0899334	1.43695	0.155535	0.21404
ENSG00000002933	TMEM176A	55365	1.47955	7.13985	9.88162e-10	1.0587e-08
ENSG00000003056	M6PR	4074	-0.191819	-2.25798	0.0273159	0.046469
ENSG00000003096	KLHL13	90293	0.624124	1.98786	0.0510483	0.0808052
ENSG00000003137	CYP26B1	56603	-0.205122	-0.666791	0.507269	0.583223
ENSG00000003147	ICA1	3382	0.427252	4.36533	4.65637e-05	0.000152281
ENSG00000003249	DBNDD1	79007	0.2191	1.97416	0.0526214	0.0829068
ENSG00000003393	ALS2	57679	0.0546779	0.760863	0.449494	0.527058
ENSG00000003400	CASP10	843	2.22948	12.0499	3.27474e-18	8.9765e-16
ENSG00000003402	CFLAR	8837	0.103286	0.630708	0.530446	0.605843
ENSG00000003436	TFPI	7035	0.315497	1.83784	0.0706637	0.107723
ENSG00000003509	NDUFAF7	55471	0.0590639	0.753587	0.453822	0.531104
ENSG00000003756	RBM5	10181	0.485871	6.53858	1.13026e-08	8.88069e-08
ENSG00000003987	MTMR7	9108	-0.252288	-1.10065	0.275115	0.349124
ENSG00000003989	SLC7A2	6542	-0.278313	-1.1643	0.248563	0.320249
ENSG00000004059	ARF5	381	0.293672	3.76077	0.000365933	0.000972252
ENSG00000004139	SARM1	23098	0.259989	1.58421	0.118007	0.168095
ENSG00000004142	POLDIP2	26073	-0.463145	-6.67545	6.50646e-09	5.43564e-08
ENSG00000004399	PLXND1	23129	-0.414409	-2.3037	0.0244513	0.0419991
ENSG00000004455	AK2	204	-0.735783	-6.03718	8.39155e-08	5.26712e-07
ENSG00000004478	FKBP4	2288	-0.655445	-4.97419	5.08369e-06	2.06129e-05
ENSG00000004487	KDM1A	23028	-0.0584034	-0.638653	0.525296	0.601048
ENSG00000004534	RBM6	10180	0.212824	2.90593	0.00500326	0.0102622
ENSG00000004660	CAMKK1	84254	-0.734526	-2.83152	0.00616226	0.0123876
ENSG00000004700	RECQL	5965	-0.344183	-3.53177	0.000765525	0.00189013
ENSG00000004766	VPS50	55610	0.641015	10.7051	5.62667e-16	6.70035e-14
ENSG00000004776	HSPB6	126393	0.271676	0.731535	0.467085	0.544171
ENSG00000004777	ARHGAP33	115703	0.134886	0.651019	0.517332	0.59329
ENSG00000004779	NDUFAB1	4706	-0.237204	-2.77082	0.0072858	0.0143737
ENSG00000004799	PDK4	5166	0.842284	3.49887	0.000849376	0.00207216
ENSG00000004838	ZMYND10	51364	1.13332	2.90927	0.00495628	0.010173
ENSG00000004848	ARX	170302	0.212257	0.732033	0.466783	0.543863
ENSG00000004864	SLC25A13	10165	-0.318557	-4.00226	0.000163615	0.000470042
ENSG00000004866	ST7	7982	-0.088703	-1.40226	0.165604	0.225566
ENSG00000004897	CDC27	996	-0.144759	-1.83538	0.0710309	0.108226
ENSG00000004961	HCCS	3052	-0.310402	-3.68719	0.000465152	0.00120545
ENSG00000004975	DVL2	1856	0.545442	5.28717	1.55921e-06	7.15711e-06
ENSG00000005001	PRSS22	64063	-0.00542181	-0.0190893	0.984828	0.989551
ENSG00000005007	UPF1	5976	-0.222027	-2.79196	0.00687467	0.0136516
ENSG00000005020	SKAP2	8935	0.852814	5.64134	3.97788e-07	2.09084e-06
ENSG00000005022	SLC25A5	292	-0.317582	-3.00861	0.00373279	0.00788112
ENSG00000005059	MCUB	55013	-0.421547	-3.54099	0.000743481	0.00184291
ENSG00000005073	HOXA11	3207	-0.509662	-2.97448	0.00411736	0.00862413
ENSG00000005075	POLR2J	5439	-0.133682	-1.28962	0.201761	0.26737
ENSG00000005100	DHX33	56919	-0.921579	-8.65836	2.00676e-12	5.53211e-11
ENSG00000005108	THSD7A	221981	1.15142	4.04585	0.000141102	0.000412296
ENSG00000005156	LIG3	3980	-0.265583	-2.848	0.00588608	0.0118735
ENSG00000005175	RPAP3	79657	-0.278828	-3.8344	0.000287096	0.000782685
ENSG00000005187	ACSM3	6296	1.68013	3.89466	0.000234959	0.000652423
ENSG00000005189	REXO5	81691	-0.844009	-5.27242	1.64947e-06	7.52388e-06
ENSG00000005194	CIAPIN1	57019	-0.406004	-5.27129	1.6566e-06	7.55166e-06
ENSG00000005206	SPPL2B	56928	0.527556	5.32065	1.37201e-06	6.38967e-06
ENSG00000005238	FAM214B	80256	-0.0761115	-0.448265	0.655455	0.719164
ENSG00000005243	COPZ2	51226	0.397912	1.6444	0.10493	0.152183
ENSG00000005249	PRKAR2B	5577	0.0587906	0.169105	0.86624	0.896456
ENSG00000005302	MSL3	10943	0.0336754	0.37876	0.706102	0.763263
ENSG00000005339	CREBBP	1387	0.022333	0.30347	0.762502	0.811608
ENSG00000005436	GCFC2	6936	-0.96332	-6.68132	6.35377e-09	5.32339e-08
ENSG00000005448	WDR54	84058	-0.428591	-3.2322	0.00193147	0.00434642
ENSG00000005469	CROT	54677	0.591598	3.17657	0.00228155	0.00504973
ENSG00000005483	KMT2E	55904	0.679147	9.07707	3.66935e-13	1.35404e-11
ENSG00000005486	RHBDD2	57414	0.130709	1.48459	0.142493	0.198556
ENSG00000005513	SOX8	30812	-0.447247	-1.42405	0.159222	0.218266
ENSG00000005700	IBTK	25998	0.231918	2.44618	0.0171568	0.0306547
ENSG00000005801	ZNF195	7748	-0.0228741	-0.291831	0.771347	0.819221
ENSG00000005810	MYCBP2	23077	-0.0386612	-0.381754	0.703891	0.761212
ENSG00000005812	FBXL3	26224	0.3005	4.03926	0.000144307	0.000420898
ENSG00000005882	PDK2	5164	1.40781	8.54254	3.21565e-12	8.25584e-11
ENSG00000005884	ITGA3	3675	-0.842274	-3.98109	0.000175758	0.000501751
ENSG00000005889	ZFX	7543	0.127218	1.81374	0.074341	0.112561
ENSG00000005893	LAMP2	3920	0.568746	5.98893	1.01588e-07	6.23258e-07
ENSG00000005981	ASB4	51666	-1.1131	-2.62585	0.0107689	0.0203104
ENSG00000006007	GDE1	51573	0.596602	6.4665	1.51055e-08	1.14897e-07
ENSG00000006015	REX1BD	55049	-0.214867	-1.46075	0.148908	0.206172
ENSG00000006016	CRLF1	9244	-0.950923	-3.8527	0.000270193	0.000739797
ENSG00000006025	OSBPL7	114881	1.42257	9.33833	1.27793e-13	5.60898e-12
ENSG00000006042	TMEM98	26022	-0.918587	-3.24357	0.00186642	0.00421503
ENSG00000006047	YBX2	51087	0.737606	2.53304	0.0137337	0.0251574
ENSG00000006062	MAP3K14	9020	0.00167403	0.00868477	0.993097	0.995084
ENSG00000006071	ABCC8	6833	-0.199329	-0.654747	0.514944	0.591018
ENSG00000006118	TMEM132A	54972	-0.0279302	-0.154018	0.878073	0.905578
ENSG00000006125	AP2B1	163	-0.0203974	-0.222418	0.824687	0.863998
ENSG00000006194	ZNF263	10127	-0.195142	-2.43598	0.0176057	0.0313503
ENSG00000006210	CX3CL1	6376	-0.837775	-1.72193	0.0898449	0.132676
ENSG00000006282	SPATA20	64847	0.378938	3.16236	0.00238004	0.00524294
ENSG00000006283	CACNA1G	8913	-0.235587	-0.654635	0.515016	0.591054
ENSG00000006327	TNFRSF12A	51330	-1.39142	-4.82162	8.95546e-06	3.43466e-05
ENSG00000006377	DLX6	1750	-0.0987224	-0.616007	0.540044	0.615322
ENSG00000006432	MAP3K9	4293	0.024225	0.260354	0.795415	0.839871
ENSG00000006451	RALA	5898	-0.10043	-0.790945	0.431856	0.509751
ENSG00000006453	BAIAP2L1	55971	-0.139853	-1.11559	0.268712	0.342262
ENSG00000006459	KDM7A	80853	0.401045	2.0955	0.0400315	0.0653165
ENSG00000006468	ETV1	2115	-1.73703	-3.25977	0.00177733	0.00403958
ENSG00000006530	AGK	55750	-0.26758	-2.01255	0.0483146	0.0770318
ENSG00000006534	ALDH3B1	221	1.83193	8.17475	1.44193e-11	2.83853e-10
ENSG00000006555	TTC22	55001	0.819321	7.25914	6.07711e-10	7.01257e-09
ENSG00000006576	PHTF2	57157	-0.172426	-1.5383	0.128836	0.181881
ENSG00000006607	FARP2	9855	0.443903	3.48431	0.000889194	0.00215807
ENSG00000006611	USH1C	10083	1.13099	5.77344	2.37391e-07	1.31987e-06
ENSG00000006625	GGCT	79017	-0.826634	-6.56273	1.02543e-08	8.15849e-08
ENSG00000006634	DBF4	10926	-0.862992	-7.11329	1.10102e-09	1.16417e-08
ENSG00000006638	TBXA2R	6915	0.484378	1.76948	0.0815113	0.121969
ENSG00000006652	IFRD1	3475	-0.424146	-2.27031	0.0265154	0.0452184
ENSG00000006695	COX10	1352	-0.207224	-2.60068	0.0115095	0.0215464
ENSG00000006704	GTF2IRD1	9569	0.377153	2.9528	0.00438043	0.00910168
ENSG00000006712	PAF1	54623	-0.014423	-0.181359	0.856651	0.888616
ENSG00000006715	VPS41	27072	0.707894	6.78128	4.24033e-09	3.74717e-08
ENSG00000006740	ARHGAP44	9912	-0.00697042	-0.0478374	0.961993	0.972434
ENSG00000006744	ELAC2	60528	-0.667168	-8.0176	2.74048e-11	4.79105e-10
ENSG00000006747	SCIN	85477	2.00444	8.04347	2.46542e-11	4.38404e-10
ENSG00000006756	ARSD	414	0.402501	2.82726	0.00623558	0.0125142
ENSG00000006757	PNPLA4	8228	0.587071	5.14038	2.72291e-06	1.18049e-05
ENSG00000006831	ADIPOR2	79602	0.180303	2.58481	0.0119997	0.0223473
ENSG00000006837	CDKL3	51265	0.924955	3.2541	0.00180805	0.00409979
ENSG00000007038	PRSS21	10942	0.602088	3.97914	0.000176919	0.00050447
ENSG00000007047	MARK4	57787	0.414208	3.26716	0.001738	0.00396011
ENSG00000007062	PROM1	8842	-0.170658	-0.46302	0.644899	0.709833
ENSG00000007080	CCDC124	115098	-0.445674	-4.67356	1.54079e-05	5.58499e-05
ENSG00000007168	PAFAH1B1	5048	0.00285322	0.0405852	0.967751	0.976671
ENSG00000007202	KIAA0100	9703	-0.173694	-1.82831	0.0720988	0.109681
ENSG00000007237	GAS7	8522	-1.04431	-1.65943	0.101853	0.148194
ENSG00000007255	TRAPPC6A	79090	1.3467	7.22086	7.10362e-10	8.04219e-09
ENSG00000007264	MATK	4145	-0.423909	-1.01575	0.31352	0.389709
ENSG00000007306	CEACAM7	1087	1.19761	3.87554	0.000250423	0.000690613
ENSG00000007341	ST7L	54879	-0.12314	-1.15453	0.252514	0.324792
ENSG00000007372	PAX6	5080	0.07776	0.353651	0.724747	0.779184
ENSG00000007376	RPUSD1	113000	-0.754144	-6.90169	2.60242e-09	2.4487e-08
ENSG00000007384	RHBDF1	64285	-0.0405905	-0.352231	0.725806	0.779977
ENSG00000007392	LUC7L	55692	-0.162485	-1.81495	0.0741519	0.112298
ENSG00000007402	CACNA2D2	9254	0.561264	1.50517	0.137131	0.191968
ENSG00000007516	BAIAP3	8938	0.800847	4.0023	0.000163592	0.000470042
ENSG00000007520	TSR3	115939	-0.256627	-3.12393	0.00266672	0.00580929
ENSG00000007541	PIGQ	9091	0.244129	1.86111	0.0672588	0.103106
ENSG00000007545	CRAMP1	57585	0.110489	1.34783	0.182397	0.245167
ENSG00000007866	TEAD3	7005	0.432136	3.48544	0.000886032	0.00215183
ENSG00000007923	DNAJC11	55735	-0.572334	-6.64595	7.32998e-09	6.0266e-08
ENSG00000007933	FMO3	2328	-0.234036	-1.2086	0.231201	0.300895
ENSG00000007944	MYLIP	29116	0.545619	3.308	0.00153512	0.00354397
ENSG00000007968	E2F2	1870	-1.90823	-7.06055	1.36462e-09	1.41105e-08
ENSG00000008018	PSMB1	5689	-0.221317	-3.55611	0.000708642	0.0017665
ENSG00000008056	SYN1	6853	-0.176262	-0.420818	0.675278	0.736575
ENSG00000008083	JARID2	3720	0.309188	1.85174	0.0686123	0.104882
ENSG00000008086	CDKL5	6792	0.781505	4.70734	1.36222e-05	5.00755e-05
ENSG00000008128	CDK11A	728642	0.235585	3.43716	0.00103063	0.00247313
ENSG00000008130	NADK	65220	0.316137	3.50972	0.00082081	0.00200821
ENSG00000008256	CYTH3	9265	0.680698	4.59951	2.01577e-05	7.12707e-05
ENSG00000008277	ADAM22	53616	1.08727	4.83471	8.53296e-06	3.2865e-05
ENSG00000008282	SYPL1	6856	0.143021	1.4093	0.16352	0.223147
ENSG00000008283	CYB561	1534	0.145376	2.06868	0.0425637	0.0690216
ENSG00000008294	SPAG9	9043	-0.176577	-1.42762	0.158194	0.217082
ENSG00000008300	CELSR3	1951	0.4244	3.14326	0.00251874	0.00551586
ENSG00000008311	AASS	10157	0.880416	4.66013	1.61797e-05	5.8385e-05
ENSG00000008323	PLEKHG6	55200	1.35611	9.29724	1.50805e-13	6.40614e-12
ENSG00000008324	SS18L2	51188	-0.127127	-1.25908	0.21251	0.279955
ENSG00000008382	MPND	84954	0.278951	1.97972	0.0519784	0.0820272
ENSG00000008394	MGST1	4257	0.579123	4.16087	9.51122e-05	0.000289866
ENSG00000008405	CRY1	1407	-0.459505	-3.36135	0.00130354	0.00305795
ENSG00000008441	NFIX	4784	0.493696	2.52351	0.0140764	0.0257023
ENSG00000008513	ST3GAL1	6482	-1.23428	-7.1625	9.01078e-10	9.84343e-09
ENSG00000008516	MMP25	64386	0.169129	0.701141	0.485721	0.56241
ENSG00000008517	IL32	9235	1.6194	4.0705	0.000129727	0.000382441
ENSG00000008710	PKD1	5310	0.114342	0.926536	0.3576	0.435328
ENSG00000008735	MAPK8IP2	23542	0.251692	0.957758	0.341739	0.41911
ENSG00000008838	MED24	9862	0.0461111	0.726574	0.470099	0.547156
ENSG00000008853	RHOBTB2	23221	-0.620006	-3.61383	0.000589346	0.00149633
ENSG00000008869	HEATR5B	54497	0.473953	4.54939	2.4153e-05	8.39862e-05
ENSG00000008952	SEC62	7095	0.158018	1.66592	0.100549	0.146532
ENSG00000008988	RPS20	6224	0.0176113	0.16968	0.86579	0.896074
ENSG00000009307	CSDE1	7812	0.0162106	0.219357	0.827061	0.86586
ENSG00000009335	UBE3C	9690	-0.511679	-7.19391	7.92815e-10	8.80582e-09
ENSG00000009413	REV3L	5980	0.104908	0.764039	0.447613	0.525276
ENSG00000009709	PAX7	5081	1.32353	5.57004	5.24842e-07	2.69526e-06
ENSG00000009765	IYD	389434	0.790892	2.49408	0.0151845	0.0274995
ENSG00000009780	FAM76A	199870	0.133978	1.16262	0.24924	0.320979
ENSG00000009830	POMT2	29954	0.0932999	0.822694	0.413694	0.49199
ENSG00000009844	VTA1	51534	0.138231	2.48235	0.0156477	0.0282574
ENSG00000009950	MLXIPL	51085	1.68448	5.94293	1.21844e-07	7.30564e-07
ENSG00000009954	BAZ1B	9031	-0.469873	-7.02264	1.59216e-09	1.60297e-08
ENSG00000010017	RANBP9	10048	-0.230546	-2.76246	0.00745449	0.0146667
ENSG00000010030	ETV7	51513	2.38552	5.06654	3.59677e-06	1.50848e-05
ENSG00000010072	SPRTN	83932	-0.236405	-3.10085	0.00285414	0.00615938
ENSG00000010165	EEF1AKNMT	51603	-0.247801	-2.80374	0.00665492	0.0132733
ENSG00000010219	DYRK4	8798	-0.0952386	-0.575833	0.566719	0.640275
ENSG00000010244	ZNF207	7756	-0.26143	-3.54239	0.000740188	0.00183569
ENSG00000010256	UQCRC1	7384	0.0804574	1.24809	0.216483	0.284287
ENSG00000010270	STARD3NL	83930	0.145574	1.72961	0.0884523	0.130952
ENSG00000010278	CD9	928	0.389685	1.99023	0.0507802	0.0804597
ENSG00000010292	NCAPD2	9918	-0.23823	-1.55246	0.125414	0.177439
ENSG00000010295	IFFO1	25900	-0.962898	-2.4973	0.0150596	0.0273072
ENSG00000010310	GIPR	2696	0.657785	2.27056	0.0264995	0.0451966
ENSG00000010318	PHF7	51533	-0.40918	-1.75142	0.084598	0.125875
ENSG00000010319	SEMA3G	56920	0.959662	2.60854	0.0112733	0.0211436
ENSG00000010322	NISCH	11188	0.693302	6.56534	1.01469e-08	8.08634e-08
ENSG00000010361	FUZ	80199	0.6569	4.47326	3.17343e-05	0.000107618
ENSG00000010404	IDS	3423	-0.0357115	-0.289095	0.77343	0.820954
ENSG00000010438	PRSS3	5646	-0.786489	-3.67449	0.000484693	0.00125007
ENSG00000010539	ZNF200	7752	-0.463281	-5.14086	2.71799e-06	1.17912e-05
ENSG00000010610	CD4	920	1.19544	3.6897	0.000461377	0.00119694
ENSG00000010626	LRRC23	10233	0.637369	5.12831	2.84993e-06	1.22969e-05
ENSG00000010704	HFE	3077	1.66524	14.6292	3.16314e-22	4.17764e-19
ENSG00000010803	SCMH1	22955	-0.242637	-2.4174	0.0184498	0.0326758
ENSG00000010810	FYN	2534	-0.168819	-1.02265	0.310272	0.386225
ENSG00000010818	HIVEP2	3097	-0.410465	-2.50699	0.0146894	0.0266926
ENSG00000011007	ELOA	6924	-0.571548	-7.95197	3.58365e-11	5.99807e-10
ENSG00000011009	LYPLA2	11313	-0.307182	-3.65057	0.000523653	0.00133937
ENSG00000011021	CLCN6	1185	1.20622	10.2202	3.77941e-15	3.11973e-13
ENSG00000011028	MRC2	9902	-0.347591	-1.74423	0.0858522	0.127493
ENSG00000011105	TSPAN9	10867	0.0996247	0.66264	0.509907	0.585932
ENSG00000011114	BTBD7	55727	-0.117924	-1.57882	0.119239	0.169585
ENSG00000011132	APBA3	9546	0.00427658	0.0483447	0.96159	0.972095
ENSG00000011143	MKS1	54903	0.36481	3.68694	0.000465534	0.00120622
ENSG00000011198	ABHD5	51099	-0.223119	-2.11576	0.0382064	0.0627118
ENSG00000011201	ANOS1	3730	1.10506	4.68934	1.45472e-05	5.29677e-05
ENSG00000011243	AKAP8L	26993	0.396548	5.0631	3.64365e-06	1.52638e-05
ENSG00000011258	MBTD1	54799	0.731034	6.68943	6.14908e-09	5.16978e-08
ENSG00000011260	UTP18	51096	-0.817593	-8.14485	1.62927e-11	3.1476e-10
ENSG00000011275	RNF216	54476	-0.146806	-2.04462	0.0449521	0.0722816
ENSG00000011295	TTC19	54902	-0.543043	-4.74845	1.17198e-05	4.38262e-05
ENSG00000011304	PTBP1	5725	-0.731588	-8.17824	1.42151e-11	2.80594e-10
ENSG00000011332	DPF1	8193	-1.10298	-4.64948	1.68184e-05	6.04499e-05
ENSG00000011347	SYT7	9066	0.836618	3.89381	0.000235623	0.000654018
ENSG00000011376	LARS2	23395	-0.244799	-2.51665	0.0143282	0.026118
ENSG00000011405	PIK3C2A	5286	0.335289	5.43096	8.98483e-07	4.35686e-06
ENSG00000011422	PLAUR	5329	-1.12704	-4.20032	8.29763e-05	0.000256594
ENSG00000011426	ANLN	54443	-0.668279	-3.49959	0.000847442	0.00206884
ENSG00000011451	WIZ	58525	-0.495117	-5.68517	3.35296e-07	1.79351e-06
ENSG00000011454	RABGAP1	2844	0.629202	6.44674	1.63547e-08	1.23365e-07
ENSG00000011478	QPCTL	54814	0.59214	5.0315	4.10244e-06	1.70189e-05
ENSG00000011485	PPP5C	5536	-0.684636	-8.44509	4.78361e-12	1.12636e-10
ENSG00000011523	CEP68	23177	0.195187	2.09885	0.0397246	0.0648961
ENSG00000011566	MAP4K3	8491	-0.010655	-0.103277	0.918062	0.937642
ENSG00000011590	ZBTB32	27033	-0.164688	-0.260914	0.794985	0.839539
ENSG00000011638	TMEM159	57146	0.811459	6.27615	3.24044e-08	2.24819e-07
ENSG00000012048	BRCA1	672	-1.34544	-7.79273	6.87183e-11	1.04648e-09
ENSG00000012061	ERCC1	2067	-0.675466	-5.36936	1.13848e-06	5.40517e-06
ENSG00000012124	CD22	933	-1.84741	-5.54079	5.87876e-07	2.9686e-06
ENSG00000012171	SEMA3B	7869	0.0171224	0.0776885	0.938315	0.953876
ENSG00000012174	MBTPS2	51360	-0.0570417	-0.558549	0.578391	0.650892
ENSG00000012211	PRICKLE3	4007	0.14806	1.2717	0.208016	0.274607
ENSG00000012223	LTF	4057	1.99912	6.40268	1.95201e-08	1.44393e-07
ENSG00000012232	EXTL3	2137	-0.569238	-6.3437	2.47278e-08	1.78109e-07
ENSG00000012660	ELOVL5	60481	0.320352	2.77514	0.00719995	0.0142237
ENSG00000012779	ALOX5	240	1.84503	10.2153	3.85361e-15	3.16301e-13
ENSG00000012817	KDM5D	8284	-0.0468118	-0.130391	0.89666	0.920158
ENSG00000012822	CALCOCO1	57658	2.5956	10.7424	4.86483e-16	6.09278e-14
ENSG00000012963	UBR7	55148	-0.827796	-8.49296	3.93564e-12	9.67463e-11
ENSG00000012983	MAP4K5	11183	0.0474585	0.466021	0.642761	0.707855
ENSG00000013016	EHD3	30845	-0.294101	-2.02557	0.0469237	0.0750283
ENSG00000013275	PSMC4	5704	-0.595728	-6.13081	5.78559e-08	3.77767e-07
ENSG00000013288	MAN2B2	23324	0.745357	6.50753	1.28073e-08	9.92873e-08
ENSG00000013297	CLDN11	5010	0.482433	1.37303	0.174467	0.235803
ENSG00000013306	SLC25A39	51629	-0.322813	-2.56098	0.0127718	0.0236218
ENSG00000013364	MVP	9961	0.80669	4.30999	5.65853e-05	0.000181233
ENSG00000013374	NUB1	51667	1.22697	9.47157	7.4765e-14	3.59664e-12
ENSG00000013375	PGM3	5238	0.318712	2.74333	0.0078539	0.0153569
ENSG00000013392	RWDD2A	112611	0.871102	5.38954	1.05363e-06	5.0452e-06
ENSG00000013441	CLK1	1195	0.502732	3.63228	0.000555427	0.00141566
ENSG00000013503	POLR3B	55703	-0.409414	-3.57467	0.00066796	0.0016737
ENSG00000013523	ANGEL1	23357	-0.292705	-2.56198	0.0127384	0.023569
ENSG00000013561	RNF14	9604	0.261668	3.43888	0.00102511	0.0024608
ENSG00000013563	DNASE1L1	1774	-0.0697707	-0.523749	0.602237	0.672609
ENSG00000013573	DDX11	1663	-0.591076	-4.51691	2.71434e-05	9.32568e-05
ENSG00000013583	HEBP1	50865	0.139689	0.99771	0.322125	0.398962
ENSG00000013588	GPRC5A	9052	0.792648	3.94006	0.000201813	0.000568206
ENSG00000013619	MAMLD1	10046	-2.22405	-9.02203	4.58497e-13	1.63261e-11
ENSG00000013810	TACC3	10460	-0.796818	-4.86772	7.55257e-06	2.94956e-05
ENSG00000014123	UFL1	23376	0.452619	3.99069	0.000170151	0.000486892
ENSG00000014138	POLA2	23649	-1.65426	-9.06557	3.84421e-13	1.40677e-11
ENSG00000014164	ZC3H3	23144	-0.0539238	-0.676398	0.501191	0.577378
ENSG00000014216	CAPN1	823	0.248262	2.08385	0.0411153	0.066897
ENSG00000014257	ACP3	55	2.35842	5.99793	9.8032e-08	6.04246e-07
ENSG00000014641	MDH1	4190	0.4595	5.86168	1.67859e-07	9.69261e-07
ENSG00000014824	SLC30A9	10463	0.0814091	1.35804	0.179153	0.241396
ENSG00000014914	MTMR11	10903	1.27906	9.71799	2.78424e-14	1.61537e-12
ENSG00000014919	COX15	1355	0.152957	2.31076	0.0240337	0.04136
ENSG00000015133	CCDC88C	440193	-0.690508	-5.74995	2.60281e-07	1.42909e-06
ENSG00000015153	YAF2	10138	-0.143217	-1.89163	0.0630027	0.0973623
ENSG00000015171	ZMYND11	10771	-0.00496411	-0.0726875	0.942278	0.9567
ENSG00000015285	WAS	7454	0.971927	2.50074	0.0149272	0.0270943
ENSG00000015413	DPEP1	1800	0.155284	0.449092	0.654861	0.719056
ENSG00000015475	BID	637	-0.0404338	-0.340795	0.734359	0.787479
ENSG00000015479	MATR3	9782	-0.251893	-2.35292	0.0216678	0.0377446
ENSG00000015520	NPC1L1	29881	2.14594	7.31093	4.91988e-10	5.83001e-09
ENSG00000015532	XYLT2	64132	-0.242876	-2.25332	0.0276245	0.04695
ENSG00000015568	RGPD5	84220	0.606027	1.08328	0.282692	0.357499
ENSG00000015676	NUDCD3	23386	-0.188627	-2.4772	0.0158552	0.0286035
ENSG00000016082	ISL1	3670	-0.0159105	-0.0748569	0.940559	0.955555
ENSG00000016391	CHDH	55349	-0.676429	-3.36958	0.00127094	0.00298677
ENSG00000016402	IL20RA	53832	-0.758281	-3.80317	0.000318308	0.000857637
ENSG00000016602	CLCA4	22802	-0.0289442	-0.0661216	0.947484	0.960509
ENSG00000016864	GLT8D1	55830	0.456264	5.63277	4.11285e-07	2.15243e-06
ENSG00000017260	ATP2C1	27032	0.184069	2.30302	0.0244915	0.0420582
ENSG00000017483	SLC38A5	92745	-1.28599	-5.08231	3.38956e-06	1.42901e-05
ENSG00000017797	RALBP1	10928	0.292094	3.30808	0.00153473	0.00354364
ENSG00000018189	RUFY3	22902	0.270501	2.58509	0.0119909	0.0223366
ENSG00000018236	CNTN1	1272	-0.0759111	-0.134507	0.893418	0.917836
ENSG00000018280	SLC11A1	6556	-0.0744949	-0.289706	0.772964	0.820519
ENSG00000018408	WWTR1	25937	-0.967975	-6.76431	4.54206e-09	3.98232e-08
ENSG00000018510	AGPS	8540	-0.310199	-4.40066	4.10903e-05	0.000135889
ENSG00000018610	CXorf56	63932	-0.127858	-1.81182	0.0746403	0.112944
ENSG00000018625	ATP1A2	477	2.84016	5.10448	3.1181e-06	1.33313e-05
ENSG00000018699	TTC27	55622	-0.494337	-4.20894	8.05292e-05	0.000249878
ENSG00000018869	ZNF582	147948	-0.155313	-0.496501	0.621218	0.689673
ENSG00000019102	VSIG2	23584	2.35531	7.75354	8.06609e-11	1.20684e-09
ENSG00000019144	PHLDB1	23187	0.417344	2.23889	0.0285973	0.0483968
ENSG00000019169	MARCO	8685	0.396257	1.10581	0.272891	0.346552
ENSG00000019186	CYP24A1	1591	1.22073	3.23673	0.00190531	0.00429153
ENSG00000019485	PRDM11	56981	-0.155493	-1.18518	0.240268	0.31094
ENSG00000019505	SYT13	57586	-0.571527	-2.44609	0.0171611	0.0306587
ENSG00000019549	SNAI2	6591	-0.650518	-2.58545	0.0119797	0.0223187
ENSG00000019582	CD74	972	0.480447	1.90009	0.0618648	0.0958077
ENSG00000019991	HGF	3082	0.505111	1.39283	0.168423	0.228784
ENSG00000019995	ZRANB1	54764	0.130153	2.32594	0.0231562	0.0400397
ENSG00000020129	NCDN	23154	-0.464561	-4.95592	5.44233e-06	2.1975e-05
ENSG00000020181	ADGRA2	25960	0.74096	2.99478	0.0038844	0.00817508
ENSG00000020256	ZFP64	55734	0.212482	2.39303	0.0196121	0.0345154
ENSG00000020426	MNAT1	4331	-0.0609285	-0.700328	0.486225	0.562904
ENSG00000020577	SAMD4A	23034	-0.00861353	-0.0423073	0.966384	0.975652
ENSG00000020922	MRE11	4361	-0.339291	-3.53152	0.000766126	0.00189098
ENSG00000021300	PLEKHB1	58473	1.04797	3.93815	0.000203107	0.000571406
ENSG00000021355	SERPINB1	1992	-0.435428	-2.1339	0.0366348	0.0604738
ENSG00000021574	SPAST	6683	0.439967	5.34151	1.26672e-06	5.95372e-06
ENSG00000021762	OSBPL5	114879	-0.363972	-2.29226	0.0251419	0.0430581
ENSG00000021776	AQR	9716	-0.212986	-2.69951	0.00884415	0.0170657
ENSG00000021826	CPS1	1373	1.4801	5.73902	2.71653e-07	1.48479e-06
ENSG00000022267	FHL1	2273	-0.863817	-4.62427	1.84294e-05	6.56553e-05
ENSG00000022277	RTF2	51507	0.148821	2.54827	0.0132014	0.0242987
ENSG00000022556	NLRP2	55655	0.118149	0.727022	0.469827	0.546927
ENSG00000022567	SLC45A4	57210	0.401468	2.10474	0.0391902	0.0641093
ENSG00000022840	RNF10	9921	0.616156	7.17027	8.72998e-10	9.57924e-09
ENSG00000022976	ZNF839	55778	-0.157326	-1.5287	0.131197	0.184693
ENSG00000023041	ZDHHC6	64429	-0.244583	-3.11784	0.00271506	0.00590308
ENSG00000023171	GRAMD1B	57476	-1.60119	-4.59935	2.01694e-05	7.12948e-05
ENSG00000023191	RNH1	6050	-0.238689	-2.53784	0.0135638	0.0248869
ENSG00000023228	NDUFS1	4719	0.0526925	0.742278	0.460596	0.537776
ENSG00000023287	RB1CC1	9821	0.71392	6.79274	4.04804e-09	3.59914e-08
ENSG00000023318	ERP44	23071	0.488372	6.11951	6.05157e-08	3.9319e-07
ENSG00000023330	ALAS1	211	-0.181569	-2.28408	0.0256464	0.0438291
ENSG00000023445	BIRC3	330	0.0876268	0.245711	0.806681	0.848806
ENSG00000023516	AKAP11	11215	-0.084971	-1.07713	0.285408	0.360401
ENSG00000023572	GLRX2	51022	-0.650926	-6.02933	8.65678e-08	5.40695e-07
ENSG00000023608	SNAPC1	6617	-0.304494	-2.76546	0.00739343	0.0145584
ENSG00000023697	DERA	51071	0.214817	2.38415	0.0200515	0.0352035
ENSG00000023734	STRAP	11171	-0.51022	-5.88497	1.53148e-07	8.93187e-07
ENSG00000023839	ABCC2	1244	-1.05973	-4.46023	3.32454e-05	0.000112193
ENSG00000023892	DEF6	50619	0.103198	0.889597	0.376967	0.455093
ENSG00000023902	PLEKHO1	51177	-0.308176	-1.67357	0.0990284	0.144564
ENSG00000023909	GCLM	2730	-0.535653	-3.47945	0.000902878	0.00218799
ENSG00000024048	UBR2	23304	0.580254	5.98659	1.02531e-07	6.2851e-07
ENSG00000024422	EHD2	30846	0.132908	0.906271	0.368144	0.44602
ENSG00000024526	DEPDC1	55635	-0.263925	-1.59356	0.115893	0.165636
ENSG00000024862	CCDC28A	25901	1.2995	7.88809	4.65318e-11	7.50293e-10
ENSG00000025039	RRAGD	58528	-0.0854605	-0.394025	0.694854	0.753573
ENSG00000025156	HSF2	3298	-0.0431357	-0.534691	0.594691	0.665701
ENSG00000025293	PHF20	51230	0.125927	1.43019	0.157459	0.216194
ENSG00000025423	HSD17B6	8630	-0.540104	-1.61952	0.110184	0.158584
ENSG00000025434	NR1H3	10062	0.900788	6.62302	8.0409e-09	6.55545e-08
ENSG00000025708	TYMP	1890	0.969807	3.77474	0.000349535	0.00093295
ENSG00000025770	NCAPH2	29781	-0.796995	-7.33892	4.38882e-10	5.28696e-09
ENSG00000025772	TOMM34	10953	-0.804904	-8.5494	3.12708e-12	8.08366e-11
ENSG00000025796	SEC63	11231	0.00609758	0.0671837	0.946642	0.959856
ENSG00000025800	KPNA6	23633	0.171843	2.21699	0.0301327	0.0507028
ENSG00000026025	VIM	7431	-1.34858	-5.73628	2.74585e-07	1.49856e-06
ENSG00000026103	FAS	355	-1.4486	-7.01992	1.60984e-09	1.61741e-08
ENSG00000026297	RNASET2	8635	0.309846	2.14464	0.0357301	0.0590677
ENSG00000026508	CD44	960	-1.75046	-6.87046	2.95399e-09	2.72712e-08
ENSG00000026559	KCNG1	3755	-0.507634	-2.24736	0.0280228	0.0475379
ENSG00000026652	AGPAT4	56895	0.531514	2.23289	0.0290107	0.0490364
ENSG00000026751	SLAMF7	57823	1.74849	3.22954	0.00194702	0.00437869
ENSG00000026950	BTN3A1	11119	2.16474	9.61867	4.1434e-14	2.1653e-12
ENSG00000027001	MIPEP	4285	-0.165805	-1.12577	0.264406	0.337391
ENSG00000027075	PRKCH	5583	0.0803458	0.803507	0.424614	0.502755
ENSG00000027697	IFNGR1	3459	0.531912	5.399	1.01602e-06	4.87635e-06
ENSG00000027847	B4GALT7	11285	0.00345205	0.040355	0.967934	0.976741
ENSG00000027869	SH2D2A	9047	-2.21081	-8.29795	8.71863e-12	1.8682e-10
ENSG00000028116	VRK2	7444	-0.0734856	-0.783397	0.436243	0.51426
ENSG00000028137	TNFRSF1B	7133	-0.452027	-1.76396	0.082445	0.1231
ENSG00000028203	VEZT	55591	-0.0537885	-0.5092	0.612339	0.681536
ENSG00000028277	POU2F2	5452	-1.34927	-4.86587	7.60466e-06	2.96831e-05
ENSG00000028310	BRD9	65980	-0.610049	-8.98859	5.25016e-13	1.81606e-11
ENSG00000028528	SNX1	6642	0.466024	7.07819	1.27011e-09	1.32368e-08
ENSG00000028839	TBPL1	9519	0.312443	3.45038	0.000988951	0.00238188
ENSG00000029153	ARNTL2	56938	-0.833159	-5.69504	3.22621e-07	1.73273e-06
ENSG00000029363	BCLAF1	9774	-0.31491	-3.77119	0.000353636	0.000943377
ENSG00000029364	SLC39A9	55334	0.210047	2.53105	0.0138048	0.0252716
ENSG00000029534	ANK1	286	0.13003	0.501558	0.617676	0.686579
ENSG00000029639	TFB1M	51106	-0.331651	-3.20511	0.00209513	0.00468134
ENSG00000029725	RABEP1	9135	-0.30573	-2.99853	0.00384273	0.00809912
ENSG00000029993	HMGB3	3149	-0.302492	-1.80159	0.0762538	0.115074
ENSG00000030066	NUP160	23279	-0.365597	-4.22057	7.73414e-05	0.000240809
ENSG00000030110	BAK1	578	-0.111254	-0.948069	0.346611	0.424267
ENSG00000030419	IKZF2	22807	1.75994	8.29848	8.69982e-12	1.8682e-10
ENSG00000030582	GRN	2896	1.14801	7.6429	1.26792e-10	1.78319e-09
ENSG00000031003	FAM13B	51306	0.41496	5.23156	1.92714e-06	8.63255e-06
ENSG00000031081	ARHGAP31	57514	-1.42732	-6.19708	4.4434e-08	2.9762e-07
ENSG00000031691	CENPQ	55166	-1.00015	-7.31752	4.78929e-10	5.70318e-09
ENSG00000031698	SARS1	6301	-0.0688037	-0.486498	0.628253	0.695463
ENSG00000031823	RANBP3	8498	-0.292316	-4.3378	5.13134e-05	0.000166068
ENSG00000032219	ARID4A	5926	0.642769	7.32667	4.61374e-10	5.53496e-09
ENSG00000032389	EIPR1	7260	-0.145749	-2.12727	0.037202	0.0612778
ENSG00000032444	PNPLA6	10908	0.653713	5.11713	2.97281e-06	1.27665e-05
ENSG00000032742	IFT88	8100	-0.126518	-1.29665	0.199342	0.264551
ENSG00000033011	ALG1	56052	-0.348731	-3.8559	0.000267331	0.000732928
ENSG00000033030	ZCCHC8	55596	0.0250295	0.295512	0.768546	0.816903
ENSG00000033050	ABCF2	10061	-0.816228	-7.26438	5.94857e-10	6.87517e-09
ENSG00000033100	CHPF2	54480	-0.199552	-2.00021	0.0496642	0.0789411
ENSG00000033170	FUT8	2530	-0.188207	-1.43155	0.157071	0.215744
ENSG00000033178	UBA6	55236	-0.12182	-1.56946	0.121403	0.172359
ENSG00000033327	GAB2	9846	0.268103	1.53426	0.129826	0.183047
ENSG00000033627	ATP6V0A1	535	0.43681	5.09952	3.17694e-06	1.35462e-05
ENSG00000033800	PIAS1	8554	0.636128	7.3441	4.29697e-10	5.19354e-09
ENSG00000033867	SLC4A7	9497	-1.00835	-6.44548	1.64377e-08	1.23798e-07
ENSG00000034053	APBA2	321	0.235794	0.738148	0.463085	0.540161
ENSG00000034152	MAP2K3	5606	-1.11489	-9.07688	3.67218e-13	1.35404e-11
ENSG00000034510	TMSB10	9168	-0.430629	-2.43774	0.0175275	0.0312288
ENSG00000034533	ASTE1	28990	-0.318673	-3.70298	0.000441913	0.0011518
ENSG00000034677	RNF19A	25897	0.328181	2.88397	0.00532231	0.0108538
ENSG00000034693	PEX3	8504	-0.309044	-3.51012	0.000819753	0.0020063
ENSG00000034713	GABARAPL2	11345	0.696532	8.63397	2.21611e-12	5.97798e-11
ENSG00000035115	SH3YL1	26751	0.718295	6.30605	2.87522e-08	2.02576e-07
ENSG00000035141	FAM136A	84908	-1.06845	-10.5658	9.70055e-16	1.0225e-13
ENSG00000035403	VCL	7414	-0.389408	-2.18715	0.0323401	0.053967
ENSG00000035499	DEPDC1B	55789	-0.633101	-4.59595	2.04188e-05	7.20185e-05
ENSG00000035664	DAPK2	23604	1.17753	4.1825	8.82613e-05	0.000271034
ENSG00000035681	NSMAF	8439	-0.532901	-5.91576	1.35643e-07	8.03025e-07
ENSG00000035687	ADSS2	159	-0.160423	-1.68208	0.0973592	0.142398
ENSG00000035862	TIMP2	7077	1.32731	6.42159	1.80928e-08	1.34934e-07
ENSG00000035928	RFC1	5981	-0.359613	-4.35902	4.76131e-05	0.000155408
ENSG00000036054	TBC1D23	55773	0.368964	4.25053	6.96769e-05	0.0002192
ENSG00000036257	CUL3	8452	-0.106503	-1.6242	0.109179	0.157388
ENSG00000036448	MYOM2	9172	0.682268	2.12379	0.0375037	0.0616979
ENSG00000036565	SLC18A1	6570	0.273363	1.79282	0.0776614	0.116979
ENSG00000036672	USP2	9099	-0.174426	-0.651398	0.517089	0.593105
ENSG00000037042	TUBG2	27175	0.122543	1.14528	0.256298	0.329018
ENSG00000037241	RPL26L1	51121	-0.0635443	-0.876319	0.384088	0.462499
ENSG00000037280	FLT4	2324	-0.356146	-0.753353	0.453962	0.531225
ENSG00000037474	NSUN2	54888	-0.949084	-9.14039	2.84049e-13	1.09171e-11
ENSG00000037637	FBXO42	54455	0.168469	2.42606	0.0180518	0.0320411
ENSG00000037749	MFAP3	4238	0.0626214	0.798965	0.427224	0.505145
ENSG00000037757	MRI1	84245	-0.0777793	-0.840823	0.403534	0.481634
ENSG00000037897	METTL1	4234	-1.38979	-7.14707	9.59503e-10	1.03333e-08
ENSG00000037965	HOXC8	3224	-0.194987	-0.829994	0.409584	0.48797
ENSG00000038002	AGA	175	0.140595	1.58373	0.118115	0.168232
ENSG00000038210	PI4K2B	55300	-0.384377	-4.00777	0.00016059	0.000462081
ENSG00000038219	BOD1L1	259282	0.0306334	0.420468	0.675532	0.736797
ENSG00000038274	MAT2B	27430	0.722839	7.72861	8.93177e-11	1.31994e-09
ENSG00000038358	EDC4	23644	-0.0506318	-0.746024	0.458346	0.535622
ENSG00000038382	TRIO	7204	-0.190131	-1.49257	0.140394	0.196007
ENSG00000038427	VCAN	1462	-3.90148	-8.23042	1.14868e-11	2.33399e-10
ENSG00000038532	CLEC16A	23274	0.126732	1.5369	0.12918	0.182241
ENSG00000039068	CDH1	999	0.83343	4.73695	1.22243e-05	4.54671e-05
ENSG00000039123	MTREX	23517	-0.254768	-3.34276	0.00138023	0.00321914
ENSG00000039139	DNAH5	1767	0.686012	3.18458	0.00222772	0.0049449
ENSG00000039319	ZFYVE16	9765	0.431	4.71866	1.30701e-05	4.82059e-05
ENSG00000039523	RIPOR1	79567	-0.34471	-3.48846	0.000877645	0.00213325
ENSG00000039560	RAI14	26064	-0.945399	-6.50336	1.30244e-08	1.00756e-07
ENSG00000039650	PNKP	11284	-0.116561	-1.13685	0.259781	0.33246
ENSG00000040199	PHLPP2	23035	-0.389876	-2.43296	0.0177404	0.031554
ENSG00000040275	SPDL1	54908	-1.14913	-8.30276	8.54907e-12	1.84246e-10
ENSG00000040341	STAU2	27067	0.620376	7.54131	1.92049e-10	2.59543e-09
ENSG00000040487	SLC66A1	54896	-0.323685	-2.45353	0.0168402	0.0301559
ENSG00000040531	CTNS	1497	-0.164558	-1.68066	0.0976353	0.142744
ENSG00000040608	RTN4R	65078	0.403179	1.67844	0.0980695	0.143321
ENSG00000040633	PHF23	79142	-0.0605712	-0.699995	0.486432	0.563053
ENSG00000040731	CDH10	1008	0.3656	0.771712	0.443085	0.52072
ENSG00000040933	INPP4A	3631	0.502559	4.25745	6.80135e-05	0.000214478
ENSG00000041353	RAB27B	5874	0.00616647	0.0438224	0.965181	0.975046
ENSG00000041357	PSMA4	5685	0.00251764	0.0348841	0.972279	0.979901
ENSG00000041802	LSG1	55341	-0.380351	-4.31736	5.51392e-05	0.000176991
ENSG00000041880	PARP3	10039	0.679295	5.76528	2.45108e-07	1.35758e-06
ENSG00000041982	TNC	3371	-1.83471	-6.94254	2.20474e-09	2.12441e-08
ENSG00000041988	THAP3	90326	0.0130946	0.0868991	0.931019	0.948118
ENSG00000042062	RIPOR3	140876	0.953255	4.41493	3.90624e-05	0.000129714
ENSG00000042088	TDP1	55775	-0.48117	-5.41597	9.51862e-07	4.59576e-06
ENSG00000042286	AIFM2	84883	-0.659112	-5.16288	2.50076e-06	1.09431e-05
ENSG00000042317	SPATA7	55812	0.583033	5.48139	7.39717e-07	3.64539e-06
ENSG00000042429	MED17	9440	-0.221701	-2.70256	0.00877172	0.0169417
ENSG00000042445	RETSAT	54884	0.573221	4.39256	4.22875e-05	0.000139562
ENSG00000042493	CAPG	822	0.364313	2.71898	0.0083909	0.016282
ENSG00000042753	AP2S1	1175	-0.154766	-1.99127	0.0506633	0.0803094
ENSG00000042980	ADAM28	10863	0.367066	1.63895	0.106061	0.153549
ENSG00000043039	BARX2	8538	-0.281062	-0.945852	0.347732	0.425419
ENSG00000043093	DCUN1D1	54165	0.249221	3.79775	0.000324054	0.000870536
ENSG00000043143	JADE2	23338	0.134268	0.930481	0.35557	0.433293
ENSG00000043355	ZIC2	7546	-0.69922	-3.92122	0.000214982	0.000602131
ENSG00000043514	TRIT1	54802	-0.177903	-2.1266	0.0372604	0.0613601
ENSG00000043591	ADRB1	153	-0.186443	-0.860967	0.392426	0.470517
ENSG00000044090	CUL7	9820	0.830944	7.86996	5.01124e-11	8.00037e-10
ENSG00000044115	CTNNA1	1495	0.147909	2.10419	0.0392402	0.0641839
ENSG00000044446	PHKA2	5256	0.151868	1.43745	0.155394	0.213866
ENSG00000044459	CNTLN	54875	-0.579404	-4.28276	6.22547e-05	0.000197907
ENSG00000044524	EPHA3	2042	-0.278052	-0.717226	0.475808	0.552826
ENSG00000044574	HSPA5	3309	0.508731	3.36947	0.00127134	0.00298724
ENSG00000046604	DSG2	1829	0.175258	1.27501	0.206849	0.27339
ENSG00000046647	GEMIN8	54960	0.522302	4.55632	2.3558e-05	8.20744e-05
ENSG00000046651	OFD1	8481	0.5194	6.35804	2.33472e-08	1.70019e-07
ENSG00000046653	GPM6B	2824	0.0677928	0.243937	0.808049	0.849937
ENSG00000047056	WDR37	22884	0.00993766	0.10484	0.916826	0.936618
ENSG00000047188	YTHDC2	64848	-0.0396702	-0.578604	0.564859	0.63862
ENSG00000047230	CTPS2	56474	0.0178504	0.189186	0.850537	0.883877
ENSG00000047249	ATP6V1H	51606	0.177372	1.86064	0.0673251	0.103197
ENSG00000047315	POLR2B	5431	-0.0746656	-1.05809	0.293937	0.369389
ENSG00000047346	FAM214A	56204	1.7205	7.84042	5.65443e-11	8.90971e-10
ENSG00000047365	ARAP2	116984	-0.441689	-2.70275	0.00876739	0.0169356
ENSG00000047410	TPR	7175	-0.11435	-1.78305	0.0792544	0.119095
ENSG00000047457	CP	1356	0.127353	0.197877	0.84376	0.87869
ENSG00000047578	KIAA0556	23247	0.69079	7.83776	5.7164e-11	8.9976e-10
ENSG00000047579	DTNBP1	84062	-0.229124	-2.52454	0.014039	0.0256488
ENSG00000047597	XK	7504	-0.334604	-2.07091	0.042348	0.0687103
ENSG00000047617	ANO2	57101	1.61334	2.89456	0.00516612	0.0105635
ENSG00000047621	C12orf4	57102	-0.21174	-2.66285	0.00975899	0.0186257
ENSG00000047634	SCML1	6322	-0.576822	-4.60428	1.98128e-05	7.0205e-05
ENSG00000047644	WWC3	55841	0.113506	0.720544	0.473777	0.550775
ENSG00000047648	ARHGAP6	395	-1.66034	-6.25724	3.49485e-08	2.39722e-07
ENSG00000047662	FAM184B	27146	-0.642744	-0.92827	0.356707	0.434314
ENSG00000047849	MAP4	4134	0.0804906	0.910825	0.365758	0.443587
ENSG00000047932	GOPC	57120	0.0925701	1.25313	0.214655	0.282269
ENSG00000048028	USP28	57646	0.337249	3.34489	0.00137122	0.00319915
ENSG00000048052	HDAC9	9734	0.14414	0.651938	0.516743	0.592802
ENSG00000048140	TSPAN17	26262	0.354654	4.94822	5.60063e-06	2.25703e-05
ENSG00000048162	NOP16	51491	-1.48436	-8.02839	2.62221e-11	4.61764e-10
ENSG00000048342	CC2D2A	57545	0.331879	2.10031	0.0395915	0.0647002
ENSG00000048392	RRM2B	50484	0.107833	0.540314	0.59083	0.662058
ENSG00000048405	ZNF800	168850	-0.462157	-6.30893	2.84218e-08	2.00638e-07
ENSG00000048471	SNX29	92017	-0.0802565	-0.511542	0.610708	0.680187
ENSG00000048544	MRPS10	55173	-0.164861	-1.61681	0.110769	0.159316
ENSG00000048649	RSF1	51773	0.301508	4.23676	7.31028e-05	0.000228887
ENSG00000048707	VPS13D	55187	0.237799	2.75536	0.0076004	0.0149214
ENSG00000048828	FAM120A	23196	-0.124808	-1.75881	0.0833229	0.124245
ENSG00000048991	R3HDM1	23518	-0.364166	-4.36467	4.66725e-05	0.000152544
ENSG00000049089	COL9A2	1298	0.611126	2.56495	0.0126399	0.0234077
ENSG00000049130	KITLG	4254	0.142424	0.706341	0.482504	0.559421
ENSG00000049167	ERCC8	1161	-0.469005	-5.36175	1.17219e-06	5.55251e-06
ENSG00000049192	ADAMTS6	11174	-0.848748	-2.73621	0.00800769	0.0156113
ENSG00000049239	H6PD	9563	0.28309	1.82343	0.0728438	0.11061
ENSG00000049245	VAMP3	9341	0.0766755	1.15257	0.253313	0.325704
ENSG00000049246	PER3	8863	0.0660156	0.243265	0.808567	0.850298
ENSG00000049247	UTS2	10911	-0.536176	-1.61232	0.111743	0.160511
ENSG00000049249	TNFRSF9	3604	0.182051	0.344234	0.731783	0.785354
ENSG00000049283	EPN3	55040	1.01459	5.0838	3.37073e-06	1.42189e-05
ENSG00000049323	LTBP1	4052	-0.241364	-1.9245	0.0586776	0.0913196
ENSG00000049449	RCN1	5954	0.0600987	0.564822	0.574142	0.64695
ENSG00000049541	RFC2	5982	-1.3267	-9.50475	6.54341e-14	3.24446e-12
ENSG00000049618	ARID1B	57492	0.232194	1.77672	0.0803004	0.120393
ENSG00000049656	CLPTM1L	81037	-0.142178	-1.60831	0.112622	0.161603
ENSG00000049759	NEDD4L	23327	-0.181303	-1.01299	0.314827	0.391024
ENSG00000049769	PPP1R3F	89801	0.0411414	0.34494	0.731255	0.784904
ENSG00000049860	HEXB	3074	0.273997	2.53741	0.0135791	0.0249056
ENSG00000049883	PTCD2	79810	-0.197897	-1.98542	0.051326	0.0811563
ENSG00000050130	JKAMP	51528	0.226239	2.75342	0.0076409	0.0149908
ENSG00000050165	DKK3	27122	0.599972	2.92242	0.00477534	0.00984339
ENSG00000050327	ARHGEF5	7984	0.068922	0.548008	0.585566	0.657224
ENSG00000050344	NFE2L3	9603	-1.20985	-6.04897	8.00839e-08	5.05632e-07
ENSG00000050393	MCUR1	63933	-0.34362	-4.3764	4.47763e-05	0.000146908
ENSG00000050405	LIMA1	51474	0.612084	3.67044	0.000491087	0.00126454
ENSG00000050426	LETMD1	25875	0.716905	6.54435	1.10428e-08	8.70823e-08
ENSG00000050438	SLC4A8	9498	0.568602	2.30395	0.0244366	0.0419788
ENSG00000050555	LAMC3	10319	-0.238331	-0.85343	0.39656	0.474717
ENSG00000050748	MAPK9	5601	-0.338368	-4.57798	2.17881e-05	7.65139e-05
ENSG00000050820	BCAR1	9564	-0.660142	-5.36211	1.17058e-06	5.54851e-06
ENSG00000051009	FAM160A2	84067	-0.0424266	-0.491008	0.625077	0.692995
ENSG00000051108	HERPUD1	9709	1.36612	7.38627	3.61752e-10	4.48425e-09
ENSG00000051128	HOMER3	9454	-0.713264	-5.02469	4.20863e-06	1.7385e-05
ENSG00000051180	RAD51	5888	-1.72747	-8.32107	7.93375e-12	1.71776e-10
ENSG00000051341	POLQ	10721	-1.01119	-6.15675	5.21806e-08	3.44895e-07
ENSG00000051382	PIK3CB	5291	0.287312	3.2569	0.00179283	0.00407035
ENSG00000051523	CYBA	1535	0.368928	2.75806	0.00754464	0.014822
ENSG00000051596	THOC3	84321	-0.331043	-3.76436	0.000361651	0.000962813
ENSG00000051620	HEBP2	23593	0.276899	2.66591	0.00967956	0.0184959
ENSG00000051825	MPHOSPH9	10198	-0.0497692	-0.514797	0.608443	0.678237
ENSG00000052126	PLEKHA5	54477	0.0854529	0.772579	0.442576	0.520206
ENSG00000052344	PRSS8	5652	1.83798	10.7317	5.07153e-16	6.24399e-14
ENSG00000052723	SIKE1	80143	-0.0140627	-0.184593	0.854124	0.887033
ENSG00000052749	RRP12	23223	-1.32439	-7.98396	3.14446e-11	5.35129e-10
ENSG00000052795	FNIP2	57600	-0.511932	-3.71659	0.000422758	0.00110743
ENSG00000052802	MSMO1	6307	2.67377	15.5928	1.24299e-23	3.0097e-20
ENSG00000052841	TTC17	55761	0.187342	1.86748	0.0663508	0.101875
ENSG00000052850	ALX4	60529	0.733421	2.31843	0.0235867	0.0406727
ENSG00000053108	FSTL4	23105	-0.332883	-1.1358	0.260216	0.3329
ENSG00000053254	FOXN3	1112	0.875882	4.73794	1.21798e-05	4.53477e-05
ENSG00000053371	AKR7A2	8574	0.0283804	0.294812	0.769078	0.81729
ENSG00000053372	MRTO4	51154	-1.39808	-7.9467	3.66174e-11	6.10767e-10
ENSG00000053438	NNAT	4826	0.091447	0.2947	0.769164	0.817321
ENSG00000053501	USE1	55850	-0.303119	-3.01794	0.00363364	0.00768966
ENSG00000053524	MCF2L2	23101	0.298058	1.05638	0.29471	0.370087
ENSG00000053702	NRIP2	83714	-0.186739	-0.874488	0.385077	0.463381
ENSG00000053747	LAMA3	3909	-1.15226	-5.98124	1.04726e-07	6.39002e-07
ENSG00000053770	AP5M1	55745	0.539302	6.9709	1.9648e-09	1.92609e-08
ENSG00000053900	ANAPC4	29945	-0.0990126	-1.36373	0.177363	0.239228
ENSG00000053918	KCNQ1	3784	0.121836	0.387146	0.699915	0.757763
ENSG00000054116	TRAPPC3	27095	0.0951946	1.7964	0.0770849	0.116243
ENSG00000054118	THRAP3	9967	-0.287493	-3.95289	0.00019329	0.000546115
ENSG00000054148	PHPT1	29085	0.474448	4.55892	2.33385e-05	8.14269e-05
ENSG00000054179	ENTPD2	954	-0.657877	-3.07841	0.0030481	0.00654587
ENSG00000054219	LY75	4065	0.487131	2.50268	0.0148532	0.0269708
ENSG00000054267	ARID4B	51742	0.476437	5.88265	1.54551e-07	8.99926e-07
ENSG00000054277	OPN3	23596	0.605969	3.82432	0.000296836	0.000806515
ENSG00000054282	SDCCAG8	10806	-0.351172	-2.62066	0.0109182	0.020552
ENSG00000054356	PTPRN	5798	-0.277059	-0.619383	0.537832	0.613266
ENSG00000054392	HHAT	55733	0.85052	3.80161	0.00031995	0.000861102
ENSG00000054523	KIF1B	23095	-0.144687	-1.94212	0.0564646	0.0883012
ENSG00000054598	FOXC1	2296	0.0432324	0.177313	0.859815	0.891224
ENSG00000054611	TBC1D22A	25771	0.321443	4.2328	7.41173e-05	0.000231665
ENSG00000054654	SYNE2	23224	0.235596	1.3083	0.195387	0.259918
ENSG00000054690	PLEKHH1	57475	-0.107575	-0.802136	0.425401	0.50344
ENSG00000054793	ATP9A	10079	0.608883	3.97134	0.000181642	0.000516821
ENSG00000054965	FAM168A	23201	0.648971	5.77545	2.35528e-07	1.31001e-06
ENSG00000054967	RELT	84957	-1.46841	-8.87583	8.29324e-13	2.65969e-11
ENSG00000054983	GALC	2581	0.700452	6.22877	3.91573e-08	2.64717e-07
ENSG00000055044	NOP58	51602	-1.01465	-7.80472	6.54326e-11	1.00487e-09
ENSG00000055070	SZRD1	26099	-0.252332	-3.01162	0.00370057	0.00782053
ENSG00000055118	KCNH2	3757	0.591574	2.51245	0.0144841	0.0263691
ENSG00000055130	CUL1	8454	-0.300099	-4.19958	8.3189e-05	0.000257088
ENSG00000055147	FAM114A2	10827	0.454509	5.25559	1.75872e-06	7.96964e-06
ENSG00000055163	CYFIP2	26999	0.383301	2.0661	0.0428141	0.0693581
ENSG00000055208	TAB2	23118	0.342985	4.63259	1.7882e-05	6.38774e-05
ENSG00000055211	GINM1	116254	0.101479	1.22182	0.226195	0.295199
ENSG00000055332	EIF2AK2	5610	0.489426	2.42044	0.018309	0.0324518
ENSG00000055483	USP36	57602	-0.87514	-8.06738	2.23598e-11	4.08095e-10
ENSG00000055609	KMT2C	58508	0.167212	1.8408	0.0702219	0.107106
ENSG00000055732	MCOLN3	55283	0.229236	1.46687	0.147241	0.204075
ENSG00000055813	CCDC85A	114800	0.268048	0.644321	0.521638	0.59752
ENSG00000055917	PUM2	23369	0.014134	0.186446	0.852676	0.885973
ENSG00000055950	MRPL43	84545	0.256405	3.11006	0.00277794	0.00602176
ENSG00000056050	HPF1	54969	-0.280008	-3.11434	0.00274317	0.00595617
ENSG00000056097	ZFR	51663	-0.0744474	-0.920735	0.360598	0.438324
ENSG00000056277	ZNF280C	55609	-0.596054	-5.35993	1.18041e-06	5.58783e-06
ENSG00000056487	PHF21B	112885	-0.173493	-0.865838	0.389768	0.467979
ENSG00000056558	TRAF1	7185	-0.59517	-1.58591	0.117621	0.167693
ENSG00000056586	RC3H2	54542	-0.124354	-1.52337	0.132523	0.186307
ENSG00000056736	IL17RB	55540	-0.701716	-3.11167	0.0027648	0.00599865
ENSG00000056972	TRAF3IP2	10758	0.807139	7.12365	1.05556e-09	1.12099e-08
ENSG00000056998	GYG2	8908	0.830205	3.28516	0.00164568	0.00377284
ENSG00000057019	DCBLD2	131566	-1.4518	-7.30935	4.95162e-10	5.85808e-09
ENSG00000057149	SERPINB3	6317	-3.14084	-8.88403	8.02169e-13	2.59639e-11
ENSG00000057252	SOAT1	6646	0.205555	1.38708	0.170161	0.2308
ENSG00000057294	PKP2	5318	-0.0135874	-0.0917572	0.927174	0.94493
ENSG00000057608	GDI2	2665	-0.253324	-3.3049	0.00154969	0.0035742
ENSG00000057657	PRDM1	639	-0.132014	-0.523392	0.602484	0.672782
ENSG00000057663	ATG5	9474	0.450298	7.20431	7.59918e-10	8.51858e-09
ENSG00000057704	TMCC3	57458	0.674299	3.56652	0.000685553	0.00171424
ENSG00000057757	PITHD1	57095	-0.647038	-6.20566	4.29388e-08	2.88403e-07
ENSG00000057935	MTA3	57504	0.717561	7.27369	5.72695e-10	6.65609e-09
ENSG00000058056	USP13	8975	-0.736539	-6.9277	2.34165e-09	2.23665e-08
ENSG00000058063	ATP11B	23200	0.0785206	0.904651	0.368996	0.446805
ENSG00000058085	LAMC2	3918	-1.13809	-5.3304	1.32176e-06	6.18441e-06
ENSG00000058091	CDK14	5218	0.562513	2.45395	0.0168223	0.0301311
ENSG00000058262	SEC61A1	29927	-0.208627	-2.4065	0.0189617	0.033521
ENSG00000058272	PPP1R12A	4659	0.165433	2.35799	0.0213979	0.0373371
ENSG00000058335	RASGRF1	5923	0.667176	1.88264	0.0642318	0.099072
ENSG00000058404	CAMK2B	816	0.216465	0.476325	0.635442	0.701764
ENSG00000058453	CROCC	9696	0.398179	3.18695	0.00221199	0.00491298
ENSG00000058600	POLR3E	55718	-0.586602	-4.90851	6.49238e-06	2.58061e-05
ENSG00000058668	ATP2B4	493	0.63489	4.3089	5.68013e-05	0.000181884
ENSG00000058673	ZC3H11A	9877	0.199625	2.00743	0.0488703	0.077824
ENSG00000058729	RIOK2	55781	-0.285042	-2.09429	0.0401427	0.0654905
ENSG00000058799	YIPF1	54432	0.760893	8.15425	1.56785e-11	3.04041e-10
ENSG00000058804	NDC1	55706	-0.815688	-5.28075	1.59786e-06	7.31373e-06
ENSG00000058866	DGKG	1608	-1.78679	-7.03532	1.51214e-09	1.53196e-08
ENSG00000059122	FLYWCH1	84256	0.0404577	0.364596	0.716598	0.772425
ENSG00000059145	UNKL	64718	-0.247315	-1.96446	0.0537607	0.0845094
ENSG00000059377	TBXAS1	6916	-1.54371	-4.90801	6.50444e-06	2.5847e-05
ENSG00000059378	PARP12	64761	0.656594	3.41962	0.0010885	0.00259539
ENSG00000059573	ALDH18A1	5832	-0.0750593	-0.579142	0.564498	0.638262
ENSG00000059588	TARBP1	6894	-0.115146	-1.19633	0.23592	0.306105
ENSG00000059691	GATB	5188	0.261118	3.16634	0.00235201	0.00518829
ENSG00000059728	MXD1	4084	0.082225	0.435187	0.664871	0.727311
ENSG00000059758	CDK17	5128	-0.740693	-5.96937	1.0976e-07	6.66636e-07
ENSG00000059769	DNAJC25	548645	-0.0937546	-0.931353	0.355122	0.432856
ENSG00000059804	SLC2A3	6515	0.838019	2.24938	0.0278872	0.0473262
ENSG00000059915	PSD	5662	0.389375	1.68946	0.0959301	0.140661
ENSG00000060069	CTDP1	9150	-0.160824	-1.98709	0.0511354	0.08091
ENSG00000060138	YBX3	8531	-0.453849	-4.56451	2.2873e-05	8.0072e-05
ENSG00000060140	STYK1	55359	-0.547183	-2.0559	0.0438181	0.0707636
ENSG00000060237	WNK1	65125	-0.163301	-1.61492	0.11118	0.15986
ENSG00000060339	CCAR1	55749	0.0010168	0.0132411	0.989476	0.992413
ENSG00000060491	OGFR	11054	0.0972138	0.751175	0.455262	0.532447
ENSG00000060558	GNA15	2769	-0.500136	-2.17197	0.0335169	0.0557642
ENSG00000060566	CREB3L3	84699	2.13343	4.19453	8.46582e-05	0.000261073
ENSG00000060642	PIGV	55650	0.73678	7.44826	2.8086e-10	3.60773e-09
ENSG00000060656	PTPRU	10076	0.569541	3.27765	0.00168364	0.00384771
ENSG00000060688	SNRNP40	9410	-0.731033	-8.21818	1.20755e-11	2.42646e-10
ENSG00000060709	RIMBP2	23504	0.614066	1.97403	0.0526375	0.0829141
ENSG00000060718	COL11A1	1301	0.405401	1.02561	0.308881	0.384691
ENSG00000060749	QSER1	79832	-0.712378	-6.83417	3.42242e-09	3.09788e-08
ENSG00000060762	MPC1	51660	0.121131	1.22794	0.223904	0.292657
ENSG00000060971	ACAA1	30	0.656655	7.83324	5.82303e-11	9.12589e-10
ENSG00000060982	BCAT1	586	-0.145511	-0.627939	0.532247	0.607661
ENSG00000061273	HDAC7	51564	-0.226751	-1.8883	0.0634566	0.0979803
ENSG00000061337	LZTS1	11178	-0.616627	-1.85202	0.0685709	0.104841
ENSG00000061656	SPAG4	6676	0.591705	3.65318	0.000519254	0.00133023
ENSG00000061676	NCKAP1	10787	0.0227967	0.328834	0.74334	0.795173
ENSG00000061794	MRPS35	60488	-0.250718	-2.77254	0.00725136	0.0143116
ENSG00000061918	GUCY1B1	2983	-0.200194	-0.857243	0.394465	0.472681
ENSG00000061936	SFSWAP	6433	-0.282743	-4.95208	5.52076e-06	2.22731e-05
ENSG00000061938	TNK2	10188	0.106475	0.773163	0.442233	0.519844
ENSG00000061987	MON2	23041	0.389057	6.18045	4.74794e-08	3.16995e-07
ENSG00000062038	CDH3	1001	0.464821	2.79619	0.00679508	0.0135129
ENSG00000062194	GPBP1	65056	0.33279	5.92671	1.29907e-07	7.73102e-07
ENSG00000062282	DGAT2	84649	0.518053	2.49484	0.015155	0.0274632
ENSG00000062370	ZNF112	7771	0.538735	4.8146	9.19018e-06	3.51633e-05
ENSG00000062485	CS	1431	-0.307887	-4.20578	8.14176e-05	0.000252365
ENSG00000062524	LTK	4058	-0.0693799	-0.224347	0.823192	0.862805
ENSG00000062582	MRPS24	64951	-0.0771708	-0.894435	0.374394	0.452512
ENSG00000062598	ELMO2	63916	0.346293	3.60489	0.00060648	0.00153688
ENSG00000062650	WAPL	23063	-0.263667	-4.77872	1.04874e-05	3.96565e-05
ENSG00000062716	VMP1	81671	0.1536	1.53989	0.128449	0.181369
ENSG00000062725	APPBP2	10513	0.480383	5.16546	2.47646e-06	1.08433e-05
ENSG00000062822	POLD1	5424	-1.06732	-7.20073	7.71098e-10	8.63059e-09
ENSG00000063015	SEZ6	124925	-0.887586	-3.25351	0.00181128	0.00410582
ENSG00000063046	EIF4B	1975	0.201061	1.96603	0.0535753	0.0842453
ENSG00000063169	BICRA	29998	0.433652	2.90893	0.00496098	0.0101798
ENSG00000063176	SPHK2	56848	0.236063	1.5074	0.13656	0.191242
ENSG00000063177	RPL18	6141	-0.059669	-0.700935	0.485849	0.562513
ENSG00000063180	CA11	770	1.34245	4.70713	1.36323e-05	5.00886e-05
ENSG00000063241	ISOC2	79763	0.642132	6.26144	3.43671e-08	2.36529e-07
ENSG00000063244	U2AF2	11338	-0.392825	-4.06648	0.000131519	0.000387176
ENSG00000063245	EPN1	29924	-0.166436	-1.52986	0.130911	0.184362
ENSG00000063322	MED29	55588	0.133734	1.85187	0.0685927	0.104863
ENSG00000063438	AHRR	NA	-0.00514748	-0.00675957	0.994627	0.99593
ENSG00000063587	ZNF275	10838	-1.22722	-10.7246	5.21309e-16	6.36435e-14
ENSG00000063601	MTMR1	8776	-0.575774	-5.47385	7.6156e-07	3.74161e-06
ENSG00000063660	GPC1	2817	0.353838	1.49828	0.138909	0.194195
ENSG00000063761	ADCK1	57143	0.10564	0.958189	0.341523	0.418916
ENSG00000063854	HAGH	3029	0.486496	4.56995	2.2429e-05	7.86692e-05
ENSG00000063978	RNF4	6047	-0.451151	-5.05292	3.78569e-06	1.58087e-05
ENSG00000064012	CASP8	841	0.135653	1.50689	0.13669	0.191405
ENSG00000064042	LIMCH1	22998	0.428293	2.28717	0.025455	0.0435378
ENSG00000064102	INTS13	55726	-0.464439	-4.36834	4.60705e-05	0.000150848
ENSG00000064115	TM7SF3	51768	0.289479	2.72396	0.00827841	0.0160895
ENSG00000064195	DLX3	1747	0.534975	1.85264	0.068481	0.104737
ENSG00000064199	SPA17	53340	0.395205	3.22676	0.00196333	0.00440991
ENSG00000064205	CCN5	8839	3.76671	5.1337	2.79256e-06	1.20657e-05
ENSG00000064225	ST3GAL6	10402	-0.513806	-2.02588	0.0468918	0.0749957
ENSG00000064270	ATP2C2	9914	-1.32001	-7.9684	3.35088e-11	5.64751e-10
ENSG00000064300	NGFR	4804	-0.259694	-0.832931	0.407938	0.486165
ENSG00000064309	CDON	50937	0.0368431	0.134844	0.893153	0.917764
ENSG00000064313	TAF2	6873	-0.11191	-2.01902	0.0476192	0.0759983
ENSG00000064393	HIPK2	28996	-0.653219	-5.76581	2.44604e-07	1.3553e-06
ENSG00000064419	TNPO3	23534	-0.144426	-2.30761	0.0242193	0.0416292
ENSG00000064490	RFXANK	8625	0.112043	1.14322	0.257146	0.329874
ENSG00000064545	TMEM161A	54929	-0.274641	-2.40112	0.0192189	0.0339017
ENSG00000064547	LPAR2	9170	0.0175869	0.126053	0.90008	0.92295
ENSG00000064601	CTSA	5476	0.78009	5.65468	3.77638e-07	1.99793e-06
ENSG00000064607	SUGP2	10147	0.0774009	0.965242	0.338006	0.41548
ENSG00000064651	SLC12A2	6558	-0.255357	-1.82712	0.0722797	0.109887
ENSG00000064652	SNX24	28966	-0.21141	-2.11096	0.0386325	0.0633397
ENSG00000064655	EYA2	2139	0.24762	0.891524	0.375941	0.45408
ENSG00000064666	CNN2	1265	-0.354382	-2.59332	0.0117347	0.0219212
ENSG00000064687	ABCA7	10347	0.919257	5.17718	2.36893e-06	1.04038e-05
ENSG00000064692	SNCAIP	9627	2.01451	5.45095	8.31879e-07	4.05827e-06
ENSG00000064703	DDX20	11218	-0.658555	-7.55881	1.78793e-10	2.44126e-09
ENSG00000064726	BTBD1	53339	-0.329162	-5.19015	2.25535e-06	9.94711e-06
ENSG00000064763	FAR2	55711	-0.508314	-3.82704	0.000294179	0.000800194
ENSG00000064787	BCAS1	8537	3.81965	9.87335	1.49751e-14	9.54203e-13
ENSG00000064886	CHI3L2	1117	0.276322	0.581762	0.562742	0.636673
ENSG00000064932	SBNO2	22904	-0.000426578	-0.00377404	0.997	0.997756
ENSG00000064933	PMS1	5378	-0.277101	-2.84539	0.00592903	0.0119502
ENSG00000064961	HMG20B	10362	0.709084	4.66699	1.57806e-05	5.71012e-05
ENSG00000064989	CALCRL	10203	2.53675	9.35355	1.20196e-13	5.34009e-12
ENSG00000064995	TAF11	6882	0.0626817	1.04382	0.300443	0.375793
ENSG00000064999	ANKS1A	23294	0.221096	2.40265	0.0191458	0.0338135
ENSG00000065000	AP3D1	8943	-0.00423985	-0.0547876	0.956476	0.967868
ENSG00000065029	ZNF76	7629	0.282848	1.85313	0.0684101	0.104639
ENSG00000065054	SLC9A3R2	9351	-0.146654	-1.05199	0.296704	0.372003
ENSG00000065057	NTHL1	4913	-0.117371	-0.970763	0.33527	0.41264
ENSG00000065060	UHRF1BP1	54887	0.274588	2.1552	0.0348606	0.0577354
ENSG00000065135	GNAI3	2773	-0.249877	-3.58809	0.000639959	0.00161104
ENSG00000065150	IPO5	3843	-0.935709	-7.18452	8.23749e-10	9.11526e-09
ENSG00000065154	OAT	4942	0.386852	2.86124	0.0056724	0.0114935
ENSG00000065183	WDR3	10885	-0.843791	-6.35253	2.38685e-08	1.73121e-07
ENSG00000065243	PKN2	5586	0.441982	5.49854	6.92298e-07	3.43853e-06
ENSG00000065268	WDR18	57418	-0.534649	-4.59559	2.04454e-05	7.20948e-05
ENSG00000065308	TRAM2	9697	-0.364295	-2.75136	0.00768389	0.015065
ENSG00000065320	NTN1	9423	0.431052	2.20323	0.0311336	0.0521995
ENSG00000065328	MCM10	55388	-2.5302	-10.1026	6.01971e-15	4.46196e-13
ENSG00000065357	DGKA	1606	0.516396	3.09118	0.00293626	0.00632063
ENSG00000065361	ERBB3	2065	1.70002	9.699	3.00391e-14	1.67206e-12
ENSG00000065413	ANKRD44	91526	-0.526219	-3.40898	0.00112507	0.00267031
ENSG00000065427	KARS1	3735	-0.380882	-4.46922	3.21953e-05	0.000109003
ENSG00000065457	ADAT1	23536	-0.602932	-6.3235	2.68125e-08	1.90573e-07
ENSG00000065485	PDIA5	10954	-0.250431	-2.0405	0.0453728	0.0728935
ENSG00000065491	TBC1D22B	55633	0.270951	4.01476	0.000156827	0.000452419
ENSG00000065518	NDUFB4	4710	0.177783	1.91804	0.0595067	0.0924712
ENSG00000065526	SPEN	23013	-0.172721	-1.9479	0.0557539	0.0873119
ENSG00000065534	MYLK	4638	0.745886	3.14847	0.00248018	0.00544314
ENSG00000065548	ZC3H15	55854	-0.260115	-3.03188	0.00349008	0.0074096
ENSG00000065559	MAP2K4	6416	-0.193911	-2.6325	0.0105807	0.0199944
ENSG00000065600	PACC1	55248	-0.05428	-0.560507	0.577063	0.649889
ENSG00000065613	SLK	9748	-0.479759	-4.76517	1.10225e-05	4.15071e-05
ENSG00000065615	CYB5R4	51167	-0.038783	-0.473985	0.637101	0.703222
ENSG00000065618	COL17A1	1308	-1.06051	-5.55038	5.66435e-07	2.87633e-06
ENSG00000065621	GSTO2	119391	-0.107339	-1.14311	0.257192	0.329903
ENSG00000065665	SEC61A2	55176	0.28762	2.86466	0.00561851	0.0113987
ENSG00000065675	PRKCQ	5588	-0.0157942	-0.0554349	0.955962	0.967416
ENSG00000065717	TLE2	7089	0.627903	2.85626	0.00575189	0.0116384
ENSG00000065802	ASB1	51665	-0.778889	-8.65619	2.02453e-12	5.57051e-11
ENSG00000065809	FAM107B	83641	-0.361213	-2.16018	0.0344565	0.0571247
ENSG00000065833	ME1	4199	0.620543	4.46706	3.24443e-05	0.000109795
ENSG00000065882	TBC1D1	23216	-0.0837752	-0.615985	0.540058	0.615322
ENSG00000065883	CDK13	8621	0.110941	1.43006	0.157495	0.216194
ENSG00000065911	MTHFD2	10797	-0.734451	-3.95629	0.000191088	0.000541034
ENSG00000065923	SLC9A7	84679	-0.0784736	-0.521246	0.603969	0.674129
ENSG00000065970	FOXJ2	55810	0.198911	1.8198	0.0734007	0.111312
ENSG00000065978	YBX1	4904	-0.680387	-5.98192	1.04444e-07	6.3755e-07
ENSG00000065989	PDE4A	5141	0.00852213	0.0742147	0.941068	0.955939
ENSG00000066027	PPP2R5A	5525	0.433407	5.22273	1.99297e-06	8.88971e-06
ENSG00000066032	CTNNA2	1496	-1.03404	-2.21934	0.0299647	0.0504708
ENSG00000066044	ELAVL1	1994	-0.36946	-5.45902	8.06424e-07	3.94203e-06
ENSG00000066084	DIP2B	57609	-0.396742	-3.62399	0.00057043	0.00145186
ENSG00000066117	SMARCD1	6602	-0.359745	-3.71315	0.000427531	0.00111832
ENSG00000066135	KDM4A	9682	0.958335	7.72691	8.99403e-11	1.32252e-09
ENSG00000066136	NFYC	4802	0.139299	2.13194	0.0368017	0.0606942
ENSG00000066185	ZMYND12	84217	1.4238	4.27727	6.34612e-05	0.000201346
ENSG00000066230	SLC9A3	6550	-0.431596	-4.06005	0.00013444	0.000394973
ENSG00000066248	NGEF	25791	-1.6563	-6.09023	6.79856e-08	4.35876e-07
ENSG00000066279	ASPM	259266	-0.249157	-1.50261	0.137789	0.192796
ENSG00000066322	ELOVL1	64834	-0.109522	-1.14247	0.257453	0.330122
ENSG00000066379	ZNRD1	30834	-0.338936	-3.27787	0.00168251	0.00384635
ENSG00000066405	CLDN18	51208	0.824859	2.42242	0.0182181	0.0323048
ENSG00000066422	ZBTB11	27107	-0.140537	-2.23169	0.0290944	0.049155
ENSG00000066427	ATXN3	4287	0.833873	8.5709	2.86493e-12	7.49939e-11
ENSG00000066455	GOLGA5	9950	0.438688	5.98463	1.03328e-07	6.32594e-07
ENSG00000066468	FGFR2	2263	0.2745	1.04016	0.302126	0.377476
ENSG00000066557	LRRC40	55631	-0.169515	-2.25005	0.0278425	0.0472707
ENSG00000066583	ISOC1	51015	-0.222161	-2.54548	0.0132975	0.0244477
ENSG00000066629	EML1	2009	0.0572763	0.259431	0.796124	0.840253
ENSG00000066651	TRMT11	60487	-0.74971	-8.43296	5.02613e-12	1.16645e-10
ENSG00000066654	THUMPD1	55623	-0.033595	-0.546484	0.586607	0.658239
ENSG00000066697	MSANTD3	91283	-0.919134	-7.06877	1.31973e-09	1.36853e-08
ENSG00000066735	KIF26A	26153	-0.279695	-0.645341	0.520981	0.596863
ENSG00000066739	ATG2B	55102	0.430592	4.87071	7.46943e-06	2.92023e-05
ENSG00000066777	ARFGEF1	10565	0.314971	3.83911	0.000282649	0.000771429
ENSG00000066827	ZFAT	57623	0.271801	2.16567	0.0340166	0.0564856
ENSG00000066855	MTFR1	9650	-0.137906	-1.70978	0.092084	0.135652
ENSG00000066923	STAG3	10734	0.294751	0.915414	0.363362	0.441161
ENSG00000066926	FECH	2235	0.254804	2.19067	0.032073	0.053589
ENSG00000066933	MYO9A	4649	0.235797	2.12014	0.0378216	0.0621434
ENSG00000067048	DDX3Y	8653	-0.0451758	-0.124381	0.901398	0.924048
ENSG00000067057	PFKP	5214	-0.916077	-6.94191	2.21033e-09	2.12619e-08
ENSG00000067064	IDI1	3422	1.86623	12.6162	4.00083e-19	1.66069e-16
ENSG00000067066	SP100	6672	1.07326	6.34021	2.50766e-08	1.80174e-07
ENSG00000067082	KLF6	1316	-0.37598	-1.48389	0.142677	0.198793
ENSG00000067113	PLPP1	8611	1.44172	7.99519	3.00327e-11	5.14522e-10
ENSG00000067141	NEO1	4756	0.0876528	0.708114	0.48141	0.558486
ENSG00000067167	TRAM1	23471	0.736097	6.3601	2.31557e-08	1.68963e-07
ENSG00000067177	PHKA1	5255	-0.562737	-4.72196	1.29134e-05	4.76796e-05
ENSG00000067182	TNFRSF1A	7132	0.384371	2.77789	0.00714575	0.0141262
ENSG00000067191	CACNB1	782	0.0741527	0.484981	0.629323	0.69622
ENSG00000067208	EVI5	7813	0.0185408	0.199487	0.842506	0.877917
ENSG00000067221	STOML1	9399	0.0470902	0.39427	0.694674	0.753488
ENSG00000067225	PKM	5315	-0.811514	-8.42333	5.22744e-12	1.20684e-10
ENSG00000067248	DHX29	54505	-0.0783599	-1.26283	0.211169	0.27834
ENSG00000067334	DNTTIP2	30836	-0.591081	-5.61365	4.43046e-07	2.30454e-06
ENSG00000067365	METTL22	79091	-0.0123024	-0.158529	0.874533	0.903192
ENSG00000067369	TP53BP1	7158	0.540853	6.55227	1.06957e-08	8.46796e-08
ENSG00000067533	RRP15	51018	-1.19623	-9.386	1.05476e-13	4.83392e-12
ENSG00000067560	RHOA	387	0.0141228	0.194914	0.846069	0.880494
ENSG00000067596	DHX8	1659	0.171603	2.0638	0.0430392	0.0696761
ENSG00000067606	PRKCZ	5590	0.748262	7.16736	8.83384e-10	9.68589e-09
ENSG00000067646	ZFY	7544	-0.0435567	-0.129357	0.897475	0.9208
ENSG00000067704	IARS2	55699	-0.0300615	-0.364679	0.716536	0.772415
ENSG00000067715	SYT1	6857	-0.397451	-1.07066	0.288287	0.363404
ENSG00000067798	NAV3	89795	-3.65	-8.83772	9.6806e-13	3.03757e-11
ENSG00000067829	IDH3G	3421	0.09915	1.15555	0.252102	0.324319
ENSG00000067836	ROGDI	79641	1.00635	6.29401	3.01705e-08	2.11461e-07
ENSG00000067840	PDZD4	57595	-0.865479	-3.12516	0.0026571	0.00579005
ENSG00000067900	ROCK1	6093	0.0570088	0.988162	0.326742	0.403752
ENSG00000067955	CBFB	865	-0.94932	-6.5166	1.23484e-08	9.61914e-08
ENSG00000067992	PDK3	5165	0.254622	1.78143	0.0795212	0.119471
ENSG00000068001	HYAL2	8692	-0.148504	-1.57342	0.120483	0.171135
ENSG00000068024	HDAC4	9759	-0.507584	-3.22918	0.0019491	0.00438268
ENSG00000068028	RASSF1	11186	-0.705295	-4.14852	9.92526e-05	0.000301283
ENSG00000068078	FGFR3	2261	0.385403	1.21953	0.227057	0.296138
ENSG00000068079	IFI35	3430	1.3791	4.59164	2.07392e-05	7.30775e-05
ENSG00000068097	HEATR6	63897	0.0291588	0.434416	0.665427	0.727601
ENSG00000068120	COASY	80347	0.247661	2.52787	0.0139187	0.0254577
ENSG00000068137	PLEKHH3	79990	0.671391	4.66589	1.58441e-05	5.72881e-05
ENSG00000068305	MEF2A	4205	0.0295753	0.396048	0.693369	0.752297
ENSG00000068308	OTUD5	55593	0.613126	7.0693	1.31688e-09	1.36654e-08
ENSG00000068323	TFE3	7030	-0.00891089	-0.113301	0.910141	0.931492
ENSG00000068354	TBC1D25	4943	0.177941	2.10365	0.0392882	0.0642552
ENSG00000068366	ACSL4	2182	0.206934	1.76732	0.0818744	0.122437
ENSG00000068383	INPP5A	3632	-0.118178	-1.23999	0.219445	0.287615
ENSG00000068394	GPKOW	27238	0.267836	2.76003	0.0075042	0.0147545
ENSG00000068400	GRIPAP1	56850	0.54695	7.1523	9.3929e-10	1.01759e-08
ENSG00000068438	FTSJ1	24140	-0.635305	-6.02041	8.96835e-08	5.58236e-07
ENSG00000068489	PRR11	55771	-0.643394	-3.99689	0.00016662	0.000478012
ENSG00000068615	REEP1	65055	-0.240382	-0.806711	0.422779	0.500972
ENSG00000068650	ATP11A	23250	0.195044	1.53352	0.130007	0.183267
ENSG00000068654	POLR1A	25885	-0.881558	-6.76559	4.51846e-09	3.96402e-08
ENSG00000068697	LAPTM4A	9741	0.84861	8.73009	1.49897e-12	4.3554e-11
ENSG00000068724	TTC7A	57217	0.0372695	0.298694	0.766127	0.81481
ENSG00000068745	IP6K2	51447	1.03171	10.6716	6.41332e-16	7.39466e-14
ENSG00000068784	SRBD1	55133	-0.483215	-5.53146	6.0952e-07	3.07062e-06
ENSG00000068796	KIF2A	3796	-0.430642	-6.01641	9.11145e-08	5.66173e-07
ENSG00000068831	RASGRP2	10235	0.0719699	0.133251	0.894407	0.918365
ENSG00000068878	PSME4	23198	-0.514134	-6.84123	3.32581e-09	3.01984e-08
ENSG00000068885	IFT80	57560	0.970838	9.4809	7.20135e-14	3.49904e-12
ENSG00000068903	SIRT2	22933	0.457435	5.34677	1.24145e-06	5.84818e-06
ENSG00000068912	ERLEC1	27248	0.508837	5.10106	3.15853e-06	1.34843e-05
ENSG00000068971	PPP2R5B	5526	0.687422	4.32591	5.35051e-05	0.00017247
ENSG00000068976	PYGM	5837	0.704807	1.78734	0.0785512	0.11816
ENSG00000069011	PITX1	5307	0.0183817	0.0962061	0.923653	0.942202
ENSG00000069020	MAST4	375449	0.0121462	0.0620831	0.950687	0.96342
ENSG00000069122	ADGRF5	221395	-0.231811	-0.345572	0.730782	0.784454
ENSG00000069188	SDK2	54549	1.53245	3.46906	0.000932788	0.00225483
ENSG00000069248	NUP133	55746	-0.155452	-2.1332	0.0366942	0.0605582
ENSG00000069275	NUCKS1	64710	0.0237747	0.22401	0.823453	0.863016
ENSG00000069329	VPS35	55737	0.158829	2.88155	0.00535861	0.0109171
ENSG00000069345	DNAJA2	10294	-0.120623	-1.91273	0.0601962	0.0934527
ENSG00000069399	BCL3	602	0.451227	2.51961	0.0142191	0.0259354
ENSG00000069424	KCNAB2	8514	-0.0910716	-0.364448	0.716708	0.772429
ENSG00000069431	ABCC9	10060	-0.619798	-1.24503	0.217597	0.285522
ENSG00000069482	GAL	51083	-1.30465	-4.21354	7.92543e-05	0.000246185
ENSG00000069493	CLEC2D	29121	1.01466	4.09069	0.000121071	0.00035999
ENSG00000069509	FUNDC1	139341	0.216406	2.75758	0.00755456	0.0148395
ENSG00000069535	MAOB	4129	-0.864458	-3.25648	0.0017951	0.00407361
ENSG00000069667	RORA	6095	-0.0546137	-0.252998	0.801069	0.844441
ENSG00000069702	TGFBR3	7049	0.72601	3.85462	0.000268471	0.000735637
ENSG00000069764	PLA2G10	8399	2.3556	4.69837	1.40755e-05	5.14954e-05
ENSG00000069812	HES2	54626	-1.11377	-3.13436	0.00258587	0.00564904
ENSG00000069849	ATP1B3	483	-0.534225	-5.07273	3.51398e-06	1.47675e-05
ENSG00000069869	NEDD4	4734	-0.140724	-0.980251	0.330602	0.407758
ENSG00000069943	PIGB	9488	0.495255	6.07421	7.24497e-08	4.6124e-07
ENSG00000069956	MAPK6	5597	-0.189203	-1.87626	0.0651172	0.100236
ENSG00000069966	GNB5	10681	-0.00764868	-0.0733521	0.941752	0.956311
ENSG00000069974	RAB27A	5873	-0.327148	-3.40633	0.00113435	0.00269147
ENSG00000069998	HDHD5	27440	-0.679366	-5.59429	4.7769e-07	2.46795e-06
ENSG00000070010	UFD1	7353	-0.400424	-5.29226	1.5292e-06	7.03712e-06
ENSG00000070018	LRP6	4040	-0.146817	-1.30918	0.195088	0.259593
ENSG00000070019	GUCY2C	2984	0.689633	2.16834	0.0338042	0.0561657
ENSG00000070047	PHRF1	57661	-0.660158	-7.70825	9.7069e-11	1.41304e-09
ENSG00000070061	ELP1	8518	-0.0725645	-1.10764	0.272104	0.345767
ENSG00000070081	NUCB2	4925	0.578738	4.13941	0.000102418	0.000310049
ENSG00000070087	PFN2	5217	-0.0850774	-0.890704	0.376378	0.454456
ENSG00000070159	PTPN3	5774	-0.433145	-4.16064	9.51884e-05	0.000290037
ENSG00000070182	SPTB	6710	0.65865	2.66294	0.00975659	0.0186235
ENSG00000070190	DAPP1	27071	0.997308	5.73849	2.72224e-07	1.48735e-06
ENSG00000070214	SLC44A1	23446	0.304036	1.69212	0.0954195	0.140026
ENSG00000070269	TMEM260	54916	0.687622	7.47431	2.52507e-10	3.28124e-09
ENSG00000070366	SMG6	23293	0.177665	2.00909	0.0486895	0.0775615
ENSG00000070367	EXOC5	10640	-0.152264	-1.9875	0.0510888	0.0808516
ENSG00000070371	CLTCL1	8218	0.0749663	0.601353	0.549699	0.624787
ENSG00000070404	FSTL3	10272	0.327118	1.72786	0.088769	0.131314
ENSG00000070413	DGCR2	9993	0.264591	2.77824	0.00713903	0.0141148
ENSG00000070423	RNF126	55658	-1.09886	-9.77653	2.20354e-14	1.32834e-12
ENSG00000070444	MNT	4335	0.74875	5.32131	1.36854e-06	6.37657e-06
ENSG00000070476	ZXDC	79364	-0.0652335	-1.03845	0.302911	0.378327
ENSG00000070495	JMJD6	23210	-0.797234	-5.92453	1.31029e-07	7.78244e-07
ENSG00000070501	POLB	5423	0.247144	1.44125	0.15432	0.21265
ENSG00000070526	ST6GALNAC1	55808	0.640336	2.91284	0.00490655	0.0100852
ENSG00000070540	WIPI1	55062	1.27771	8.29447	8.84348e-12	1.89217e-10
ENSG00000070610	GBA2	57704	0.209733	1.89485	0.062568	0.0967729
ENSG00000070614	NDST1	3340	0.110704	0.748056	0.457128	0.534328
ENSG00000070669	ASNS	440	-0.395771	-1.13242	0.261625	0.334408
ENSG00000070718	AP3M2	10947	-0.60355	-4.77835	1.05018e-05	3.97008e-05
ENSG00000070731	ST6GALNAC2	10610	1.35316	5.96141	1.13266e-07	6.86209e-07
ENSG00000070756	PABPC1	26986	-0.0558397	-0.675254	0.501913	0.578117
ENSG00000070759	TESK2	10420	1.88192	7.8992	4.44656e-11	7.22591e-10
ENSG00000070761	CFAP20	29105	-0.579359	-7.66387	1.16378e-10	1.65434e-09
ENSG00000070770	CSNK2A2	1459	-0.15067	-2.16656	0.0339456	0.0563871
ENSG00000070778	PTPN21	11099	0.224548	1.74367	0.0859514	0.127614
ENSG00000070785	EIF2B3	8891	-1.01578	-6.56699	1.008e-08	8.03744e-08
ENSG00000070814	TCOF1	6949	-1.6699	-9.74541	2.49523e-14	1.47361e-12
ENSG00000070831	CDC42	998	-0.109463	-1.69554	0.094765	0.13915
ENSG00000070882	OSBPL3	26031	-0.850658	-6.11757	6.09855e-08	3.96065e-07
ENSG00000070886	EPHA8	2046	1.00326	1.92041	0.0592013	0.0920261
ENSG00000070915	SLC12A3	6559	3.72822	8.1393	1.66659e-11	3.20692e-10
ENSG00000070950	RAD18	56852	-1.52415	-11.1687	9.32213e-17	1.63171e-14
ENSG00000070961	ATP2B1	490	-0.310389	-2.76672	0.00736791	0.014514
ENSG00000071051	NCK2	8440	0.308384	2.61626	0.0110459	0.0207618
ENSG00000071054	MAP4K4	9448	-0.939959	-6.25016	3.59513e-08	2.45673e-07
ENSG00000071073	MGAT4A	11320	0.845567	3.86889	0.000256032	0.000704611
ENSG00000071082	RPL31	6160	0.195545	1.67356	0.0990293	0.144564
ENSG00000071127	WDR1	9948	-0.323016	-3.03097	0.00349921	0.00742681
ENSG00000071189	SNX13	23161	0.564472	6.11651	6.12422e-08	3.97377e-07
ENSG00000071205	ARHGAP10	79658	-0.489077	-3.76668	0.000358908	0.000955685
ENSG00000071242	RPS6KA2	6196	-0.209106	-0.842435	0.402638	0.480756
ENSG00000071243	ING3	54556	-0.242934	-3.44747	0.000997997	0.00240247
ENSG00000071246	VASH1	22846	0.126293	0.581073	0.563204	0.636997
ENSG00000071282	LMCD1	29995	0.143127	0.712551	0.478677	0.55576
ENSG00000071462	BUD23	114049	-0.670548	-5.64385	3.93917e-07	2.07424e-06
ENSG00000071537	SEL1L	6400	0.674985	6.85387	3.15968e-09	2.89067e-08
ENSG00000071539	TRIP13	9319	-1.39862	-7.91258	4.20983e-11	6.89519e-10
ENSG00000071553	ATP6AP1	537	0.621584	4.61796	1.88554e-05	6.70577e-05
ENSG00000071564	TCF3	6929	-0.391517	-4.04626	0.000140905	0.000411802
ENSG00000071575	TRIB2	28951	0.185328	0.737397	0.463538	0.540559
ENSG00000071626	DAZAP1	26528	-0.519945	-5.8201	1.97675e-07	1.11918e-06
ENSG00000071655	MBD3	53615	-0.342211	-2.9782	0.00407376	0.00854389
ENSG00000071794	HLTF	6596	-0.187222	-1.88318	0.064158	0.0989793
ENSG00000071859	FAM50A	9130	-0.126376	-1.58214	0.118478	0.168668
ENSG00000071889	FAM3A	60343	0.242723	2.95012	0.00441403	0.00916755
ENSG00000071894	CPSF1	29894	0.08389	0.745012	0.458954	0.536058
ENSG00000071909	MYO3B	140469	0.892684	1.82979	0.0718738	0.109373
ENSG00000071967	CYBRD1	79901	2.33795	8.12496	1.76716e-11	3.36038e-10
ENSG00000071994	PDCD2	5134	-0.22973	-2.81992	0.00636369	0.0127502
ENSG00000072041	SLC6A15	55117	-0.316188	-0.768451	0.445006	0.522524
ENSG00000072042	RDH11	51109	0.673983	6.89873	2.63394e-09	2.47036e-08
ENSG00000072062	PRKACA	5566	0.00151069	0.0207274	0.983527	0.988513
ENSG00000072071	ADGRL1	22859	-0.556115	-3.08743	0.00296867	0.00638852
ENSG00000072110	ACTN1	87	-0.67295	-3.80405	0.000317387	0.000855315
ENSG00000072121	ZFYVE26	23503	0.669412	5.11924	2.94921e-06	1.26726e-05
ENSG00000072133	RPS6KA6	27330	0.463404	1.92636	0.0584406	0.0909898
ENSG00000072134	EPN2	22905	-0.214508	-2.13302	0.0367097	0.06057
ENSG00000072135	PTPN18	26469	-0.0345874	-0.49252	0.624013	0.692089
ENSG00000072163	LIMS2	55679	0.509948	2.12557	0.0373495	0.061479
ENSG00000072182	ASIC4	55515	0.732395	1.34181	0.184332	0.247299
ENSG00000072195	SPEG	10290	1.52074	6.06369	7.55381e-08	4.79221e-07
ENSG00000072201	LNX1	84708	1.11449	4.81975	9.01724e-06	3.45653e-05
ENSG00000072210	ALDH3A2	224	0.555773	2.93141	0.00465515	0.00961336
ENSG00000072274	TFRC	7037	-0.710623	-4.79099	1.00251e-05	3.8047e-05
ENSG00000072310	SREBF1	6720	0.569173	2.96433	0.00423858	0.00884361
ENSG00000072364	AFF4	27125	0.10214	1.19602	0.236041	0.306234
ENSG00000072401	UBE2D1	7321	0.619925	6.38037	2.13482e-08	1.56798e-07
ENSG00000072415	MPP5	64398	0.493865	6.00816	9.41416e-08	5.82739e-07
ENSG00000072422	RHOBTB1	9886	-0.821395	-4.30225	5.81432e-05	0.000185813
ENSG00000072501	SMC1A	8243	-0.757631	-6.64501	7.35778e-09	6.04603e-08
ENSG00000072506	HSD17B10	3028	-0.297906	-3.46582	0.0009423	0.00227463
ENSG00000072518	MARK2	2011	-0.0980478	-1.38545	0.170658	0.231387
ENSG00000072571	HMMR	3161	-0.0552335	-0.365349	0.716039	0.771936
ENSG00000072609	CHFR	55743	0.114515	1.23208	0.222365	0.290907
ENSG00000072657	TRHDE	29953	-0.749723	-4.0466	0.000140742	0.000411409
ENSG00000072682	P4HA2	8974	0.0308286	0.197109	0.844358	0.879154
ENSG00000072736	NFATC3	4775	-0.054014	-0.573104	0.568554	0.641999
ENSG00000072756	TRNT1	51095	-0.479995	-5.4538	8.22809e-07	4.01807e-06
ENSG00000072778	ACADVL	37	0.112448	1.41759	0.161092	0.220338
ENSG00000072786	STK10	6793	-0.494006	-4.48802	3.01025e-05	0.000102539
ENSG00000072803	FBXW11	23291	-0.00788138	-0.120763	0.904252	0.926574
ENSG00000072832	CRMP1	1400	0.802175	2.7054	0.00870483	0.0168282
ENSG00000072840	EVC	2121	0.282001	0.980692	0.330386	0.407561
ENSG00000072849	DERL2	51009	0.372819	4.62886	1.8125e-05	6.46818e-05
ENSG00000072858	SIDT1	54847	2.18407	4.49495	2.93662e-05	0.000100219
ENSG00000072864	NDE1	54820	-0.460218	-2.8892	0.00524469	0.0107075
ENSG00000072952	MRVI1	10335	0.926283	1.57952	0.119077	0.169421
ENSG00000072954	TMEM38A	79041	0.415824	2.28948	0.0253123	0.0433295
ENSG00000072958	AP1M1	8907	-0.483734	-5.26377	1.70478e-06	7.73729e-06
ENSG00000073008	PVR	5817	-1.01089	-7.17142	8.6892e-10	9.54892e-09
ENSG00000073050	XRCC1	7515	-0.0615506	-0.734402	0.465348	0.542452
ENSG00000073060	SCARB1	949	0.0997144	0.467503	0.641706	0.707123
ENSG00000073067	CYP2W1	54905	3.62484	8.78043	1.22165e-12	3.68984e-11
ENSG00000073111	MCM2	4171	-1.65234	-7.23727	6.6438e-10	7.62229e-09
ENSG00000073150	PANX2	56666	0.146402	0.586072	0.559859	0.634152
ENSG00000073169	SELENOO	83642	-0.237793	-1.88718	0.0636095	0.0981955
ENSG00000073282	TP63	8626	0.863583	1.97709	0.0522818	0.0824523
ENSG00000073331	ALPK1	80216	2.03194	10.458	1.48084e-15	1.42475e-13
ENSG00000073350	LLGL2	3993	1.12157	7.72791	8.95719e-11	1.31994e-09
ENSG00000073417	PDE8A	5151	0.0410536	0.349245	0.728036	0.782026
ENSG00000073464	CLCN4	1183	-0.0328025	-0.180259	0.857511	0.889343
ENSG00000073536	NLE1	54475	-1.16274	-5.48956	7.16742e-07	3.54539e-06
ENSG00000073578	SDHA	6389	0.14994	1.26579	0.210113	0.277125
ENSG00000073584	SMARCE1	6605	0.19539	2.74532	0.00781149	0.015276
ENSG00000073605	GSDMB	55876	2.71025	8.1075	1.89784e-11	3.55765e-10
ENSG00000073614	KDM5A	5927	0.34392	3.68453	0.000469183	0.00121502
ENSG00000073670	ADAM11	4185	-0.0248113	-0.0915246	0.927358	0.945042
ENSG00000073711	PPP2R3A	5523	0.69332	3.66593	0.000498309	0.00128086
ENSG00000073712	FERMT2	10979	-0.146257	-1.09519	0.277482	0.35186
ENSG00000073734	ABCB11	8647	-0.154621	-0.509551	0.612094	0.681418
ENSG00000073737	DHRS9	10170	-1.38049	-6.66468	6.79576e-09	5.6481e-08
ENSG00000073756	PTGS2	5743	-1.83335	-4.1389	0.000102598	0.000310401
ENSG00000073792	IGF2BP2	10644	-0.416713	-3.43916	0.00102423	0.0024591
ENSG00000073803	MAP3K13	9175	0.540243	5.23365	1.91186e-06	8.57798e-06
ENSG00000073849	ST6GAL1	6480	0.515031	2.07935	0.0415403	0.0675583
ENSG00000073910	FRY	10129	1.31586	3.67253	0.000487781	0.00125736
ENSG00000073921	PICALM	8301	-0.0963603	-1.31137	0.194352	0.258851
ENSG00000073969	NSF	4905	0.36547	5.23195	1.92426e-06	8.62295e-06
ENSG00000074047	GLI2	2736	-1.52751	-6.72153	5.40041e-09	4.60159e-08
ENSG00000074054	CLASP1	23332	0.0544378	0.70633	0.482511	0.559421
ENSG00000074071	MRPS34	65993	-0.361821	-3.15209	0.00245371	0.00539296
ENSG00000074181	NOTCH3	4854	0.0555864	0.248025	0.804898	0.847421
ENSG00000074201	CLNS1A	1207	-0.0780012	-0.74423	0.459423	0.536492
ENSG00000074211	PPP2R2C	5522	-1.09415	-6.67233	6.58897e-09	5.48564e-08
ENSG00000074219	TEAD2	8463	0.732034	2.85196	0.00582143	0.0117594
ENSG00000074266	EED	8726	-0.314904	-3.51097	0.000817574	0.00200249
ENSG00000074317	SNCB	6620	-2.48732	-5.26912	1.67036e-06	7.60242e-06
ENSG00000074319	TSG101	7251	0.270979	3.86481	0.000259532	0.000713161
ENSG00000074356	NCBP3	55421	-0.0817721	-1.18891	0.238806	0.309516
ENSG00000074370	ATP2A3	489	0.611121	2.23218	0.0290604	0.0491089
ENSG00000074410	CA12	771	-0.370667	-1.53593	0.129416	0.182513
ENSG00000074416	MGLL	11343	0.0518078	0.192388	0.848039	0.881975
ENSG00000074527	NTN4	59277	0.591678	3.02928	0.00351645	0.00746013
ENSG00000074582	BCS1L	617	-0.641668	-3.4457	0.00100353	0.0024146
ENSG00000074590	NUAK1	9891	-0.211971	-0.972253	0.334534	0.411874
ENSG00000074603	DPP8	54878	-0.0166218	-0.264876	0.791945	0.836815
ENSG00000074621	SLC24A1	9187	0.703918	6.23969	3.74862e-08	2.54739e-07
ENSG00000074657	ZNF532	55205	-0.0117748	-0.133443	0.894256	0.91834
ENSG00000074660	SCARF1	8578	0.53793	1.32062	0.191265	0.255301
ENSG00000074695	LMAN1	3998	0.158187	1.67826	0.0981047	0.143358
ENSG00000074696	HACD3	51495	-0.19475	-1.68727	0.0963521	0.14118
ENSG00000074706	IPCEF1	26034	0.640445	1.22249	0.225943	0.294963
ENSG00000074755	ZZEF1	23140	0.0335187	0.401633	0.689273	0.749197
ENSG00000074800	ENO1	2023	-0.998131	-7.58691	1.59397e-10	2.19708e-09
ENSG00000074842	MYDGF	56005	-0.0508098	-0.489828	0.625907	0.693553
ENSG00000074855	ANO8	57719	0.831996	5.60402	4.59956e-07	2.38396e-06
ENSG00000074935	TUBE1	51175	-0.263804	-1.7866	0.0786715	0.118281
ENSG00000074964	ARHGEF10L	55160	0.954688	6.99976	1.74735e-09	1.73873e-08
ENSG00000074966	TXK	7294	1.07111	3.41431	0.00110661	0.0026325
ENSG00000075043	KCNQ2	3785	0.584975	1.86783	0.0663015	0.101832
ENSG00000075073	TACR2	6865	-0.369246	-0.944184	0.348577	0.426345
ENSG00000075089	ACTR6	64431	0.573141	5.72572	2.86168e-07	1.5571e-06
ENSG00000075131	TIPIN	54962	-1.80761	-12.2335	1.64914e-18	5.44516e-16
ENSG00000075142	SRI	6717	0.729475	6.84298	3.30229e-09	3.00355e-08
ENSG00000075151	EIF4G3	8672	0.306455	2.90339	0.00503918	0.0103257
ENSG00000075188	NUP37	79023	-0.327132	-3.77088	0.000353996	0.000943989
ENSG00000075213	SEMA3A	10371	-0.749943	-3.25921	0.00178036	0.0040452
ENSG00000075218	GTSE1	51512	-0.513364	-2.64382	0.0102671	0.0194675
ENSG00000075223	SEMA3C	10512	0.0559697	0.245806	0.806608	0.84879
ENSG00000075234	TTC38	55020	0.277652	3.37322	0.00125673	0.00295816
ENSG00000075239	ACAT1	38	0.0236473	0.214022	0.831201	0.86913
ENSG00000075240	GRAMD4	23151	0.30925	2.86459	0.00561949	0.011399
ENSG00000075275	CELSR1	9620	0.321624	2.30807	0.0241919	0.0415993
ENSG00000075292	ZNF638	27332	0.494894	4.58997	2.08653e-05	7.35043e-05
ENSG00000075303	SLC25A40	55972	0.122234	1.61895	0.110307	0.158715
ENSG00000075336	TIMM21	29090	-0.587481	-4.46276	3.29467e-05	0.000111288
ENSG00000075340	ADD2	119	-0.979667	-4.30159	5.82775e-05	0.00018616
ENSG00000075391	RASAL2	9462	-0.3714	-2.74747	0.00776583	0.0152034
ENSG00000075399	VPS9D1	9605	0.838049	5.26922	1.6697e-06	7.60182e-06
ENSG00000075407	ZNF37A	7587	-0.271422	-3.20141	0.00211844	0.0047247
ENSG00000075413	MARK3	4140	-0.364827	-5.26515	1.69583e-06	7.70389e-06
ENSG00000075415	SLC25A3	5250	-0.00958447	-0.134716	0.893253	0.917764
ENSG00000075420	FNDC3B	64778	0.00198231	0.013454	0.989307	0.992312
ENSG00000075426	FOSL2	2355	0.680146	3.49342	0.000864064	0.00210477
ENSG00000075461	CACNG4	27092	1.50556	5.95966	1.14053e-07	6.89739e-07
ENSG00000075539	FRYL	285527	0.345421	3.72543	0.000410756	0.00107911
ENSG00000075568	TMEM131	23505	-0.181059	-1.77221	0.0810533	0.121396
ENSG00000075618	FSCN1	6624	-1.14228	-5.02749	4.16472e-06	1.72428e-05
ENSG00000075624	ACTB	60	-0.64063	-4.07624	0.000127208	0.000375855
ENSG00000075643	MOCOS	55034	-0.672195	-4.32552	5.35797e-05	0.000172634
ENSG00000075651	PLD1	5337	1.25474	7.00274	1.72632e-09	1.72134e-08
ENSG00000075702	WDR62	284403	-1.47383	-7.3423	4.32865e-10	5.22749e-09
ENSG00000075711	DLG1	1739	0.405868	3.29259	0.0016089	0.0036996
ENSG00000075785	RAB7A	7879	-0.101172	-1.93857	0.0569039	0.0888542
ENSG00000075790	BCAP29	55973	-0.210954	-1.76686	0.0819526	0.122514
ENSG00000075826	SEC31B	25956	1.82583	8.1336	1.70585e-11	3.25684e-10
ENSG00000075856	SART3	9733	-0.420337	-5.55927	5.4724e-07	2.79252e-06
ENSG00000075891	PAX2	5076	0.808957	2.66042	0.0098225	0.0187321
ENSG00000075914	EXOSC7	23016	-0.718059	-6.67234	6.58863e-09	5.48564e-08
ENSG00000075945	KIFAP3	22920	0.209382	1.61464	0.11124	0.159915
ENSG00000075975	MKRN2	23609	-0.206962	-3.42482	0.00107102	0.00255766
ENSG00000076003	MCM6	4175	-1.61982	-8.04731	2.42712e-11	4.34786e-10
ENSG00000076043	REXO2	25996	0.141014	1.50597	0.136926	0.191718
ENSG00000076053	RBM7	10179	0.504244	6.33046	2.60746e-08	1.86194e-07
ENSG00000076067	RBMS2	5939	-0.226635	-1.24868	0.216267	0.284055
ENSG00000076108	BAZ2A	11176	0.203619	2.4988	0.015002	0.027213
ENSG00000076201	PTPN23	25930	0.0848076	1.268	0.209329	0.276215
ENSG00000076242	MLH1	4292	-0.3446	-3.47893	0.000904343	0.00219118
ENSG00000076248	UNG	7374	-1.07679	-5.37749	1.10353e-06	5.25972e-06
ENSG00000076258	FMO4	2329	1.2759	4.1864	8.70771e-05	0.000267737
ENSG00000076321	KLHL20	27252	0.0581283	0.82995	0.409609	0.48797
ENSG00000076344	RGS11	8786	0.788307	2.11524	0.0382525	0.0627734
ENSG00000076351	SLC46A1	113235	-0.0730743	-0.552053	0.582808	0.654836
ENSG00000076356	PLXNA2	5362	-0.44767	-1.85647	0.0679265	0.103965
ENSG00000076382	SPAG5	10615	-0.390892	-2.19809	0.0315149	0.0527536
ENSG00000076513	ANKRD13A	88455	0.892482	5.53133	6.09806e-07	3.0708e-06
ENSG00000076554	TPD52	7163	0.0619199	0.729494	0.468324	0.545432
ENSG00000076555	ACACB	32	0.75121	3.88073	0.000246136	0.000679821
ENSG00000076604	TRAF4	9618	0.324542	3.49338	0.000864188	0.00210477
ENSG00000076641	PAG1	55824	-1.01581	-4.49343	2.95262e-05	0.000100694
ENSG00000076650	GPATCH1	55094	-0.0638158	-0.817548	0.416606	0.494643
ENSG00000076662	ICAM3	3385	-1.1353	-7.01063	1.67181e-09	1.67619e-08
ENSG00000076685	NT5C2	22978	0.418624	4.26394	6.64909e-05	0.000210087
ENSG00000076706	MCAM	4162	-0.073774	-0.275046	0.784154	0.830168
ENSG00000076716	GPC4	2239	-0.560629	-2.59927	0.0115523	0.0216167
ENSG00000076770	MBNL3	55796	0.0494187	0.258179	0.797086	0.841085
ENSG00000076826	CAMSAP3	57662	0.247687	1.86609	0.0665485	0.102125
ENSG00000076864	RAP1GAP	5909	-0.205792	-1.13375	0.261068	0.333814
ENSG00000076924	XAB2	56949	-0.0410263	-0.565243	0.573857	0.64674
ENSG00000076928	ARHGEF1	9138	-0.821275	-7.30452	5.05021e-10	5.96137e-09
ENSG00000076944	STXBP2	6813	0.484939	5.64756	3.88263e-07	2.04967e-06
ENSG00000076984	MAP2K7	5609	-0.147015	-2.03483	0.0459564	0.0736926
ENSG00000077044	DGKD	8527	-0.706433	-5.42499	9.19367e-07	4.44922e-06
ENSG00000077063	CTTNBP2	83992	0.734698	2.59111	0.0118029	0.0220204
ENSG00000077092	RARB	5915	1.59042	3.39279	0.00118297	0.00279768
ENSG00000077097	TOP2B	7155	0.32439	2.78317	0.00704292	0.0139495
ENSG00000077147	TM9SF3	56889	0.00827979	0.110789	0.912126	0.933326
ENSG00000077150	NFKB2	4791	-0.198202	-1.02986	0.306898	0.382484
ENSG00000077152	UBE2T	29089	-1.03414	-7.33896	4.38803e-10	5.28696e-09
ENSG00000077157	PPP1R12B	4660	0.706642	5.67823	3.445e-07	1.83666e-06
ENSG00000077232	DNAJC10	54431	-0.0907993	-0.843121	0.402257	0.480433
ENSG00000077235	GTF3C1	2975	-0.103756	-1.27806	0.205781	0.272227
ENSG00000077238	IL4R	3566	-1.16292	-6.44688	1.63455e-08	1.2336e-07
ENSG00000077254	USP33	23032	0.521885	7.59612	1.53507e-10	2.12395e-09
ENSG00000077312	SNRPA	6626	-0.0705802	-0.735674	0.464579	0.541642
ENSG00000077348	EXOSC5	56915	-0.831396	-4.99881	4.63678e-06	1.89488e-05
ENSG00000077380	DYNC1I2	1781	0.355255	4.63242	1.78928e-05	6.39004e-05
ENSG00000077454	LRCH4	4034	0.567551	3.88461	0.000242967	0.000672475
ENSG00000077458	FAM76B	143684	0.20095	2.49577	0.015119	0.0274047
ENSG00000077463	SIRT6	51548	-0.075803	-0.769831	0.444193	0.521726
ENSG00000077514	POLD3	10714	-0.835169	-5.18294	2.31781e-06	1.02102e-05
ENSG00000077522	ACTN2	88	-0.638822	-1.25329	0.214595	0.282216
ENSG00000077549	CAPZB	832	0.0501478	0.637763	0.525871	0.601659
ENSG00000077585	GPR137B	7107	0.292576	2.63291	0.0105693	0.0199779
ENSG00000077684	JADE1	79960	-0.335023	-2.78977	0.00691619	0.0137209
ENSG00000077713	SLC25A43	203427	0.101266	0.787759	0.433705	0.511725
ENSG00000077721	UBE2A	7319	0.132589	2.07575	0.0418829	0.068024
ENSG00000077782	FGFR1	2260	-1.30128	-4.92294	6.1534e-06	2.46136e-05
ENSG00000077935	SMC1B	27127	-0.000313934	-0.0008936	0.99929	0.999622
ENSG00000077942	FBLN1	2192	0.686479	3.55383	0.000713786	0.00177719
ENSG00000078018	MAP2	4133	1.50698	7.37349	3.81125e-10	4.68356e-09
ENSG00000078043	PIAS2	9063	-0.273219	-2.69836	0.00887184	0.0171146
ENSG00000078061	ARAF	369	0.0241432	0.354059	0.724443	0.778915
ENSG00000078070	MCCC1	56922	0.827192	7.44075	2.89604e-10	3.70693e-09
ENSG00000078081	LAMP3	27074	2.22778	4.84065	8.34778e-06	3.22544e-05
ENSG00000078114	NEBL	10529	0.916028	5.41247	9.64763e-07	4.64724e-06
ENSG00000078124	ACER3	55331	-0.686776	-5.63689	4.04747e-07	2.12434e-06
ENSG00000078140	UBE2K	3093	-0.206854	-2.70102	0.00880834	0.0170034
ENSG00000078142	PIK3C3	5289	0.752556	9.01099	4.79473e-13	1.6785e-11
ENSG00000078177	N4BP2	55728	0.0402184	0.51179	0.610535	0.680148
ENSG00000078237	TIGAR	57103	-0.378039	-3.35662	0.00132267	0.00309682
ENSG00000078246	TULP3	7289	0.264334	4.19672	8.40169e-05	0.000259371
ENSG00000078269	SYNJ2	8871	-0.484224	-4.04773	0.000140204	0.00041
ENSG00000078295	ADCY2	108	2.82643	8.82547	1.01744e-12	3.15167e-11
ENSG00000078304	PPP2R5C	5527	0.138108	1.81827	0.0736379	0.111625
ENSG00000078328	RBFOX1	54715	1.22943	6.79748	3.97111e-09	3.53507e-08
ENSG00000078369	GNB1	2782	-0.203664	-2.53149	0.0137889	0.0252493
ENSG00000078399	HOXA9	3205	0.131993	0.787475	0.43387	0.511837
ENSG00000078401	EDN1	1906	0.381104	0.999522	0.321254	0.397985
ENSG00000078403	MLLT10	8028	0.200692	3.4605	0.00095814	0.00231112
ENSG00000078487	ZCWPW1	55063	0.647448	3.65252	0.000520373	0.00133239
ENSG00000078618	NRDC	4898	0.114583	1.84429	0.0697048	0.106373
ENSG00000078668	VDAC3	7419	-0.0569004	-0.811125	0.420258	0.498612
ENSG00000078674	PCM1	5108	0.233696	3.04591	0.00335087	0.00713595
ENSG00000078687	TNRC6C	57690	-0.187642	-1.55393	0.125065	0.177003
ENSG00000078699	CBFA2T2	9139	0.947179	7.06531	1.33846e-09	1.38498e-08
ENSG00000078725	BRINP1	1620	0.283122	1.17505	0.244268	0.315386
ENSG00000078747	ITCH	83737	-0.0878733	-0.942136	0.349616	0.427472
ENSG00000078795	PKD2L2	27039	-0.109731	-0.124372	0.901405	0.924048
ENSG00000078804	TP53INP2	58476	2.13449	8.32804	7.71105e-12	1.67704e-10
ENSG00000078808	SDF4	51150	0.131443	1.89805	0.0621374	0.0961991
ENSG00000078814	MYH7B	57644	1.84846	5.14085	2.71812e-06	1.17912e-05
ENSG00000078898	BPIFB2	80341	-0.426847	-3.18421	0.00223017	0.00494882
ENSG00000078900	TP73	7161	-1.13573	-4.29829	5.89562e-05	0.000188121
ENSG00000078902	TOLLIP	54472	0.0249358	0.305608	0.760881	0.810238
ENSG00000078967	UBE2D4	51619	-0.247816	-2.34991	0.0218294	0.0379987
ENSG00000079112	CDH17	1015	0.263953	1.51763	0.133963	0.187986
ENSG00000079134	THOC1	9984	-0.34118	-4.11286	0.00011221	0.000336815
ENSG00000079150	FKBP7	51661	0.735284	4.33297	5.21928e-05	0.000168652
ENSG00000079156	OSBPL6	114880	-0.872137	-3.34227	0.00138231	0.00322347
ENSG00000079215	SLC1A3	6507	1.43611	4.74325	1.19454e-05	4.45781e-05
ENSG00000079246	XRCC5	7520	-0.434332	-5.17968	2.34662e-06	1.03308e-05
ENSG00000079257	LXN	56925	2.8342	12.0679	3.06046e-18	8.57897e-16
ENSG00000079263	SP140	11262	-0.404664	-0.761709	0.448992	0.526597
ENSG00000079277	MKNK1	8569	0.438568	5.93562	1.25416e-07	7.49197e-07
ENSG00000079308	TNS1	7145	0.493114	1.31043	0.19467	0.259155
ENSG00000079313	REXO1	57455	-0.668717	-8.045	2.45006e-11	4.37279e-10
ENSG00000079332	SAR1A	56681	-0.197773	-1.87458	0.0653508	0.100567
ENSG00000079335	CDC14A	8556	-0.225719	-1.40552	0.164635	0.224436
ENSG00000079337	RAPGEF3	10411	-1.04233	-4.48635	3.02831e-05	0.000103082
ENSG00000079385	CEACAM1	634	-1.68123	-4.1562	9.66596e-05	0.000294027
ENSG00000079387	SENP1	29843	-0.477627	-7.02412	1.5826e-09	1.59556e-08
ENSG00000079393	DUSP13	51207	-0.659834	-1.45329	0.150961	0.208654
ENSG00000079432	CIC	23152	0.172503	1.21769	0.227749	0.296934
ENSG00000079435	LIPE	3991	-0.00659555	-0.0258876	0.979426	0.985355
ENSG00000079459	FDFT1	2222	1.93869	16.4429	7.87055e-25	2.85858e-21
ENSG00000079462	PAFAH1B3	5050	0.0151604	0.135495	0.89264	0.917393
ENSG00000079482	OPHN1	4983	0.55505	3.97596	0.000178829	0.000509217
ENSG00000079616	KIF22	3835	-0.662259	-4.88591	7.06039e-06	2.77676e-05
ENSG00000079689	SCGN	10590	0.865806	3.27013	0.00172243	0.00392772
ENSG00000079691	CARMIL1	55604	0.293791	3.11735	0.00271899	0.00590985
ENSG00000079739	PGM1	5236	0.330163	3.03832	0.0034255	0.00727676
ENSG00000079785	DDX1	1653	-0.327374	-3.17072	0.00232162	0.00512746
ENSG00000079805	DNM2	1785	0.226702	2.76839	0.00733435	0.0144582
ENSG00000079819	EPB41L2	2037	-0.564613	-4.06097	0.000134016	0.000394046
ENSG00000079931	MOXD1	26002	-0.514596	-1.62307	0.109421	0.157658
ENSG00000079950	STX7	8417	0.720916	7.85577	5.31056e-11	8.44111e-10
ENSG00000079974	RABL2B	11158	0.326845	4.06861	0.000130569	0.000384612
ENSG00000079999	KEAP1	9817	-0.228744	-3.51327	0.000811663	0.00198951
ENSG00000080007	DDX43	55510	-0.499293	-3.14177	0.00252984	0.00553767
ENSG00000080031	PTPRH	5794	1.25746	6.97508	1.93175e-09	1.89624e-08
ENSG00000080189	SLC35C2	51006	0.0916714	1.34028	0.184827	0.247892
ENSG00000080200	CRYBG3	131544	0.287603	3.25018	0.00182957	0.00413954
ENSG00000080224	EPHA6	285220	-0.676983	-1.76159	0.0828471	0.123649
ENSG00000080298	RFX3	5991	0.9462	7.47678	2.49972e-10	3.26289e-09
ENSG00000080345	RIF1	55183	-0.842476	-8.26232	1.00839e-11	2.11398e-10
ENSG00000080371	RAB21	23011	-0.223598	-2.67651	0.00940853	0.0180278
ENSG00000080493	SLC4A4	8671	1.01813	2.88006	0.00538113	0.0109568
ENSG00000080503	SMARCA2	6595	0.356383	3.24868	0.00183788	0.00415641
ENSG00000080546	SESN1	27244	0.558034	2.89283	0.00519144	0.0106093
ENSG00000080561	MID2	11043	-0.130735	-1.13337	0.261226	0.333987
ENSG00000080573	COL5A3	50509	-0.248451	-0.609854	0.544088	0.619245
ENSG00000080603	SRCAP	10847	-0.501303	-3.90751	0.000225075	0.000627258
ENSG00000080608	PUM3	9933	-1.21033	-7.99224	3.0398e-11	5.19268e-10
ENSG00000080644	CHRNA3	1136	-0.856134	-2.3573	0.0214341	0.0373913
ENSG00000080802	CNOT4	4850	0.0344642	0.554698	0.581008	0.653319
ENSG00000080815	PSEN1	5663	0.405131	5.41111	9.698e-07	4.66686e-06
ENSG00000080819	CPOX	1371	-0.255101	-2.12268	0.0376002	0.0618356
ENSG00000080822	CLDND1	56650	-0.115529	-1.08229	0.283127	0.358018
ENSG00000080823	MOK	5891	-0.665894	-3.27767	0.00168349	0.00384771
ENSG00000080824	HSP90AA1	3320	-0.376957	-3.01145	0.00370231	0.00782244
ENSG00000080839	RBL1	5933	-1.3961	-8.85763	8.92911e-13	2.85103e-11
ENSG00000080845	DLGAP4	22839	0.106968	0.976431	0.332476	0.409722
ENSG00000080854	IGSF9B	22997	-1.02773	-4.61477	1.90748e-05	6.7755e-05
ENSG00000080986	NDC80	10403	-0.439879	-2.6182	0.0109895	0.0206673
ENSG00000081014	AP4E1	23431	-0.199671	-2.54201	0.013418	0.0246288
ENSG00000081019	RSBN1	54665	0.112759	1.40857	0.163735	0.223357
ENSG00000081026	MAGI3	260425	-0.286634	-3.08488	0.00299094	0.00643263
ENSG00000081041	CXCL2	2920	-0.298179	-0.604924	0.547338	0.622396
ENSG00000081052	COL4A4	1286	1.71312	5.14465	2.6793e-06	1.16574e-05
ENSG00000081059	TCF7	6932	-1.11574	-4.16164	9.48594e-05	0.000289338
ENSG00000081087	OSTM1	28962	0.130748	0.802195	0.425367	0.50344
ENSG00000081138	CDH7	1005	0.52913	2.72731	0.0082037	0.0159586
ENSG00000081154	PCNP	57092	0.0314895	0.389483	0.698194	0.756233
ENSG00000081177	EXD2	55218	0.570459	4.56982	2.24395e-05	7.86873e-05
ENSG00000081181	ARG2	384	-0.302919	-1.98114	0.0518148	0.0818223
ENSG00000081189	MEF2C	4208	-0.319473	-1.4727	0.145664	0.202237
ENSG00000081277	PKP1	5317	-0.11332	-0.34053	0.734557	0.787634
ENSG00000081307	UBA5	79876	-0.355419	-2.93338	0.00462924	0.00956529
ENSG00000081320	STK17B	9262	-0.27173	-2.02341	0.0471522	0.0753605
ENSG00000081377	CDC14B	8555	1.00429	6.85841	3.10204e-09	2.84811e-08
ENSG00000081386	ZNF510	22869	0.216972	2.38998	0.0197617	0.0347534
ENSG00000081479	LRP2	4036	-0.420927	-0.685911	0.495212	0.571486
ENSG00000081665	ZNF506	440515	0.253528	1.72287	0.0896737	0.132464
ENSG00000081692	JMJD4	65094	-0.793084	-9.20121	2.22162e-13	8.77057e-12
ENSG00000081721	DUSP12	11266	-0.74802	-5.0414	3.95295e-06	1.64693e-05
ENSG00000081760	AACS	65985	0.376834	3.29585	0.00159301	0.00366538
ENSG00000081791	DELE1	9812	0.314149	4.5471	2.43528e-05	8.45799e-05
ENSG00000081803	CADPS2	93664	0.553291	2.88284	0.00533925	0.0108838
ENSG00000081818	PCDHB4	56131	0.865542	2.15529	0.0348532	0.0577296
ENSG00000081870	HSPB11	51668	-0.00611425	-0.059178	0.952992	0.964948
ENSG00000081913	PHLPP1	23239	0.954212	5.36166	1.1726e-06	5.55263e-06
ENSG00000081923	ATP8B1	5205	0.89393	5.10187	3.14892e-06	1.34512e-05
ENSG00000081985	IL12RB2	3595	-2.16542	-8.26192	1.01001e-11	2.11432e-10
ENSG00000082014	SMARCD3	6604	0.972845	5.02778	4.16011e-06	1.72286e-05
ENSG00000082068	WDR70	55100	0.346923	4.16126	9.49843e-05	0.000289537
ENSG00000082074	FYB1	2533	2.30333	6.5112	1.26199e-08	9.79578e-08
ENSG00000082146	STRADB	55437	0.202432	1.77945	0.0798472	0.119862
ENSG00000082153	BZW1	9689	-1.03118	-9.54228	5.62843e-14	2.81562e-12
ENSG00000082196	C1QTNF3	114899	1.02137	3.16422	0.00236692	0.00521879
ENSG00000082212	ME2	4200	-0.454746	-3.29936	0.00157609	0.00363034
ENSG00000082213	C5orf22	55322	-0.138989	-2.23452	0.0288981	0.0488631
ENSG00000082258	CCNT2	905	0.138838	1.91141	0.0603692	0.0937113
ENSG00000082269	FAM135A	57579	0.0364495	0.356835	0.722372	0.777207
ENSG00000082438	COBLL1	22837	0.648778	3.86855	0.000256326	0.000705284
ENSG00000082458	DLG3	1741	0.425532	3.68082	0.000474858	0.00122688
ENSG00000082482	KCNK2	3776	-1.15421	-3.28243	0.00165938	0.00380045
ENSG00000082497	SERTAD4	56256	-1.73586	-4.88644	7.04645e-06	2.77277e-05
ENSG00000082512	TRAF5	7188	-0.253231	-1.64369	0.105077	0.15235
ENSG00000082515	MRPL22	29093	-0.290323	-3.20341	0.00210578	0.00469863
ENSG00000082516	GEMIN5	25929	-1.25098	-7.39712	3.46086e-10	4.30474e-09
ENSG00000082641	NFE2L1	4779	0.0368943	0.370349	0.712328	0.768906
ENSG00000082701	GSK3B	2932	0.0975341	1.23588	0.220956	0.289246
ENSG00000082781	ITGB5	3693	-1.39486	-6.43578	1.70908e-08	1.28384e-07
ENSG00000082805	ERC1	23085	0.0749313	0.812081	0.419714	0.498129
ENSG00000082898	XPO1	7514	0.0601487	0.716154	0.476465	0.553413
ENSG00000082996	RNF13	11342	0.614381	7.20105	7.70073e-10	8.62577e-09
ENSG00000083093	PALB2	79728	-0.677217	-7.82668	5.98116e-11	9.35353e-10
ENSG00000083097	DOP1A	23033	0.122393	1.18549	0.240146	0.31081
ENSG00000083099	LYRM2	57226	0.156694	1.94743	0.0558109	0.0873917
ENSG00000083123	BCKDHB	594	0.865899	11.131	1.07793e-16	1.82094e-14
ENSG00000083168	KAT6A	7994	-0.265912	-3.66014	0.000507725	0.00130322
ENSG00000083223	TUT7	79670	0.28754	3.47126	0.000926386	0.00224122
ENSG00000083290	ULK2	9706	-0.00983915	-0.0585026	0.953528	0.965221
ENSG00000083307	GRHL2	79977	0.966978	7.26907	5.83574e-10	6.76629e-09
ENSG00000083312	TNPO1	3842	-0.367971	-4.34363	5.027e-05	0.000162982
ENSG00000083444	PLOD1	5351	0.022693	0.231713	0.81749	0.858128
ENSG00000083454	P2RX5	5026	-1.46152	-6.6798	6.3931e-09	5.35017e-08
ENSG00000083457	ITGAE	3682	-0.455608	-3.38668	0.00120554	0.00284783
ENSG00000083520	DIS3	22894	-0.331004	-4.07979	0.000125671	0.000372071
ENSG00000083535	PIBF1	10464	0.155937	1.59234	0.116168	0.165947
ENSG00000083544	TDRD3	81550	0.225785	2.06483	0.0429386	0.0695443
ENSG00000083635	NUFIP1	26747	-0.960121	-8.38228	6.18015e-12	1.38344e-10
ENSG00000083642	PDS5B	23047	0.260485	2.84735	0.00589666	0.0118932
ENSG00000083720	OXCT1	5019	-0.607565	-4.94557	5.65623e-06	2.27817e-05
ENSG00000083750	RRAGB	10325	0.682631	4.26673	6.58457e-05	0.000208366
ENSG00000083799	CYLD	1540	0.693433	4.62807	1.81774e-05	6.48211e-05
ENSG00000083807	SLC27A5	10998	-0.459835	-2.13143	0.0368451	0.0607452
ENSG00000083812	ZNF324	25799	-0.341764	-3.88892	0.000239499	0.000663509
ENSG00000083814	ZNF671	79891	0.0155985	0.0266158	0.978848	0.98495
ENSG00000083817	ZNF416	55659	0.0370081	0.434449	0.665404	0.727601
ENSG00000083828	ZNF586	54807	-0.130245	-1.36887	0.175758	0.237306
ENSG00000083838	ZNF446	55663	0.257751	2.46278	0.0164489	0.0295353
ENSG00000083844	ZNF264	9422	0.153131	1.7558	0.0838407	0.124889
ENSG00000083845	RPS5	6193	-0.0519721	-0.575356	0.56704	0.640537
ENSG00000083857	FAT1	2195	-0.512733	-3.84361	0.000278466	0.000761158
ENSG00000083896	YTHDC1	91746	0.255233	3.48213	0.0008953	0.0021718
ENSG00000083937	CHMP2B	25978	-0.0391014	-0.500994	0.61807	0.686965
ENSG00000084070	SMAP2	64744	-0.341811	-4.74925	1.16857e-05	4.37101e-05
ENSG00000084072	PPIE	10450	-0.134132	-2.05806	0.0436038	0.0704723
ENSG00000084073	ZMPSTE24	10269	-0.26039	-3.25571	0.00179928	0.00408117
ENSG00000084090	STARD7	56910	-0.266444	-3.55592	0.000709054	0.00176722
ENSG00000084092	NOA1	84273	0.3521	3.27706	0.00168663	0.00385395
ENSG00000084093	REST	5978	0.0639415	0.66227	0.510143	0.586109
ENSG00000084110	HAL	3034	-0.323496	-0.965797	0.337731	0.415246
ENSG00000084112	SSH1	54434	-0.968243	-8.84748	9.30451e-13	2.94516e-11
ENSG00000084207	GSTP1	2950	0.56134	4.88925	6.97338e-06	2.74902e-05
ENSG00000084234	APLP2	334	0.177143	2.1057	0.0391032	0.0639815
ENSG00000084444	FAM234B	57613	-0.173921	-1.17645	0.24371	0.314834
ENSG00000084463	WBP11	51729	-0.486488	-5.9569	1.15305e-07	6.9682e-07
ENSG00000084623	EIF3I	8668	-0.545263	-5.80131	2.12805e-07	1.19645e-06
ENSG00000084628	NKAIN1	79570	-0.847611	-1.81521	0.0741118	0.112249
ENSG00000084636	COL16A1	1307	1.50126	5.28749	1.55735e-06	7.15079e-06
ENSG00000084652	TXLNA	200081	-0.250229	-3.79149	0.000330799	0.000887015
ENSG00000084674	APOB	338	-2.83398	-8.91016	7.21498e-13	2.37685e-11
ENSG00000084676	NCOA1	8648	0.463671	5.89626	1.46483e-07	8.57763e-07
ENSG00000084693	AGBL5	60509	0.545188	5.56401	5.37267e-07	2.74742e-06
ENSG00000084710	EFR3B	22979	-0.0738305	-0.255229	0.799353	0.84314
ENSG00000084731	KIF3C	3797	0.789583	4.59904	2.01923e-05	7.13583e-05
ENSG00000084733	RAB10	10890	0.0856748	1.04152	0.301497	0.376852
ENSG00000084754	HADHA	3030	0.340929	4.50242	2.85908e-05	9.77794e-05
ENSG00000084764	MAPRE3	22924	0.455008	2.4969	0.0150753	0.0273324
ENSG00000084774	CAD	790	-0.803461	-4.91519	6.33312e-06	2.52421e-05
ENSG00000085063	CD59	966	-0.630276	-4.24196	7.17895e-05	0.000225115
ENSG00000085117	CD82	3732	0.210486	0.672689	0.503533	0.579616
ENSG00000085185	BCORL1	63035	0.06788	0.442101	0.659886	0.72337
ENSG00000085224	ATRX	546	0.51753	4.24094	7.20463e-05	0.000225823
ENSG00000085231	AK6	102157402	-0.305653	-2.67689	0.009399	0.018012
ENSG00000085274	MYNN	55892	0.066442	1.1173	0.267983	0.341364
ENSG00000085276	MECOM	2122	-0.0377401	-0.233937	0.81577	0.856632
ENSG00000085365	SCAMP1	9522	0.594115	5.49416	7.04114e-07	3.48618e-06
ENSG00000085377	PREP	5550	0.0738999	0.670728	0.504773	0.580905
ENSG00000085382	HACE1	57531	0.175019	1.78841	0.0783767	0.117934
ENSG00000085415	SEH1L	81929	-0.997566	-9.2755	1.64623e-13	6.83327e-12
ENSG00000085433	WDR47	22911	-0.226498	-2.6555	0.00995246	0.0189501
ENSG00000085449	WDFY1	57590	0.36594	4.44055	3.56609e-05	0.000119484
ENSG00000085465	OVGP1	5016	0.0127532	0.0316658	0.974836	0.981592
ENSG00000085491	SLC25A24	29957	-0.422512	-3.84227	0.0002797	0.000764388
ENSG00000085511	MAP3K4	4216	-0.140563	-1.43122	0.157165	0.215833
ENSG00000085552	IGSF9	57549	1.59101	6.95295	2.11346e-09	2.05106e-08
ENSG00000085563	ABCB1	5243	-0.299517	-1.33378	0.186936	0.250374
ENSG00000085644	ZNF213	7760	-0.0156908	-0.140836	0.888436	0.914042
ENSG00000085662	AKR1B1	231	0.184178	1.37628	0.173464	0.234605
ENSG00000085719	CPNE3	8895	0.119139	1.30688	0.195863	0.260434
ENSG00000085721	RRN3	54700	-0.421736	-4.35874	4.766e-05	0.000155527
ENSG00000085733	CTTN	2017	-0.394186	-6.38124	2.12732e-08	1.56326e-07
ENSG00000085741	WNT11	7481	0.952661	2.97048	0.00416481	0.00870721
ENSG00000085760	MTIF2	4528	-0.123538	-1.89638	0.0623613	0.0965233
ENSG00000085788	DDHD2	23259	-0.196519	-2.03112	0.0463425	0.0742051
ENSG00000085831	TTC39A	22996	0.903143	4.8517	8.01389e-06	3.11049e-05
ENSG00000085832	EPS15	2060	0.327936	2.93478	0.00461081	0.00953128
ENSG00000085840	ORC1	4998	-2.25077	-10.2127	3.894e-15	3.1782e-13
ENSG00000085871	MGST2	4258	0.615543	5.42117	9.32983e-07	4.51361e-06
ENSG00000085872	CHERP	10523	-0.640183	-8.02748	2.63192e-11	4.62913e-10
ENSG00000085978	ATG16L1	55054	-0.819186	-5.92748	1.29509e-07	7.71111e-07
ENSG00000085982	USP40	55230	0.379436	4.06776	0.000130945	0.000385641
ENSG00000085998	POMGNT1	55624	-0.440445	-4.56586	2.27622e-05	7.9761e-05
ENSG00000085999	RAD54L	8438	-1.7647	-8.19097	1.34949e-11	2.67832e-10
ENSG00000086015	MAST2	23139	-0.153123	-1.30978	0.194886	0.259372
ENSG00000086061	DNAJA1	3301	-0.112276	-0.875824	0.384355	0.462666
ENSG00000086062	B4GALT1	2683	0.302066	2.69114	0.00904599	0.0174228
ENSG00000086065	CHMP5	51510	0.844184	8.35344	6.95199e-12	1.52797e-10
ENSG00000086102	NFX1	4799	-0.226257	-2.78535	0.00700078	0.0138755
ENSG00000086189	DIMT1	27292	-0.781063	-7.45399	2.74363e-10	3.53051e-09
ENSG00000086200	IPO11	51194	-0.489137	-4.57742	2.18323e-05	7.66504e-05
ENSG00000086232	EIF2AK1	27102	0.442811	5.22258	1.99407e-06	8.89193e-06
ENSG00000086289	EPDR1	54749	-0.191658	-1.37627	0.173467	0.234605
ENSG00000086300	SNX10	29887	-0.580263	-3.8677	0.000257046	0.000706731
ENSG00000086475	SEPHS1	22929	-0.307504	-3.54719	0.000728992	0.00181132
ENSG00000086504	MRPL28	10573	-0.0656756	-0.940436	0.350481	0.428277
ENSG00000086506	HBQ1	3049	-0.284242	-1.44958	0.151991	0.209798
ENSG00000086544	ITPKC	80271	0.495807	3.4811	0.000898199	0.00217847
ENSG00000086548	CEACAM6	4680	-0.546197	-2.45865	0.0166225	0.0298174
ENSG00000086570	FAT2	2196	0.4003	0.785941	0.434762	0.512722
ENSG00000086589	RBM22	55696	-0.102274	-1.85696	0.0678556	0.103922
ENSG00000086598	TMED2	10959	0.0790997	0.990657	0.325532	0.402496
ENSG00000086619	ERO1B	56605	0.980206	5.03783	4.00621e-06	1.66625e-05
ENSG00000086666	ZFAND6	54469	0.761681	7.30683	5.00287e-10	5.91388e-09
ENSG00000086696	HSD17B2	3294	0.704736	1.66484	0.100766	0.146789
ENSG00000086712	TXLNG	55787	-0.630079	-6.71444	5.55767e-09	4.72174e-08
ENSG00000086730	LAT2	7462	-1.11405	-3.76176	0.000364739	0.000969613
ENSG00000086758	HUWE1	10075	-0.0878614	-0.915975	0.363071	0.440843
ENSG00000086827	ZW10	9183	-0.406806	-4.82919	8.70867e-06	3.34974e-05
ENSG00000086848	ALG9	79796	-0.19312	-2.52684	0.013956	0.0255222
ENSG00000087008	ACOX3	8310	0.665459	5.03636	4.02846e-06	1.67359e-05
ENSG00000087053	MTMR2	8898	-0.207946	-2.614	0.011112	0.0208654
ENSG00000087074	PPP1R15A	23645	-0.476071	-2.29753	0.0248218	0.04257
ENSG00000087076	HSD17B14	51171	1.19561	3.37692	0.00124246	0.00292647
ENSG00000087077	TRIP6	7205	0.174992	1.45675	0.150007	0.207473
ENSG00000087085	ACHE	43	0.0848266	0.306555	0.760163	0.80964
ENSG00000087086	FTL	2512	0.612078	3.39329	0.00118116	0.00279478
ENSG00000087087	SRRT	51593	-0.605634	-5.74816	2.6211e-07	1.43804e-06
ENSG00000087088	BAX	581	-0.444237	-4.24666	7.0624e-05	0.000221957
ENSG00000087095	NLK	51701	0.276144	2.79616	0.0067955	0.0135129
ENSG00000087111	PIGS	94005	0.409973	4.74003	1.20871e-05	4.50375e-05
ENSG00000087128	TMPRSS11E	28983	-2.61	-5.6187	4.34434e-07	2.26298e-06
ENSG00000087152	ATXN7L3	56970	-0.0259495	-0.314053	0.754488	0.804846
ENSG00000087157	PGS1	9489	0.409974	5.0498	3.83028e-06	1.59811e-05
ENSG00000087191	PSMC5	5705	-0.512757	-7.22422	7.00679e-10	7.97138e-09
ENSG00000087206	UIMC1	51720	-0.303771	-4.41188	3.94879e-05	0.000131007
ENSG00000087245	MMP2	4313	-0.0421368	-0.205774	0.837611	0.87382
ENSG00000087253	LPCAT2	54947	-0.506313	-2.59319	0.0117386	0.0219257
ENSG00000087258	GNAO1	2775	1.26347	5.53963	5.90529e-07	2.98096e-06
ENSG00000087263	OGFOD1	55239	-0.623704	-6.35171	2.39472e-08	1.73606e-07
ENSG00000087266	SH3BP2	6452	0.236083	1.76061	0.0830146	0.123836
ENSG00000087269	NOP14	8602	-1.11436	-8.77309	1.25862e-12	3.77794e-11
ENSG00000087274	ADD1	118	0.38069	5.37208	1.12665e-06	5.35122e-06
ENSG00000087299	L2HGDH	79944	-0.296065	-2.74069	0.0079106	0.0154531
ENSG00000087301	TXNDC16	57544	0.709641	7.21898	7.15817e-10	8.08662e-09
ENSG00000087302	RTRAF	51637	-0.0906731	-1.55305	0.125274	0.177282
ENSG00000087303	NID2	22795	-1.08978	-3.31312	0.00151131	0.0034929
ENSG00000087338	GMCL1	64395	0.408759	4.42931	3.71152e-05	0.000123702
ENSG00000087365	SF3B2	10992	-0.29388	-4.43988	3.5746e-05	0.000119686
ENSG00000087448	KLHL42	57542	-0.654685	-6.65129	7.17335e-09	5.93477e-08
ENSG00000087460	GNAS	2778	0.341625	4.47141	3.19443e-05	0.000108273
ENSG00000087470	DNM1L	10059	-0.170174	-2.62468	0.0108025	0.0203631
ENSG00000087494	PTHLH	5744	-1.7867	-6.09566	6.65325e-08	4.27314e-07
ENSG00000087495	PHACTR3	116154	-0.693711	-2.976	0.00409948	0.00858916
ENSG00000087502	ERGIC2	51290	-0.158312	-1.68499	0.0967932	0.141684
ENSG00000087510	TFAP2C	7022	0.623014	2.48972	0.0153553	0.0277673
ENSG00000087586	AURKA	6790	-0.426109	-1.98662	0.0511888	0.0809658
ENSG00000087842	PIR	8544	0.740036	5.81924	1.98345e-07	1.1221e-06
ENSG00000087884	AAMDC	28971	0.893997	7.14057	9.85263e-10	1.05638e-08
ENSG00000087903	RFX2	5990	-0.203004	-1.49715	0.139202	0.194511
ENSG00000087995	METTL2A	339175	-0.26805	-3.41835	0.00109279	0.00260392
ENSG00000088002	SULT2B1	6820	0.205532	0.902484	0.370137	0.447888
ENSG00000088035	ALG6	29929	0.313646	3.77733	0.000346576	0.000925902
ENSG00000088038	CNOT3	4849	-0.105352	-1.20612	0.232151	0.301945
ENSG00000088053	GP6	51206	0.354309	0.871159	0.386878	0.465048
ENSG00000088179	PTPN4	5775	0.349904	3.19361	0.00216843	0.00482434
ENSG00000088205	DDX18	8886	-0.757175	-6.68708	6.20765e-09	5.21601e-08
ENSG00000088247	KHSRP	8570	-0.755424	-8.58363	2.7202e-12	7.15925e-11
ENSG00000088256	GNA11	2767	-0.214684	-2.1065	0.0390314	0.0638783
ENSG00000088280	ASAP3	55616	1.98558	9.39023	1.03693e-13	4.76724e-12
ENSG00000088298	EDEM2	55741	0.652029	7.48652	2.40229e-10	3.14986e-09
ENSG00000088305	DNMT3B	1789	-0.148431	-1.13588	0.260185	0.33289
ENSG00000088325	TPX2	22974	-0.529251	-3.14221	0.00252656	0.00553131
ENSG00000088356	PDRG1	81572	-0.401133	-5.09258	3.26107e-06	1.38448e-05
ENSG00000088367	EPB41L1	2036	1.05935	6.91159	2.49998e-09	2.37229e-08
ENSG00000088386	SLC15A1	6564	0.172604	0.695073	0.489491	0.565963
ENSG00000088387	DOCK9	23348	-0.545293	-4.01008	0.000159336	0.00045911
ENSG00000088448	ANKRD10	55608	0.542373	3.7079	0.000434886	0.00113572
ENSG00000088451	TGDS	23483	-0.477885	-4.76254	1.11295e-05	4.18235e-05
ENSG00000088538	DOCK3	1795	1.16389	5.71469	2.98778e-07	1.61844e-06
ENSG00000088543	C3orf18	51161	0.942506	4.6454	1.70691e-05	6.12447e-05
ENSG00000088682	COQ9	57017	0.198371	2.31781	0.0236227	0.04073
ENSG00000088726	TMEM40	55287	0.87646	2.64984	0.0101039	0.0191906
ENSG00000088727	KIF9	64147	-0.967077	-5.91307	1.37086e-07	8.10904e-07
ENSG00000088756	ARHGAP28	79822	-0.732226	-1.80917	0.0750555	0.113513
ENSG00000088766	CRLS1	54675	-0.218117	-3.11946	0.00270211	0.00587933
ENSG00000088808	PPP1R13B	23368	0.0362408	0.371601	0.7114	0.76819
ENSG00000088812	ATRN	8455	0.246343	3.07775	0.00305398	0.00655656
ENSG00000088826	SMOX	54498	-1.55285	-8.52973	3.38796e-12	8.58993e-11
ENSG00000088832	FKBP1A	2280	-0.358409	-4.75351	1.15045e-05	4.30876e-05
ENSG00000088833	NSFL1C	55968	-0.342342	-3.24339	0.00186746	0.00421607
ENSG00000088836	SLC4A11	83959	0.77634	6.34325	2.47731e-08	1.78347e-07
ENSG00000088854	C20orf194	25943	0.52216	3.66152	0.000505463	0.0012981
ENSG00000088876	ZNF343	79175	-0.637271	-6.74168	4.97769e-09	4.30708e-08
ENSG00000088881	EBF4	57593	0.414574	1.27224	0.207826	0.274406
ENSG00000088888	MAVS	57506	0.428614	3.40452	0.00114077	0.00270536
ENSG00000088899	LZTS3	9762	1.42462	6.29769	2.97294e-08	2.08954e-07
ENSG00000088930	XRN2	22803	-0.156382	-1.82464	0.0726572	0.11038
ENSG00000088970	KIZ	55857	1.59099	13.413	2.22576e-20	1.5398e-17
ENSG00000088986	DYNLL1	8655	0.131906	1.22468	0.225123	0.294038
ENSG00000088992	TESC	54997	-1.06117	-4.50265	2.85673e-05	9.7722e-05
ENSG00000089006	SNX5	27131	-0.306341	-2.94098	0.00453036	0.00937832
ENSG00000089009	RPL6	6128	-0.221757	-2.83776	0.0060563	0.0121867
ENSG00000089022	MAPKAPK5	8550	-0.463155	-6.38915	2.06094e-08	1.51756e-07
ENSG00000089048	ESF1	51575	-0.738773	-7.05213	1.41218e-09	1.44683e-08
ENSG00000089050	RBBP9	10741	0.0325752	0.360568	0.719593	0.774963
ENSG00000089053	ANAPC5	51433	-0.231923	-2.83679	0.0060727	0.0122177
ENSG00000089057	SLC23A2	9962	-0.521829	-4.8892	6.97473e-06	2.74902e-05
ENSG00000089060	SLC8B1	80024	0.168239	1.51974	0.133433	0.187423
ENSG00000089063	TMEM230	29058	0.241906	3.04311	0.0033782	0.00718572
ENSG00000089091	DZANK1	55184	0.63952	7.12683	1.04195e-09	1.10816e-08
ENSG00000089094	KDM2B	84678	-0.297812	-2.70791	0.00864612	0.0167414
ENSG00000089101	CFAP61	26074	1.19965	3.33097	0.00143105	0.00332592
ENSG00000089116	LHX5	64211	-1.30112	-5.69438	3.23458e-07	1.73466e-06
ENSG00000089123	TASP1	55617	-0.536615	-7.5251	2.05201e-10	2.74004e-09
ENSG00000089127	OAS1	4938	2.01877	5.30108	1.47859e-06	6.83671e-06
ENSG00000089154	GCN1	10985	-0.559667	-5.55665	5.52835e-07	2.81612e-06
ENSG00000089157	RPLP0	6175	0.0433948	0.437177	0.663434	0.726219
ENSG00000089159	PXN	5829	-0.82417	-7.4519	2.7671e-10	3.55756e-09
ENSG00000089163	SIRT4	23409	1.32433	4.2043	8.18378e-05	0.000253343
ENSG00000089177	KIF16B	55614	0.649822	5.45013	8.34518e-07	4.06978e-06
ENSG00000089195	TRMT6	51605	-0.995338	-10.5636	9.78303e-16	1.0225e-13
ENSG00000089199	CHGB	1114	-0.249106	-0.87684	0.383807	0.462274
ENSG00000089220	PEBP1	5037	0.0464574	0.553315	0.581949	0.65401
ENSG00000089234	BRAP	8315	0.0754709	1.35413	0.180392	0.242841
ENSG00000089248	ERP29	10961	0.610311	6.78295	4.21179e-09	3.72875e-08
ENSG00000089280	FUS	2521	-0.897503	-7.42609	3.07474e-10	3.89423e-09
ENSG00000089289	IGBP1	3476	0.910568	7.36514	3.94341e-10	4.83459e-09
ENSG00000089327	FXYD5	53827	-1.05648	-6.129	5.82735e-08	3.79892e-07
ENSG00000089335	ZNF302	55900	0.512232	7.22501	6.98422e-10	7.95194e-09
ENSG00000089351	GRAMD1A	57655	0.60836	3.6521	0.000521069	0.00133392
ENSG00000089356	FXYD3	5349	1.79675	9.67683	3.28254e-14	1.79958e-12
ENSG00000089486	CDIP1	29965	0.0171975	0.141477	0.887932	0.913783
ENSG00000089505	CMTM1	113540	-0.623797	-2.72996	0.00814472	0.0158551
ENSG00000089558	KCNH4	23415	-1.19832	-3.65806	0.000511137	0.00131128
ENSG00000089597	GANAB	23193	0.0536485	0.697683	0.487867	0.5644
ENSG00000089639	GMIP	51291	-0.104974	-0.819956	0.415242	0.493266
ENSG00000089682	RBM41	55285	0.120019	1.27392	0.207233	0.273748
ENSG00000089685	BIRC5	332	-0.772564	-4.33265	5.22521e-05	0.000168778
ENSG00000089692	LAG3	3902	0.0958595	0.190746	0.84932	0.883055
ENSG00000089693	MLF2	8079	0.0199976	0.236316	0.813931	0.85501
ENSG00000089723	OTUB2	78990	-1.10051	-4.08467	0.000123593	0.000366442
ENSG00000089737	DDX24	57062	-0.444046	-6.10884	6.31379e-08	4.08764e-07
ENSG00000089775	ZBTB25	7597	-0.0895043	-0.570408	0.57037	0.643633
ENSG00000089818	NECAP1	25977	-0.0784311	-1.13776	0.259404	0.332095
ENSG00000089820	ARHGAP4	393	-0.196448	-1.20377	0.23305	0.302895
ENSG00000089847	ANKRD24	170961	0.759841	2.64558	0.0102191	0.0193892
ENSG00000089876	DHX32	55760	-0.223614	-2.41843	0.018402	0.032603
ENSG00000089902	RCOR1	23186	-0.154273	-1.74897	0.0850233	0.126417
ENSG00000089916	GPATCH2L	55668	-0.160049	-1.75104	0.0846628	0.125945
ENSG00000090006	LTBP4	8425	0.156367	0.992381	0.324697	0.401634
ENSG00000090013	BLVRB	645	0.917475	7.22389	7.0162e-10	7.97585e-09
ENSG00000090020	SLC9A1	6548	0.205942	1.84868	0.0690596	0.105521
ENSG00000090054	SPTLC1	10558	0.224151	3.03875	0.00342126	0.00726987
ENSG00000090060	PAPOLA	10914	0.0135626	0.20636	0.837156	0.873533
ENSG00000090061	CCNK	8812	-0.204466	-2.49173	0.0152766	0.0276386
ENSG00000090097	PCBP4	57060	0.134761	1.0709	0.288181	0.363302
ENSG00000090238	YPEL3	83719	2.31755	8.41531	5.40132e-12	1.23575e-10
ENSG00000090263	MRPS33	51650	0.21143	2.52913	0.0138736	0.0253865
ENSG00000090266	NDUFB2	4708	0.0605849	0.52089	0.604216	0.674226
ENSG00000090273	NUDC	10726	-0.792571	-7.00855	1.68603e-09	1.68696e-08
ENSG00000090316	MAEA	10296	-0.0791128	-0.928544	0.356565	0.434178
ENSG00000090339	ICAM1	3383	0.0421844	0.136387	0.891937	0.916931
ENSG00000090372	STRN4	29888	-0.367261	-5.80693	2.08162e-07	1.17261e-06
ENSG00000090376	IRAK3	11213	0.0235553	0.115669	0.908272	0.929973
ENSG00000090382	LYZ	4069	0.35962	1.75205	0.0844887	0.125738
ENSG00000090432	MUL1	79594	-0.149624	-2.10533	0.0391365	0.0640288
ENSG00000090447	TFAP4	7023	-0.930092	-4.76623	1.09798e-05	4.13784e-05
ENSG00000090470	PDCD7	10081	-0.321126	-4.07934	0.000125864	0.000372567
ENSG00000090487	SPG21	51324	0.240657	2.75667	0.00757326	0.0148722
ENSG00000090520	DNAJB11	51726	-0.137899	-1.2164	0.228236	0.297439
ENSG00000090530	P3H2	55214	0.0659797	0.256084	0.798696	0.84254
ENSG00000090534	THPO	7066	0.0172214	0.0599441	0.952384	0.964601
ENSG00000090539	CHRD	8646	0.701612	2.46636	0.0162997	0.0293036
ENSG00000090554	FLT3LG	2323	0.740747	2.82059	0.00635192	0.0127284
ENSG00000090565	RAB11FIP3	9727	0.112837	1.14954	0.254552	0.327124
ENSG00000090581	GNPTG	84572	0.496149	4.39827	4.1441e-05	0.000136955
ENSG00000090612	ZNF268	10795	0.265665	3.20492	0.0020963	0.00468179
ENSG00000090615	GOLGA3	2802	-0.121758	-1.35552	0.17995	0.242403
ENSG00000090621	PABPC4	8761	-0.280076	-1.93887	0.0568674	0.0888163
ENSG00000090661	CERS4	79603	2.07322	8.59032	2.64703e-12	6.99619e-11
ENSG00000090674	MCOLN1	57192	-0.0760715	-0.797194	0.428245	0.506146
ENSG00000090686	USP48	84196	0.0844382	1.39751	0.167019	0.227153
ENSG00000090776	EFNB1	1947	-0.42672	-2.93697	0.00458221	0.0094735
ENSG00000090857	PDPR	55066	0.00833535	0.106126	0.91581	0.935777
ENSG00000090861	AARS1	16	0.531305	3.17186	0.00231373	0.00511454
ENSG00000090863	GLG1	2734	-0.0541203	-0.602932	0.548655	0.623649
ENSG00000090889	KIF4A	24137	-0.500785	-3.06029	0.00321364	0.00687596
ENSG00000090905	TNRC6A	27327	-0.0612184	-0.702729	0.484737	0.561495
ENSG00000090924	PLEKHG2	64857	-0.435312	-3.7022	0.000443024	0.00115448
ENSG00000090932	DLL3	10683	0.469198	2.39016	0.0197529	0.0347421
ENSG00000090971	NAT14	57106	0.454782	4.30234	5.81257e-05	0.000185797
ENSG00000090975	PITPNM2	57605	0.0188425	0.108426	0.913993	0.934644
ENSG00000090989	EXOC1	55763	0.658538	7.22333	7.03241e-10	7.98739e-09
ENSG00000091009	RBM27	54439	-0.131128	-2.15627	0.0347738	0.0576113
ENSG00000091039	OSBPL8	114882	-0.457442	-4.83584	8.49755e-06	3.27596e-05
ENSG00000091073	DTX2	113878	0.29759	2.10867	0.038837	0.0636462
ENSG00000091127	PUS7	54517	-1.39916	-8.24022	1.10361e-11	2.2614e-10
ENSG00000091129	NRCAM	4897	0.555265	2.25554	0.0274771	0.0467267
ENSG00000091136	LAMB1	3912	-0.299575	-1.72976	0.0884262	0.130927
ENSG00000091137	SLC26A4	5172	0.619678	1.6257	0.108859	0.156983
ENSG00000091140	DLD	1738	0.299467	4.34671	4.97264e-05	0.000161436
ENSG00000091157	WDR7	23335	0.149465	2.00112	0.0495645	0.0788085
ENSG00000091164	TXNL1	9352	-0.074198	-1.01096	0.315787	0.392049
ENSG00000091262	ABCC6	368	1.32792	4.33648	5.15525e-05	0.000166731
ENSG00000091317	CMTM6	54918	0.0447289	0.411319	0.682194	0.742724
ENSG00000091409	ITGA6	3655	-1.60495	-8.08704	2.06334e-11	3.81863e-10
ENSG00000091428	RAPGEF4	11069	0.256521	1.03033	0.306677	0.382241
ENSG00000091436	MAP3K20	51776	-1.16092	-8.05553	2.34685e-11	4.23015e-10
ENSG00000091483	FH	2271	-0.44177	-4.21247	7.95476e-05	0.000247025
ENSG00000091490	SEL1L3	23231	0.124381	0.744946	0.458993	0.536058
ENSG00000091527	CDV3	55573	-0.149899	-1.08852	0.280391	0.355146
ENSG00000091536	MYO15A	51168	2.31697	6.9654	2.00921e-09	1.96564e-08
ENSG00000091542	ALKBH5	54890	-0.124819	-1.57231	0.12074	0.171468
ENSG00000091583	APOH	350	0.949773	4.72623	1.27134e-05	4.69974e-05
ENSG00000091592	NLRP1	22861	0.117333	0.28155	0.779185	0.825915
ENSG00000091622	PITPNM3	83394	0.893836	4.61705	1.89178e-05	6.72469e-05
ENSG00000091640	SPAG7	9552	0.307504	3.86592	0.000258577	0.000710672
ENSG00000091651	ORC6	23594	-1.79043	-10.4915	1.29835e-15	1.26594e-13
ENSG00000091656	ZFHX4	79776	0.111118	0.469079	0.640585	0.706209
ENSG00000091732	ZC3HC1	51530	-0.10085	-1.67185	0.0993688	0.144986
ENSG00000091831	ESR1	2099	0.706928	2.85018	0.00585032	0.0118096
ENSG00000091844	RGS17	26575	-0.832419	-3.26656	0.0017412	0.00396677
ENSG00000091947	TMEM101	84336	0.357589	4.83706	8.45925e-06	3.26417e-05
ENSG00000091986	CCDC80	151887	3.4512	10.4118	1.77564e-15	1.63269e-13
ENSG00000092010	PSME1	5720	0.946375	8.56086	2.98447e-12	7.72876e-11
ENSG00000092020	PPP2R3C	55012	-0.28169	-3.82759	0.000293642	0.000799181
ENSG00000092036	HAUS4	54930	0.297021	3.37285	0.00125817	0.00296108
ENSG00000092068	SLC7A8	23428	1.51907	4.61993	1.87215e-05	6.66445e-05
ENSG00000092094	OSGEP	55644	-0.620047	-6.56897	9.99989e-09	7.98233e-08
ENSG00000092096	SLC22A17	51310	0.0633642	0.207678	0.83613	0.872776
ENSG00000092098	RNF31	55072	0.155432	1.30598	0.196167	0.260767
ENSG00000092108	SCFD1	23256	0.0290131	0.34997	0.727494	0.78156
ENSG00000092140	G2E3	55632	-0.286616	-2.60632	0.0113395	0.0212569
ENSG00000092148	HECTD1	25831	0.107272	1.18297	0.241138	0.311955
ENSG00000092199	HNRNPC	3183	0.0231768	0.310603	0.757098	0.807156
ENSG00000092201	SUPT16H	11198	-0.702673	-6.17442	4.86349e-08	3.23965e-07
ENSG00000092203	TOX4	9878	0.340231	5.54178	5.85636e-07	2.95832e-06
ENSG00000092208	GEMIN2	8487	-0.537851	-4.78443	1.02696e-05	3.89142e-05
ENSG00000092295	TGM1	7051	1.45562	3.81214	0.000309029	0.000836202
ENSG00000092330	TINF2	26277	0.316473	5.98428	1.03474e-07	6.32688e-07
ENSG00000092421	SEMA6A	57556	-0.301328	-1.05273	0.296367	0.371687
ENSG00000092439	TRPM7	54822	0.175033	1.71869	0.0904376	0.13351
ENSG00000092445	TYRO3	7301	-0.894053	-4.88272	7.14451e-06	2.80464e-05
ENSG00000092470	WDR76	79968	-1.81867	-8.47238	4.27991e-12	1.02035e-10
ENSG00000092531	SNAP23	8773	0.779475	6.94905	2.14722e-09	2.07689e-08
ENSG00000092607	TBX15	6913	0.0649641	0.266463	0.790728	0.835651
ENSG00000092621	PHGDH	26227	-0.489761	-1.72935	0.0885002	0.130997
ENSG00000092758	COL9A3	1299	0.0493758	0.18266	0.855634	0.888073
ENSG00000092820	EZR	7430	-0.277662	-2.17049	0.0336337	0.0559201
ENSG00000092841	MYL6	4637	0.514056	5.86905	1.63055e-07	9.43395e-07
ENSG00000092847	AGO1	26523	0.0473306	0.448669	0.655165	0.719058
ENSG00000092853	CLSPN	63967	-2.14066	-9.7779	2.19152e-14	1.3266e-12
ENSG00000092871	RFFL	117584	-0.557126	-4.51512	2.7318e-05	9.37575e-05
ENSG00000092929	UNC13D	201294	0.086747	0.470805	0.639358	0.705017
ENSG00000092931	MFSD11	79157	0.225197	2.46534	0.0163418	0.0293647
ENSG00000092964	DPYSL2	1808	-0.30325	-1.96783	0.0533627	0.0839473
ENSG00000092969	TGFB2	7042	0.351493	1.20558	0.232355	0.302099
ENSG00000092978	GPATCH2	55105	-0.00888984	-0.106997	0.915121	0.935429
ENSG00000093000	NUP50	10762	-0.720366	-8.74033	1.43785e-12	4.22856e-11
ENSG00000093009	CDC45	8318	-2.36973	-11.0333	1.57182e-16	2.56481e-14
ENSG00000093010	COMT	1312	0.232161	2.24292	0.0283227	0.0479839
ENSG00000093072	ADA2	51816	2.14183	3.9462	0.000197689	0.000557674
ENSG00000093144	ECHDC1	55862	-0.208141	-2.42429	0.0181326	0.0321728
ENSG00000093167	LRRFIP2	9209	-0.12738	-1.0644	0.291091	0.366462
ENSG00000093183	SEC22C	9117	-0.0623102	-0.819639	0.415421	0.493398
ENSG00000093217	XYLB	9942	-1.06269	-8.21066	1.24521e-11	2.49868e-10
ENSG00000094631	HDAC6	10013	1.28097	11.4504	3.16376e-17	6.47368e-15
ENSG00000094755	GABRP	2568	3.69031	4.92091	6.19993e-06	2.47724e-05
ENSG00000094804	CDC6	990	-1.63354	-7.05878	1.3745e-09	1.41924e-08
ENSG00000094841	UPRT	139596	0.424642	4.15829	9.59638e-05	0.000292155
ENSG00000094880	CDC23	8697	-0.000667643	-0.0109466	0.9913	0.993625
ENSG00000094914	AAAS	8086	0.00106446	0.00887662	0.992945	0.994999
ENSG00000094916	CBX5	23468	-0.312581	-2.64129	0.0103365	0.0195838
ENSG00000094963	FMO2	2327	0.136356	0.309093	0.758241	0.808196
ENSG00000094975	SUCO	51430	-0.0517285	-0.452438	0.652462	0.716963
ENSG00000095002	MSH2	4436	-0.681487	-5.50086	6.86101e-07	3.41476e-06
ENSG00000095015	MAP3K1	4214	0.251103	2.1321	0.0367879	0.0606782
ENSG00000095059	DHPS	1725	0.0637956	0.677711	0.500364	0.576561
ENSG00000095066	HOOK2	29911	0.783947	6.57673	9.69153e-09	7.75749e-08
ENSG00000095139	ARCN1	372	-0.087307	-1.06911	0.288979	0.364182
ENSG00000095203	EPB41L4B	54566	0.213112	1.19738	0.235515	0.305605
ENSG00000095209	TMEM38B	55151	-0.301393	-2.30455	0.0244006	0.0419269
ENSG00000095261	PSMD5	5711	-0.0936567	-1.60327	0.113731	0.162947
ENSG00000095303	PTGS1	5742	-0.574793	-1.32939	0.188374	0.252045
ENSG00000095319	NUP188	23511	-1.10943	-10.6534	6.8846e-16	7.87555e-14
ENSG00000095321	CRAT	1384	0.751992	4.91254	6.39595e-06	2.54646e-05
ENSG00000095370	SH2D3C	10044	2.78682	5.08717	3.32817e-06	1.40762e-05
ENSG00000095380	NANS	54187	-0.126171	-0.988567	0.326546	0.403543
ENSG00000095383	TBC1D2	55357	0.0683291	0.413207	0.680817	0.741643
ENSG00000095397	WHRN	25861	0.72404	3.99495	0.000167713	0.000480862
ENSG00000095485	CWF19L1	55280	-0.330986	-3.77985	0.000343711	0.000919261
ENSG00000095539	SEMA4G	57715	1.58993	6.65838	6.97094e-09	5.78377e-08
ENSG00000095564	BTAF1	9044	-0.273447	-3.70081	0.00044504	0.0011587
ENSG00000095574	IKZF5	64376	0.14488	1.96994	0.0531147	0.0835662
ENSG00000095585	BLNK	29760	2.90911	5.65497	3.77209e-07	1.99639e-06
ENSG00000095587	TLL2	7093	0.56993	1.44978	0.151936	0.209788
ENSG00000095596	CYP26A1	1592	2.9603	4.94268	5.71748e-06	2.30029e-05
ENSG00000095637	SORBS1	10580	1.10303	4.78147	1.03822e-05	3.92896e-05
ENSG00000095713	CRTAC1	55118	-0.00913172	-0.0258527	0.979454	0.985355
ENSG00000095739	BAMBI	25805	1.27711	5.72606	2.85785e-07	1.5556e-06
ENSG00000095752	IL11	3589	-2.80657	-7.28986	5.36144e-10	6.27141e-09
ENSG00000095787	WAC	51322	-0.00183851	-0.0367321	0.970811	0.978761
ENSG00000095794	CREM	1390	-0.106162	-0.982156	0.32967	0.406919
ENSG00000095906	NUBP2	10101	-0.260868	-2.51129	0.0145275	0.0264382
ENSG00000095932	SMIM24	284422	-0.0260738	-0.0719324	0.942877	0.957107
ENSG00000095951	HIVEP1	3096	-0.19134	-1.33946	0.185091	0.248173
ENSG00000096006	CRISP3	10321	-0.390992	-1.02167	0.31073	0.386705
ENSG00000096060	FKBP5	2289	-1.21553	-5.63387	4.09521e-07	2.14474e-06
ENSG00000096063	SRPK1	6732	-0.647598	-7.41112	3.26851e-10	4.10769e-09
ENSG00000096070	BRPF3	27154	0.0572954	0.407626	0.684889	0.7451
ENSG00000096080	MRPS18A	55168	-0.337871	-3.95566	0.000191494	0.000541883
ENSG00000096088	PGC	5225	0.574741	1.15988	0.250345	0.322145
ENSG00000096092	TMEM14A	28978	0.255187	2.74606	0.0077958	0.0152494
ENSG00000096093	EFHC1	114327	0.627339	5.02081	4.27031e-06	1.76247e-05
ENSG00000096384	HSP90AB1	3326	-0.6039	-5.12664	2.86795e-06	1.2371e-05
ENSG00000096401	CDC5L	988	-0.0109629	-0.190464	0.84954	0.883157
ENSG00000096433	ITPR3	3710	-0.903864	-7.99208	3.04169e-11	5.19268e-10
ENSG00000096654	ZNF184	7738	0.0437648	0.44771	0.655853	0.719493
ENSG00000096696	DSP	1832	0.228512	1.3765	0.173398	0.234556
ENSG00000096717	SIRT1	23411	-0.0085533	-0.12969	0.897213	0.920595
ENSG00000096746	HNRNPH3	3189	0.00236364	0.0214557	0.982948	0.988117
ENSG00000096872	IFT74	80173	0.531054	4.44794	3.47344e-05	0.000116702
ENSG00000096968	JAK2	3717	0.0626472	0.584934	0.56062	0.634717
ENSG00000096996	IL12RB1	3594	0.441075	0.820885	0.414716	0.492842
ENSG00000097007	ABL1	25	-0.205198	-2.712	0.00855104	0.0165693
ENSG00000097021	ACOT7	11332	-1.17285	-7.74613	8.31405e-11	1.24138e-09
ENSG00000097033	SH3GLB1	51100	0.340872	4.22164	7.70525e-05	0.000240064
ENSG00000097046	CDC7	8317	-1.02384	-7.37352	3.81086e-10	4.68356e-09
ENSG00000097096	SYDE2	84144	-0.0777234	-0.489427	0.626189	0.69376
ENSG00000099139	PCSK5	5125	0.695503	3.72507	0.000411236	0.00107998
ENSG00000099194	SCD	6319	1.67166	10.084	6.48127e-15	4.69557e-13
ENSG00000099203	TMED1	11018	0.00690947	0.0969579	0.923059	0.941727
ENSG00000099204	ABLIM1	3983	0.239599	1.74726	0.0853227	0.126771
ENSG00000099219	ERMP1	79956	0.710981	4.75243	1.15502e-05	4.32368e-05
ENSG00000099246	RAB18	22931	0.0144165	0.247461	0.805333	0.847817
ENSG00000099250	NRP1	8829	-1.04584	-5.67351	3.50911e-07	1.86741e-06
ENSG00000099256	PRTFDC1	56952	-0.46087	-3.649	0.000526306	0.00134545
ENSG00000099260	PALMD	54873	-0.423554	-0.80788	0.42211	0.500361
ENSG00000099282	TSPAN15	23555	0.452846	2.94258	0.0045098	0.00933975
ENSG00000099284	MACROH2A2	55506	-0.284693	-1.8523	0.0685306	0.10479
ENSG00000099290	WASHC2A	387680	0.621308	5.68541	3.34983e-07	1.7925e-06
ENSG00000099308	MAST3	23031	0.178246	1.34428	0.183538	0.246436
ENSG00000099326	MZF1	7593	0.643025	4.01519	0.000156602	0.000451859
ENSG00000099330	OCEL1	79629	1.23252	6.47161	1.47984e-08	1.12797e-07
ENSG00000099331	MYO9B	4650	-0.0467743	-0.47084	0.639334	0.705017
ENSG00000099337	KCNK6	9424	0.0957145	0.840814	0.403539	0.481634
ENSG00000099338	CATSPERG	57828	0.644046	2.62408	0.0108197	0.0203929
ENSG00000099341	PSMD8	5714	-0.393296	-4.27494	6.39812e-05	0.000202952
ENSG00000099364	FBXL19	54620	0.340828	1.9079	0.0608297	0.0943053
ENSG00000099365	STX1B	112755	0.602552	2.00122	0.0495529	0.0787987
ENSG00000099377	HSD3B7	80270	0.45294	2.00613	0.0490133	0.0780175
ENSG00000099381	SETD1A	9739	-0.384206	-4.79695	9.80727e-06	3.73278e-05
ENSG00000099385	BCL7C	9274	-0.523384	-5.32799	1.33403e-06	6.23178e-06
ENSG00000099617	EFNA2	1943	0.347071	1.25135	0.2153	0.282886
ENSG00000099622	CIRBP	1153	0.0555874	0.421084	0.675085	0.736419
ENSG00000099624	ATP5F1D	513	-0.398163	-3.31492	0.00150305	0.00347767
ENSG00000099625	CBARP	255057	-1.23396	-5.57188	5.21113e-07	2.67801e-06
ENSG00000099725	PRKY	NA	-0.0475024	-0.215185	0.830298	0.868373
ENSG00000099783	HNRNPM	4670	-0.299421	-3.59514	0.000625707	0.00158037
ENSG00000099785	MARCHF2	51257	0.37363	3.04149	0.0033941	0.00721637
ENSG00000099795	NDUFB7	4713	0.134303	1.41309	0.162408	0.221817
ENSG00000099797	TECR	9524	0.644188	6.96886	1.98116e-09	1.94081e-08
ENSG00000099800	TIMM13	26517	-0.730487	-5.76229	2.47995e-07	1.37095e-06
ENSG00000099804	CDC34	997	-0.18569	-2.61623	0.0110468	0.0207618
ENSG00000099810	MTAP	4507	-0.74191	-6.53519	1.14579e-08	8.98332e-08
ENSG00000099812	MISP	126353	0.294401	1.56928	0.121446	0.172402
ENSG00000099814	CEP170B	283638	-0.623919	-5.0913	3.27678e-06	1.38993e-05
ENSG00000099817	POLR2E	5434	-0.299622	-3.2358	0.00191066	0.00430223
ENSG00000099821	POLRMT	5442	-0.429481	-4.05718	0.000135762	0.000398053
ENSG00000099822	HCN2	610	0.206512	1.23607	0.220886	0.289206
ENSG00000099840	IZUMO4	113177	1.73465	6.22807	3.92667e-08	2.65333e-07
ENSG00000099849	RASSF7	8045	0.484342	3.80185	0.000319705	0.000860603
ENSG00000099860	GADD45B	4616	0.511915	2.4285	0.0179414	0.0318724
ENSG00000099864	PALM	5064	1.05708	4.88596	7.059e-06	2.77676e-05
ENSG00000099866	MADCAM1	8174	0.627891	1.70149	0.0936373	0.137689
ENSG00000099875	MKNK2	2872	1.19103	6.25857	3.47625e-08	2.38559e-07
ENSG00000099889	ARVCF	421	0.0763922	0.783262	0.436322	0.514311
ENSG00000099899	TRMT2A	27037	-0.416733	-4.21243	7.95588e-05	0.000247025
ENSG00000099901	RANBP1	5902	-1.24595	-7.86508	5.11213e-11	8.14353e-10
ENSG00000099904	ZDHHC8	29801	-0.133869	-1.30664	0.195946	0.260511
ENSG00000099910	KLHL22	84861	0.285317	2.74173	0.00788837	0.0154139
ENSG00000099917	MED15	51586	-0.0424181	-0.497286	0.620668	0.68922
ENSG00000099937	SERPIND1	3053	-2.50633	-3.81629	0.000304824	0.000826209
ENSG00000099940	SNAP29	9342	0.103535	1.15992	0.250329	0.322145
ENSG00000099942	CRKL	1399	-0.121443	-1.79361	0.077533	0.116798
ENSG00000099949	LZTR1	8216	0.232706	2.36421	0.0210707	0.0367971
ENSG00000099953	MMP11	4320	1.78505	7.32065	4.72856e-10	5.6401e-09
ENSG00000099954	CECR2	27443	0.257949	0.778602	0.439043	0.517016
ENSG00000099956	SMARCB1	6598	-0.147124	-2.32296	0.0233265	0.0402863
ENSG00000099957	P2RX6	9127	0.815111	3.02765	0.003533	0.00749196
ENSG00000099958	DERL3	91319	-0.423764	-1.52169	0.132943	0.186824
ENSG00000099960	SLC7A4	6545	1.91837	6.78831	4.12128e-09	3.65531e-08
ENSG00000099968	BCL2L13	23786	0.32994	3.2164	0.00202538	0.00453664
ENSG00000099974	DDTL	100037417	0.197373	1.24005	0.21942	0.287615
ENSG00000099977	DDT	1652	0.0412117	0.445072	0.657749	0.721136
ENSG00000099991	CABIN1	23523	-0.0142393	-0.196647	0.844718	0.879402
ENSG00000099992	TBC1D10A	83874	0.0588617	0.493596	0.623257	0.691461
ENSG00000099994	SUSD2	56241	-0.782949	-3.04847	0.00332599	0.00709233
ENSG00000099995	SF3A1	10291	-0.441144	-6.28911	3.07679e-08	2.14917e-07
ENSG00000099998	GGT5	2687	-1.68416	-3.27035	0.00172128	0.00392571
ENSG00000099999	RNF215	200312	-0.0891658	-0.726793	0.469966	0.547045
ENSG00000100003	SEC14L2	23541	-1.21692	-8.45131	4.66391e-12	1.10354e-10
ENSG00000100014	SPECC1L	23384	-0.310143	-4.47561	3.14686e-05	0.000106817
ENSG00000100023	PPIL2	23759	0.395027	5.27606	1.62672e-06	7.43641e-06
ENSG00000100027	YPEL1	29799	1.631	3.79427	0.000327785	0.000879745
ENSG00000100028	SNRPD3	6634	-0.293789	-3.28309	0.00165606	0.00379423
ENSG00000100029	PES1	23481	-0.860844	-6.12879	5.8324e-08	3.79892e-07
ENSG00000100030	MAPK1	5594	-0.114804	-1.69541	0.0947902	0.139173
ENSG00000100031	GGT1	2678	1.27173	3.17091	0.00232029	0.00512531
ENSG00000100033	PRODH	5625	2.0582	3.43712	0.00103077	0.00247313
ENSG00000100034	PPM1F	9647	-0.98442	-6.93375	2.28484e-09	2.18527e-08
ENSG00000100036	SLC35E4	339665	-0.916061	-7.81911	6.16929e-11	9.59609e-10
ENSG00000100038	TOP3B	8940	-0.00253549	-0.0342037	0.97282	0.980174
ENSG00000100056	ESS2	8220	-0.149709	-2.10821	0.0388785	0.0636927
ENSG00000100060	MFNG	4242	-0.235224	-0.893398	0.374945	0.453065
ENSG00000100065	CARD10	29775	-0.862058	-3.80894	0.000312305	0.000843495
ENSG00000100068	LRP5L	91355	-0.994281	-6.20413	4.32022e-08	2.8977e-07
ENSG00000100075	SLC25A1	6576	0.961394	9.6406	3.79492e-14	2.03441e-12
ENSG00000100077	GRK3	157	0.0908106	0.759191	0.450486	0.528136
ENSG00000100078	PLA2G3	50487	2.19517	6.57907	9.6005e-09	7.69735e-08
ENSG00000100083	GGA1	26088	-0.0773323	-1.00629	0.318013	0.394442
ENSG00000100084	HIRA	7290	-0.385536	-3.533	0.000762561	0.00188352
ENSG00000100092	SH3BP1	23616	-0.428001	-2.3463	0.0220249	0.0382856
ENSG00000100097	LGALS1	3956	-0.103738	-0.596603	0.552848	0.627728
ENSG00000100099	HPS4	89781	-0.125421	-1.75706	0.0836227	0.124615
ENSG00000100100	PIK3IP1	113791	3.21864	10.3306	2.44464e-15	2.11404e-13
ENSG00000100104	SRRD	402055	-0.435321	-5.89186	1.49046e-07	8.70315e-07
ENSG00000100105	PATZ1	23598	-0.00685391	-0.0829498	0.934147	0.950636
ENSG00000100106	TRIOBP	11078	-0.0820193	-0.594722	0.554097	0.628752
ENSG00000100109	TFIP11	24144	0.0996719	1.56187	0.123182	0.174577
ENSG00000100116	GCAT	23464	-0.394404	-2.17865	0.0329947	0.0549646
ENSG00000100124	ANKRD54	129138	-0.344612	-3.42377	0.00107453	0.00256545
ENSG00000100129	EIF3L	51386	0.0764536	0.822232	0.413955	0.492219
ENSG00000100138	SNU13	4809	-0.698514	-6.85494	3.14602e-09	2.88293e-08
ENSG00000100139	MICALL1	85377	-0.131258	-0.97968	0.330882	0.408069
ENSG00000100142	POLR2F	5435	-0.406742	-3.83008	0.000291233	0.000793221
ENSG00000100147	CCDC134	79879	-0.52389	-4.35779	4.78196e-05	0.000155977
ENSG00000100150	DEPDC5	9681	0.0175417	0.198793	0.843046	0.878166
ENSG00000100151	PICK1	9463	-0.0618031	-0.741058	0.461331	0.53846
ENSG00000100154	TTC28	23331	0.534581	2.72351	0.00828862	0.016105
ENSG00000100156	SLC16A8	23539	0.955102	2.56985	0.0124792	0.0231305
ENSG00000100162	CENPM	79019	-1.16617	-6.95054	2.13426e-09	2.06572e-08
ENSG00000100167	SEPTIN3	55964	-0.490866	-3.38012	0.00123026	0.00290086
ENSG00000100196	KDELR3	11015	-0.0837464	-0.697194	0.488171	0.564706
ENSG00000100197	CYP2D6	1565	0.579674	1.55128	0.125698	0.177778
ENSG00000100201	DDX17	10521	0.788561	5.46946	7.74564e-07	3.80165e-06
ENSG00000100206	DMC1	11144	-1.12676	-3.8144	0.000306726	0.000831055
ENSG00000100207	TCF20	6942	-0.158189	-1.80655	0.0754687	0.114031
ENSG00000100209	HSCB	150274	0.0411292	0.284622	0.77684	0.823791
ENSG00000100211	CBY1	25776	0.147149	1.44248	0.153976	0.212215
ENSG00000100216	TOMM22	56993	-0.413936	-4.86115	7.73857e-06	3.01572e-05
ENSG00000100218	RSPH14	27156	0.100452	0.219897	0.826642	0.865694
ENSG00000100219	XBP1	7494	0.425376	2.93064	0.00466535	0.00963306
ENSG00000100220	RTCB	51493	-0.152626	-2.43435	0.0176781	0.0314662
ENSG00000100221	JOSD1	9929	-0.0778787	-0.863028	0.3913	0.469508
ENSG00000100225	FBXO7	25793	0.221577	4.07077	0.000129608	0.00038217
ENSG00000100226	GTPBP1	9567	0.0219101	0.199112	0.842797	0.878093
ENSG00000100227	POLDIP3	84271	0.104686	1.54409	0.127429	0.180016
ENSG00000100228	RAB36	9609	-0.931978	-3.16341	0.0023726	0.00522974
ENSG00000100234	TIMP3	7078	-0.533025	-2.09777	0.0398239	0.0650215
ENSG00000100239	PPP6R2	9701	0.280733	3.26156	0.00176773	0.0040203
ENSG00000100241	SBF1	6305	-0.142341	-1.37093	0.175119	0.236554
ENSG00000100242	SUN2	25777	0.447887	2.6257	0.0107732	0.0203158
ENSG00000100243	CYB5R3	1727	-0.0553964	-0.723899	0.471729	0.548745
ENSG00000100246	DNAL4	10126	0.790866	7.88609	4.69149e-11	7.53126e-10
ENSG00000100258	LMF2	91289	-0.115832	-1.00591	0.318196	0.394608
ENSG00000100263	RHBDD3	25807	-0.201639	-1.77145	0.0811799	0.121536
ENSG00000100266	PACSIN2	11252	0.00338283	0.0384188	0.969472	0.977953
ENSG00000100271	TTLL1	25809	0.880851	4.76585	1.09951e-05	4.14148e-05
ENSG00000100276	RASL10A	10633	-0.337115	-0.965271	0.337992	0.41548
ENSG00000100280	AP1B1	162	-0.410032	-6.03241	8.55173e-08	5.35054e-07
ENSG00000100281	HMGXB4	10042	-0.208241	-3.00083	0.00381738	0.00804686
ENSG00000100284	TOM1	10043	0.932403	9.28758	1.56793e-13	6.60259e-12
ENSG00000100285	NEFH	4744	-0.592478	-1.24816	0.216456	0.284277
ENSG00000100288	CHKB	1120	1.01303	10.4235	1.6955e-15	1.57899e-13
ENSG00000100290	BIK	638	1.11307	3.73594	0.000396908	0.00104632
ENSG00000100292	HMOX1	3162	1.27903	4.32449	5.37729e-05	0.00017318
ENSG00000100294	MCAT	27349	-0.490183	-4.14065	0.000101982	0.000309051
ENSG00000100296	THOC5	8563	-0.587235	-8.53291	3.34436e-12	8.4942e-11
ENSG00000100297	MCM5	4174	-1.71998	-7.94002	3.76316e-11	6.25528e-10
ENSG00000100299	ARSA	410	1.03528	8.09162	2.02509e-11	3.76704e-10
ENSG00000100300	TSPO	706	0.0393642	0.436678	0.663794	0.726449
ENSG00000100302	RASD2	23551	0.694006	1.9457	0.056023	0.0876955
ENSG00000100304	TTLL12	23170	-1.18139	-8.51573	3.58682e-12	8.99987e-11
ENSG00000100307	CBX7	23492	0.877506	5.64371	3.94129e-07	2.07461e-06
ENSG00000100311	PDGFB	5155	0.0488614	0.173998	0.862409	0.893466
ENSG00000100314	CABP7	164633	0.462311	1.66248	0.101238	0.147418
ENSG00000100316	RPL3	6122	0.0962108	0.805623	0.423402	0.501564
ENSG00000100319	ZMAT5	55954	0.297437	2.68566	0.00918026	0.0176603
ENSG00000100320	RBFOX2	23543	0.219323	2.21739	0.0301037	0.0506599
ENSG00000100321	SYNGR1	9145	1.5846	7.51439	2.14378e-10	2.84583e-09
ENSG00000100324	TAB1	10454	0.245636	2.43994	0.01743	0.0310742
ENSG00000100325	ASCC2	84164	-0.186478	-2.53766	0.0135702	0.0248945
ENSG00000100330	MTMR3	8897	0.663255	7.40207	3.39155e-10	4.23667e-09
ENSG00000100335	MIEF1	54471	-0.529103	-5.77115	2.39534e-07	1.33076e-06
ENSG00000100342	APOL1	8542	1.96355	7.66139	1.17562e-10	1.66628e-09
ENSG00000100344	PNPLA3	80339	0.814292	3.6823	0.000472591	0.00122254
ENSG00000100345	MYH9	4627	-0.00756854	-0.0789391	0.937324	0.953068
ENSG00000100346	CACNA1I	8911	2.00412	6.51494	1.24311e-08	9.67322e-08
ENSG00000100347	SAMM50	25813	-0.123488	-1.6729	0.0991612	0.144713
ENSG00000100348	TXN2	25828	0.103788	1.23595	0.220931	0.289239
ENSG00000100350	FOXRED2	80020	-0.56265	-3.43104	0.00105047	0.00251379
ENSG00000100353	EIF3D	8664	-0.276134	-3.11918	0.00270432	0.00588325
ENSG00000100354	TNRC6B	23112	0.376472	3.24906	0.00183577	0.00415228
ENSG00000100359	SGSM3	27352	0.864096	6.65068	7.19112e-09	5.94608e-08
ENSG00000100360	IFT27	11020	0.392624	3.71337	0.000427216	0.0011179
ENSG00000100364	KIAA0930	23313	-0.0264804	-0.240577	0.810641	0.852047
ENSG00000100365	NCF4	4689	0.105671	0.236409	0.81386	0.854997
ENSG00000100372	SLC25A17	10478	-0.485917	-6.01874	9.02782e-08	5.61697e-07
ENSG00000100376	FAM118A	55007	0.613576	4.79679	9.81308e-06	3.73401e-05
ENSG00000100379	KCTD17	79734	0.116205	1.12861	0.263217	0.336207
ENSG00000100380	ST13	6767	0.374063	5.40348	9.98679e-07	4.79947e-06
ENSG00000100387	RBX1	9978	-0.0204519	-0.189273	0.85047	0.88387
ENSG00000100393	EP300	2033	-0.0279626	-0.352738	0.725428	0.779686
ENSG00000100395	L3MBTL2	83746	-0.418786	-4.91896	6.2452e-06	2.49327e-05
ENSG00000100399	CHADL	150356	0.203433	0.549567	0.584503	0.656284
ENSG00000100401	RANGAP1	5905	-0.838921	-5.98584	1.02837e-07	6.30121e-07
ENSG00000100403	ZC3H7B	23264	-0.0966739	-0.97336	0.333988	0.411341
ENSG00000100410	PHF5A	84844	-0.796958	-8.93897	6.41957e-13	2.15389e-11
ENSG00000100412	ACO2	50	0.192521	3.0477	0.00333351	0.00710419
ENSG00000100413	POLR3H	171568	-0.797756	-6.27854	3.2096e-08	2.22999e-07
ENSG00000100416	TRMU	55687	-0.655086	-6.04011	8.29466e-08	5.21215e-07
ENSG00000100417	PMM1	5372	0.694714	4.32564	5.35569e-05	0.000172599
ENSG00000100418	DESI1	27351	-0.730529	-5.4626	7.95358e-07	3.89975e-06
ENSG00000100422	CERK	64781	-0.235095	-2.20027	0.0313525	0.052518
ENSG00000100425	BRD1	23774	-0.117091	-1.67102	0.0995319	0.145195
ENSG00000100426	ZBED4	9889	-0.418425	-5.91208	1.37624e-07	8.13756e-07
ENSG00000100429	HDAC10	83933	0.718949	7.32073	4.72703e-10	5.6401e-09
ENSG00000100439	ABHD4	63874	1.94717	10.5127	1.19441e-15	1.19672e-13
ENSG00000100441	KHNYN	23351	0.632207	4.86016	7.76695e-06	3.02434e-05
ENSG00000100442	FKBP3	2287	0.162409	2.08896	0.0406363	0.0662214
[truncated: 12,529 more rows]

## Sheet: C - RNA-seq ERKi counts
	HPAC_0hr	HPAC_24hr	HPAFII_0hr	HPAFII_24hr	Pa01C_0hr	Pa01C_24hr	Pa04C_0hr	Pa04C_24hr	Pa14C_0hr	Pa14C_24hr	PANC1_0hr	PANC1_24hr	SW1990_0hr	SW1990_24hr
ENSG00000000003	4656	11493	6175	17300	3959	10704	2359	8687	4492	6095	934	2204	2054	1745
ENSG00000000419	3487	3396	6047	7165	13265	23873	3780	4684	4505	3442	2710	5124	7555	5625
ENSG00000000457	1186	1758	1816	3155	824	1898	1566	3700	1269	1612	729	1530	1016	882
ENSG00000000460	2698	978	2252	2657	2535	3107	3293	1551	3897	876	1220	2008	1506	1265
ENSG00000000971	1039	7720	7352	46482	24	143	53	139	23	35	28	27	4226	2575
ENSG00000001036	9936	8271	13464	20015	6132	9037	27805	42006	6901	3854	5245	13083	10566	9147
ENSG00000001084	8041	19156	7141	10046	4268	6239	17054	39240	2104	1742	2061	4591	4797	4623
ENSG00000001167	3585	4675	3172	5393	4591	5710	5906	8228	4426	2551	3039	7499	6327	5001
ENSG00000001460	350	886	339	996	350	754	782	2596	630	1011	295	916	388	411
ENSG00000001461	1106	7143	3008	6562	2187	7808	10985	23624	3739	11478	754	2886	2225	3062
ENSG00000001497	2898	1594	2884	2637	5516	7177	2642	1584	8564	2580	4135	7281	3053	2172
ENSG00000001561	1450	3127	314	883	5419	10635	12626	60785	2714	3233	1178	3551	1598	1632
ENSG00000001617	201	330	159	262	229	1301	1520	14404	1691	2365	1931	15731	2549	1979
ENSG00000001629	10423	15446	6785	19225	4517	8076	7874	18138	8613	8050	6781	14782	7552	8402
ENSG00000001630	13998	34409	12634	45930	7210	26353	20675	111683	11004	14413	10063	37591	9239	23054
ENSG00000001631	2494	3470	3153	7093	1554	3426	5369	10187	4042	3834	2278	5727	3174	3072
ENSG00000002016	881	1115	455	793	491	1018	1521	2482	2750	1936	330	764	602	657
ENSG00000002330	1135	1388	1288	3023	3987	8277	1180	2572	6943	5768	1241	2837	3150	4347
ENSG00000002549	3707	12087	5257	41235	3089	6155	5099	4885	7973	5156	4282	7155	5006	7521
ENSG00000002586	2797	3420	2325	2903	3200	8960	3024	10442	6009	8724	1810	4847	4134	2574
ENSG00000002587	7301	1722	13256	6044	13104	2764	4992	12482	10675	1750	33	34	4934	1529
ENSG00000002726	2	12	6389	14329	3167	20004	48	340	7	3	0	2	83	128
ENSG00000002746	0	0	0	0	2	4	0	1	2	1	5	11	3	13
ENSG00000002822	1568	1012	1425	1912	2116	1946	1806	7120	1661	1054	1380	2966	2789	1500
ENSG00000002834	26669	41503	32516	66360	43477	83893	19677	35389	49057	40148	6492	15083	68884	80911
ENSG00000002919	1596	2130	1471	2346	1725	3192	2795	4942	1948	1753	1306	2864	1475	1329
ENSG00000002933	0	12	609	3127	1011	4093	21440	96070	6	7	2	19	5	15
ENSG00000003056	40640	34545	11973	17211	17947	27905	23822	32614	31402	17996	12808	25917	16242	14123
ENSG00000003096	143	478	1	2	17	40	0	5	32	54	241	695	37	81
ENSG00000003137	231	152	37	1065	107	53	1133	2263	213	150	974	1134	358	201
ENSG00000003147	1195	2294	2514	6116	1159	2331	13183	33602	3139	2670	15	45	399	387
ENSG00000003249	172	351	2099	4793	1304	3324	3784	5284	4169	3439	1551	3649	225	202
ENSG00000003393	3398	5147	3506	5563	3149	4491	3988	7512	6231	4104	5795	12028	5955	6195
ENSG00000003400	344	2035	1734	23340	585	3989	4	25	14	30	7	57	596	1048
ENSG00000003402	3596	8258	13905	24717	9081	14490	5443	18538	7342	5340	2266	3184	6051	2609
ENSG00000003436	11827	16451	5193	17867	89	196	160	217	6610	8656	4287	5208	3863	4131
ENSG00000003509	786	1013	1120	2085	832	1579	831	1041	1531	1395	689	1876	1092	1221
ENSG00000003756	7187	11828	3754	8413	2834	7077	5989	15434	5671	6708	3416	7609	5424	5350
ENSG00000003987	96	81	35	65	86	160	50	346	92	76	29	50	90	66
ENSG00000003989	0	3	953	1199	489	337	2310	3295	14009	16591	105	43	831	340
ENSG00000004059	7047	8229	4114	7841	5435	10337	8853	20131	11229	11420	4181	8685	6592	8134
ENSG00000004139	183	343	109	253	559	1575	2696	2690	254	670	475	1212	430	860
ENSG00000004142	5995	4612	8210	9119	12452	15209	12564	12393	18008	8943	8953	15602	18177	13862
ENSG00000004399	4746	1863	2356	1561	3656	5668	13941	25885	5062	2463	11529	36247	18135	12400
ENSG00000004455	10599	6632	16356	14871	14433	17144	21766	11011	19426	9872	10812	17628	8818	6151
ENSG00000004478	22359	14263	18395	18985	23050	27101	47408	39612	66573	21289	10624	20521	13555	10003
ENSG00000004487	13758	16288	6912	9067	25405	35675	14895	15634	16306	10668	9077	20193	11487	15894
ENSG00000004534	4057	5400	2882	5051	2211	4681	5238	11005	5577	3766	2489	6112	2963	3204
ENSG00000004660	370	85	678	451	235	433	381	214	267	125	550	1159	642	864
ENSG00000004700	5632	3756	4747	4742	5049	6025	14909	38062	9479	5015	6057	10368	13066	9414
ENSG00000004766	2071	3813	2923	6657	1427	3825	3751	10138	3052	3231	772	2932	2115	2750
ENSG00000004776	4	5	1	7	12	31	4	34	21	17	23	60	5	10
ENSG00000004777	463	476	357	935	342	1051	428	1355	1473	1008	1040	1903	549	730
ENSG00000004779	3050	2736	6004	7737	3566	5591	9158	10700	9731	6314	4611	9634	4208	3394
ENSG00000004799	173	1448	465	1941	98	853	16338	19087	20	209	41	122	1255	2252
ENSG00000004838	11	76	5	36	61	205	9	34	41	121	75	317	52	108
ENSG00000004848	1	0	0	1	58	190	455	994	9	18	8	25	15	27
ENSG00000004864	4037	2989	5514	7896	2899	4617	8565	8387	6844	4169	3814	8637	4358	3045
ENSG00000004866	2544	1993	2008	2846	1596	2611	2826	4733	4015	3176	1556	3131	2219	2263
ENSG00000004897	9287	8522	5585	10377	9004	15336	14346	17501	13508	7475	7066	14382	13546	10939
ENSG00000004961	2032	1855	3184	3777	4159	5420	2480	2933	4266	2661	2441	5338	4188	3052
ENSG00000004975	2064	2975	1992	4290	1583	3552	3119	6859	3342	4397	2566	8322	2555	3559
ENSG00000005001	5578	17270	4608	9230	7650	5128	178	1513	6643	5123	1034	562	1273	1028
ENSG00000005007	12245	11113	13378	16879	12117	16056	32973	57898	25066	15138	8183	14692	11117	8655
ENSG00000005020	10936	23522	20093	38828	16203	41537	11233	36501	6767	11780	3749	14983	7574	11637
ENSG00000005022	22149	12575	44313	49588	28440	39518	24782	35110	61646	50606	22925	44411	21074	14725
ENSG00000005059	999	697	650	1527	1491	2255	2082	1642	3483	2334	991	2068	1502	911
ENSG00000005073	1080	1165	402	180	447	397	2323	3931	71	38	99	154	509	342
ENSG00000005075	2596	2728	4729	6147	1742	2907	3620	5617	4767	3181	2045	3942	3331	2789
ENSG00000005100	4149	2081	4113	4383	3801	3674	6790	3534	5620	1959	4739	7686	3547	2148
ENSG00000005108	365	4947	114	824	320	393	8903	14245	5944	22262	1914	5437	70	68
ENSG00000005156	2695	2410	1359	1722	2562	3661	6302	5910	4765	2952	3084	7254	4632	4331
ENSG00000005175	3905	3717	4688	7146	3072	4522	7639	7614	4081	2201	4380	8486	5038	4314
ENSG00000005187	35	82	216	1409	35	848	3	41	4	23	14	9	70	176
ENSG00000005189	447	140	606	811	531	935	1064	832	881	412	875	1437	881	622
ENSG00000005194	3714	2927	5719	5965	6509	7986	11213	15555	8823	4664	3589	6808	5142	3607
ENSG00000005206	1199	2318	1864	4034	2092	4948	10981	27880	2841	3460	2023	5510	2611	2897
ENSG00000005238	354	973	1907	3624	771	1143	320	1068	589	781	1333	1914	2317	1163
ENSG00000005243	13	6	12	9	200	487	18	37	1	9	106	208	1466	2142
ENSG00000005249	41	296	85	494	94	138	0	1	290	111	20	105	867	636
ENSG00000005302	1533	2014	1243	2077	1909	4087	2019	2620	2277	2232	1291	2360	2534	2288
ENSG00000005339	6417	7663	7487	13792	7212	12196	14116	19106	16577	13717	7800	14304	19752	18517
ENSG00000005436	1283	691	1501	1025	1311	1460	2004	1507	1552	933	2133	2927	1407	684
ENSG00000005448	1216	1032	946	1358	1490	2262	803	915	1783	980	713	1400	2283	1595
ENSG00000005469	542	1132	747	2380	493	1361	407	836	995	1105	672	2433	1352	1703
ENSG00000005483	6391	12753	6891	21384	2745	7487	7465	18345	6489	8206	3032	7742	7306	8595
ENSG00000005486	3566	4292	5702	9253	2906	4378	8412	18107	5978	5855	4253	8390	3272	3436
ENSG00000005513	88	20	74	15	0	1	2836	4301	14	3	143	335	0	6
ENSG00000005700	6555	11681	6886	11168	7465	14557	12671	22508	7006	6353	8434	17001	8256	8683
ENSG00000005801	1323	1865	1798	3115	1582	2500	4610	8083	1160	865	3572	7259	1093	801
ENSG00000005810	3316	5131	1619	4074	6111	10343	14223	11323	9516	7291	3445	6471	8612	7447
ENSG00000005812	2830	4390	1584	3239	3930	8349	2814	5820	4396	5333	1626	2900	9948	8989
ENSG00000005882	223	1650	604	2386	421	1770	833	4189	2695	5299	681	2613	2045	4295
ENSG00000005884	100995	43107	43514	44419	90405	59961	3229	8996	30769	7180	55692	62005	128591	59202
ENSG00000005889	1954	2492	1901	3551	2685	4986	1906	3306	3809	2843	2482	5608	3435	3323
ENSG00000005893	8798	13555	6300	15431	17771	37197	8390	25254	12581	14957	22419	66526	14072	15077
ENSG00000005981	4	8	1081	217	3	10	145	563	2	9	21	108	0	0
ENSG00000006007	6751	11542	4067	10900	7508	16420	11812	24898	14552	17266	8077	21865	8007	12942
ENSG00000006015	477	689	687	1123	409	835	1406	1451	1640	1591	328	587	1165	994
ENSG00000006016	185	47	5	1	79	92	11	40	37	15	135	404	5349	2725
ENSG00000006025	690	4284	820	3037	704	3766	826	3091	811	1684	299	694	976	1762
ENSG00000006042	520	642	12	12	64	76	1273	721	17	12	147	178	540	589
ENSG00000006047	30	48	4	53	2	26	1	2	31	19	1399	5328	4	1
ENSG00000006062	2740	2017	1697	4421	3533	6198	3468	5907	2737	2247	10905	13680	6303	7451
ENSG00000006071	0	0	4	3	2	2	6567	9519	0	1	8	17	3	1
ENSG00000006118	5706	5789	5483	9874	3210	4435	4954	9723	6851	8180	8469	15242	4380	2359
ENSG00000006125	40066	37582	27988	38199	31933	48353	23205	44069	38577	28688	37882	75760	73694	67539
ENSG00000006194	1600	1470	2702	3539	2207	3180	3590	4885	3877	2917	2000	4014	3670	3030
ENSG00000006210	6	81	45	3070	2	16	8	81	10	5	7368	2447	25	15
ENSG00000006282	1308	2067	5819	10338	3306	8401	5424	17300	4784	4540	3165	5743	10675	10916
ENSG00000006283	0	5	3	5	4	12	12	39	21	10	695	973	264	341
ENSG00000006327	23952	10594	27920	28287	22835	11004	13900	2530	29339	12545	14498	12336	22703	13141
ENSG00000006377	1	0	2	0	0	8	931	1390	118	158	121	296	199	241
ENSG00000006432	2615	2718	4968	10867	2744	5122	6013	8959	4079	3595	1181	2102	2259	1795
ENSG00000006451	4972	5400	6237	12057	15704	14155	10067	17812	5104	4242	3352	6428	6446	4908
ENSG00000006453	12912	13311	23927	39600	4913	6878	10407	30253	18959	9045	11004	17634	2714	1644
ENSG00000006459	964	1966	807	4020	406	633	8369	16543	381	1009	521	944	1304	676
ENSG00000006468	572	18	994	767	498	134	10538	14959	16	8	314	65	1560	22
ENSG00000006530	2273	2312	1400	1809	1461	2063	4682	6143	2981	2138	3072	5092	3092	2359
ENSG00000006534	1443	7424	5381	23951	4474	28948	231	776	1988	8802	266	1118	6467	16714
ENSG00000006555	2904	7505	1618	4203	3651	9784	161	538	2461	3279	5	14	195	377
ENSG00000006576	4993	4221	3934	7057	2329	2765	6998	6121	5901	5007	9901	23325	2628	2538
ENSG00000006607	681	1454	1135	2866	1081	2938	1878	5887	2036	1786	860	1735	1312	1086
ENSG00000006611	0	1	2754	8390	315	2222	3189	9198	0	1	3	9	4	5
ENSG00000006625	4163	1739	5399	5174	4806	6676	9296	5002	9029	6216	2869	3313	2878	1741
ENSG00000006634	3389	1947	4557	3727	1638	1612	4250	2916	5403	1607	2872	5381	2311	2004
ENSG00000006638	8	6	103	84	8	11	345	1860	25	25	279	752	156	176
ENSG00000006652	5383	3597	2739	5055	1843	2035	11689	20013	7043	2570	5812	8559	4001	3058
ENSG00000006695	814	807	922	1369	1162	1957	2286	2715	1601	1392	922	1931	842	702
ENSG00000006704	2642	3827	1579	2460	1128	2190	3184	5564	2990	5768	2222	4303	4177	5761
ENSG00000006712	5521	5953	3940	5982	10421	17853	4893	7059	11968	7142	56006	135003	3642	3840
ENSG00000006715	3230	7335	3883	10195	5188	14335	9151	28352	5361	7121	4253	10238	4709	5408
ENSG00000006740	29	30	24	58	517	1102	14	61	260	280	79	138	51	64
ENSG00000006744	6060	3174	7218	6437	4940	5213	12612	13306	10838	4752	6505	12266	6041	4215
ENSG00000006747	117	1359	381	4339	13	93	881	3148	5	25	46	266	157	246
ENSG00000006756	587	1209	2300	5550	3271	6748	2	4	2573	3563	1280	2763	3892	3590
ENSG00000006757	427	720	14	38	1103	3093	516	1746	1340	1720	28	36	719	850
ENSG00000006831	17002	19618	8684	18155	10487	16501	15190	26531	27263	20544	8545	23995	8701	9040
ENSG00000006837	15	54	26	85	25	121	28	137	59	128	30	160	21	54
ENSG00000007038	718	2375	1	0	0	0	1	0	0	2	0	1	983	831
ENSG00000007047	1146	2501	487	1478	1195	1828	890	2643	4280	5139	755	1596	2667	2587
ENSG00000007062	1398	1825	14	211	167	860	14762	15147	57	22	4	5	4	4
ENSG00000007080	2514	1998	3176	3867	2441	3591	6185	5641	5765	2696	2344	4256	4518	3514
ENSG00000007168	9083	10056	9756	16893	7971	14725	13940	20921	14756	10819	9925	20394	13208	10713
ENSG00000007202	19272	22429	16733	20493	18060	30592	38149	42885	44752	28540	22865	46205	41907	31783
ENSG00000007237	1	1	3	15	58	35	0	0	5	4	0	0	106	26
ENSG00000007255	181	1167	210	1167	441	1731	155	1021	556	1948	201	575	1110	1645
ENSG00000007264	0	0	0	1	5	26	2	12	101	34	12	19	5	3
ENSG00000007306	38	178	29	754	1260	5650	89	64	0	0	0	1	1	0
ENSG00000007341	727	819	845	1299	938	1462	1149	1891	858	610	743	1928	497	469
ENSG00000007372	19	11	117	163	246	770	100	249	970	1127	15	29	534	509
ENSG00000007376	2098	1326	2735	1904	2782	2821	6990	5315	6139	3149	2590	4743	2725	1885
ENSG00000007384	2353	3300	2203	4057	4255	7689	3446	2593	6953	6638	2219	3748	3565	3517
ENSG00000007392	1376	1407	1261	1673	1636	1922	3061	6479	3378	1725	1900	3973	1833	1794
ENSG00000007402	4	12	5	7	20	73	18	86	9	13	33	142	17	35
ENSG00000007516	44	200	1391	2250	652	1754	2037	4262	513	2236	103	500	1507	2591
ENSG00000007520	2400	2344	2232	2401	3438	4693	4698	5523	5213	4314	2888	4983	5333	4706
ENSG00000007541	2026	2850	1209	1935	2988	4343	3635	6089	3039	3655	2249	7125	3646	4074
ENSG00000007545	2158	3260	1704	3348	2344	4125	8611	11239	5234	5808	2796	5585	3999	3421
ENSG00000007866	2051	3475	2246	6080	2723	6303	669	979	3548	5230	551	720	2470	2763
ENSG00000007923	7079	5523	5787	5694	4993	6822	9951	7990	17006	7497	6267	11215	4175	2964
ENSG00000007933	0	0	79	181	147	239	0	0	0	1	0	1	0	0
ENSG00000007944	614	1714	975	2036	208	582	1914	5678	904	1134	465	1335	633	405
ENSG00000007968	917	67	1233	695	917	481	4773	2429	4769	767	1317	1310	266	409
ENSG00000008018	8991	8140	11019	14448	10040	14768	13021	18494	16031	9798	12707	23893	9337	7198
ENSG00000008056	0	0	0	1	110	113	436	1311	3	1	51	50	20	5
ENSG00000008083	4036	5241	1633	1876	910	1587	3148	7046	3663	4575	506	1753	3680	5135
ENSG00000008086	375	1069	129	758	310	981	29	149	960	1608	267	450	417	481
ENSG00000008128	1975	2656	1780	3432	813	1856	2348	4263	3393	2690	1807	4849	1058	1139
ENSG00000008130	4412	7247	5155	8645	2878	5493	7154	16501	10159	11856	3755	6616	3871	4603
ENSG00000008256	2819	4850	2405	10461	4345	17187	1997	3333	2931	3472	3069	5983	4881	6501
ENSG00000008277	388	1045	13	71	208	594	3612	24819	563	419	518	1762	235	482
ENSG00000008282	38769	41258	20955	39975	9576	18082	8638	16474	13325	11066	12238	30856	19239	14088
ENSG00000008283	12876	15943	8526	14813	10121	16585	12437	20338	18585	13887	3137	8296	9076	10030
ENSG00000008294	13929	14381	8091	15244	9667	12480	16697	23015	16219	15429	21238	24968	26510	20097
ENSG00000008300	3433	7238	104	914	1650	3615	16399	20760	7794	7819	849	2332	4041	5228
ENSG00000008311	602	1698	104	619	139	463	165	859	84	131	1	11	1225	1479
ENSG00000008323	2219	9789	852	5612	1555	5901	408	803	7537	9924	43	103	152	570
ENSG00000008324	886	1026	1444	2144	599	1398	1299	1454	900	656	464	1056	640	760
ENSG00000008382	559	1117	632	1499	479	798	798	1780	978	949	374	1042	818	890
ENSG00000008394	25082	49506	10036	15949	9039	20994	25288	43406	42538	56748	231	666	6769	15150
ENSG00000008405	1060	1044	1717	2068	898	1662	3929	5815	3843	1801	3747	5516	3738	1895
ENSG00000008441	825	1473	785	2000	787	1313	687	4396	1969	874	4646	16599	11314	12477
ENSG00000008513	11733	6727	17832	9537	44582	17816	94	43	16696	11814	533	511	5576	1962
ENSG00000008516	5	32	114	192	55	230	48	77	81	134	103	158	145	188
ENSG00000008517	787	8052	3118	28667	316	4261	99	711	161	101	1542	1720	459	810
ENSG00000008710	2368	2812	1647	3304	3288	4679	8788	14619	10408	8212	9657	24681	6562	6907
ENSG00000008735	182	609	4	11	691	1205	14049	32938	1039	1157	2057	3508	428	711
ENSG00000008838	4137	4871	3921	5717	3090	5791	7235	12600	7444	4784	3364	8153	4668	4566
ENSG00000008853	1678	1107	497	780	2081	4965	1033	1032	1884	595	329	502	2899	1362
ENSG00000008869	3478	5344	3462	6692	3211	6251	5519	10784	3995	6715	1952	5275	2222	2770
ENSG00000008952	14968	19672	15073	24564	18057	31376	22347	48786	8708	7148	10226	23722	15039	13050
ENSG00000008988	37680	36963	33788	44450	19064	34671	25800	41240	50301	55393	18723	34635	39819	38289
ENSG00000009307	56682	68184	48889	68735	36226	64191	72296	116074	79679	67843	23172	47838	35561	30502
ENSG00000009335	17798	13426	14641	15063	10400	12237	31614	32708	23622	12673	12033	21016	17657	11534
ENSG00000009413	2344	2079	3626	4080	1608	2574	9778	23479	2308	2396	4742	16003	3027	2484
ENSG00000009709	953	3752	0	0	1	1	1	1	0	1	0	2	0	0
ENSG00000009765	2	7	182	724	3	20	4	14	1	6	0	0	0	3
ENSG00000009780	645	891	546	1153	337	757	530	1304	673	969	540	896	567	520
ENSG00000009830	2558	2467	1254	2374	1554	3026	3734	7943	3240	2078	2687	6803	1862	1758
ENSG00000009844	3503	4866	5017	8847	4831	8866	7262	13701	5491	4153	4929	10405	4339	4168
ENSG00000009950	113	384	191	1153	30	146	18	234	15	89	48	394	65	385
ENSG00000009954	15089	12230	15903	20680	7791	8412	22704	23567	26745	12710	15939	26846	16322	11919
ENSG00000010017	2924	3674	5923	7127	2233	2532	6674	10470	6212	3731	3907	7345	3745	2940
ENSG00000010030	24	317	89	3886	133	938	4	24	8	17	88	82	73	306
ENSG00000010072	1521	1581	1468	1910	2164	2969	3848	6671	2043	1112	1285	2883	1812	1173
ENSG00000010165	4223	4100	5407	5774	4333	7011	8989	8850	6187	3889	3254	7934	3916	3442
ENSG00000010219	604	643	276	280	404	919	1077	1452	1159	1468	260	579	836	735
ENSG00000010244	18577	16252	17361	23320	21026	24224	22506	32517	20046	13549	11673	21783	27902	20329
ENSG00000010256	11058	10940	8976	14258	9217	17244	14144	24015	13262	12936	5781	13925	10415	8503
ENSG00000010270	3334	4535	3010	6002	2777	5470	4841	9906	2884	2108	4993	10780	3051	2459
ENSG00000010278	51492	165701	23445	42817	49547	78828	46471	125757	16671	23891	19924	25838	23091	20914
ENSG00000010292	20557	15051	12969	17291	14867	27657	22146	26078	72485	31662	9230	21653	16713	16230
ENSG00000010295	25	15	44	59	186	109	56	356	52	20	11	17	96	31
ENSG00000010310	29	152	133	223	217	443	535	3109	72	158	159	83	128	138
ENSG00000010318	75	60	75	125	52	124	126	315	116	82	403	650	111	129
ENSG00000010319	40	93	9	41	0	11	179	1111	25	22	63	221	35	61
ENSG00000010322	3803	7399	2602	6909	2732	7012	5831	20788	4599	5441	2790	6211	2862	3883
ENSG00000010361	537	1369	867	1577	748	2761	266	983	2721	3751	295	940	1315	1488
ENSG00000010404	6620	11841	18402	32931	12459	17991	34988	36993	9560	8366	8611	13112	26873	25052
ENSG00000010438	2015	1835	14	29	4540	4274	129	159	1	0	41	9	236	105
ENSG00000010539	863	670	1639	2071	857	1303	1278	1462	2175	1413	922	1400	1145	965
ENSG00000010610	2	10	1	14	31	183	9	15	2	10	4	8	593	1172
ENSG00000010626	100	309	118	408	388	1419	134	358	879	1266	162	356	203	330
ENSG00000010704	771	3796	952	6896	1684	9769	701	2436	1812	3762	716	3828	1852	4018
ENSG00000010803	2066	1704	561	932	1918	2382	2543	3084	2844	2101	1838	3564	1298	1396
ENSG00000010810	1224	1376	359	586	1372	1890	5283	10201	505	345	278	392	2943	2268
ENSG00000010818	3755	3212	2033	4891	3566	3230	6165	4604	2607	2340	3225	3207	2338	2271
ENSG00000011007	8853	6004	8047	7332	5172	5974	16389	17095	16188	8262	7036	11228	5084	3810
ENSG00000011009	5282	6583	9545	9795	3714	5641	9251	10699	10557	5815	3054	5105	3352	2881
ENSG00000011021	897	2590	553	2115	824	2181	1717	10878	1277	2604	776	3117	1401	2151
ENSG00000011028	26	32	78	132	46	123	23	21	148	144	10792	24547	11730	5423
ENSG00000011105	681	664	384	833	1327	2537	7276	10024	2188	2427	777	1713	5211	5606
ENSG00000011114	5939	6854	8338	10968	4152	6904	5830	8129	6291	5532	2483	4266	6844	4868
ENSG00000011132	523	831	773	1577	426	919	1064	2194	1335	789	772	1210	1299	1327
ENSG00000011143	614	1126	698	1432	801	2066	872	2056	1193	1303	386	883	1001	1051
ENSG00000011198	6200	5855	2796	3822	1750	3078	3307	5050	3055	1951	1133	1590	1431	1233
ENSG00000011201	3075	7252	1	1	0	2	11	18	6	33	3	25	541	1215
ENSG00000011243	1781	2959	1539	3453	1756	3159	5558	13890	4593	4446	1658	4391	2998	3172
ENSG00000011258	1404	3428	1302	2568	1266	4407	4404	10223	1385	2984	849	2265	1711	2066
ENSG00000011260	5480	2748	3727	3139	5256	5401	7355	4894	7322	2975	5625	10371	6858	4625
ENSG00000011275	3933	3897	2430	3799	3831	6122	6504	8663	6282	4579	8188	12923	6156	5628
ENSG00000011295	4425	2584	3414	3880	6026	6627	8737	10440	2956	2690	3553	5975	7090	2915
ENSG00000011304	36871	22866	42067	43926	34096	32394	60777	45959	69355	25712	25533	47218	33542	20342
ENSG00000011332	118	53	28	18	307	264	893	1320	569	109	643	843	376	186
ENSG00000011347	243	538	2062	3870	1320	2277	8971	39974	734	2072	177	624	218	447
ENSG00000011376	4729	4292	2323	3813	3615	5465	3707	4678	5857	2484	1688	3688	2026	1765
ENSG00000011405	4340	6420	4293	10296	6329	12134	11647	20628	5479	5648	4678	11850	4973	5271
ENSG00000011422	8654	9370	10905	23300	4730	4206	703	451	8165	1621	736	172	12243	2363
ENSG00000011426	38765	19520	27550	34446	27869	33082	15057	10724	45730	13122	43518	74192	32672	31637
ENSG00000011451	3824	3046	4050	4072	3955	4650	13107	14381	8857	5203	4045	5915	8696	6669
ENSG00000011454	5469	9223	2569	6814	2587	6813	2828	8598	6274	7141	2575	7517	3998	4325
ENSG00000011478	449	1074	499	1021	630	1251	871	1839	883	1523	1051	4140	1142	1529
ENSG00000011485	7559	4758	5805	4776	3604	4386	8093	7577	15856	7145	3307	5884	8613	4877
ENSG00000011523	706	998	885	1600	1021	2306	1075	2293	1411	1747	1516	2688	2219	2146
ENSG00000011566	6764	8662	4341	8807	3862	7193	9296	8804	4747	5055	2327	4775	5616	3765
ENSG00000011590	1	5	8	26	12	36	23	17	9	17	2	8	34	10
ENSG00000011638	1290	2797	1654	4221	1309	4302	215	588	2653	5439	898	1171	749	1624
ENSG00000012048	6574	1455	4777	5488	4101	3782	9740	2700	8913	2121	3108	4222	3034	2205
ENSG00000012061	3310	2749	4292	3629	3013	3023	2225	3227	12123	7221	4073	3198	5034	3160
ENSG00000012124	74	13	184	256	1125	653	77	38	185	84	22	18	200	59
ENSG00000012171	1260	1361	6443	18820	21397	22681	157	761	1713	922	29	94	3100	2764
ENSG00000012174	2538	2747	2974	4395	7496	10884	4649	8370	6424	4933	4079	8493	7026	5313
ENSG00000012211	601	950	1656	2655	1108	2008	847	1404	2653	2539	1172	2945	649	866
ENSG00000012223	0	0	0	0	0	1	370	3351	1	0	0	2	7	23
ENSG00000012232	5303	4596	10678	9213	6443	6134	7936	11161	7157	2933	2544	4983	6514	3753
ENSG00000012660	17977	19269	1046	2125	8916	15295	30869	82030	11005	8843	26820	76390	26424	30532
ENSG00000012779	336	2971	4604	15404	4348	26173	6	11	2356	10159	2	11	630	1109
ENSG00000012817	0	0	0	0	0	0	0	0	0	0	0	0	0	0
ENSG00000012822	858	11409	2045	13014	1018	10152	1071	19723	580	5417	671	3295	2905	8224
ENSG00000012963	4522	1679	7428	6599	3104	4070	8057	8246	6843	2622	3494	4690	5381	3236
ENSG00000012983	4502	6611	5355	8028	4160	8755	6701	8748	6081	4774	2464	4481	4102	3939
ENSG00000013016	1	8	1	3	734	1335	537	631	1398	806	289	855	2391	1567
ENSG00000013275	10253	6207	10724	11672	17875	18982	7273	8690	23703	9024	151527	231256	10843	6861
ENSG00000013288	3557	8008	2777	6733	2774	5097	4304	14529	4389	6918	3317	11366	3429	4300
ENSG00000013297	6	17	24	55	573	3291	23	148	7	6	429	533	2231	1980
ENSG00000013306	7285	5740	11358	13188	12068	18919	23551	20146	25582	17128	3907	8020	11974	10429
ENSG00000013364	4097	14807	23384	46905	15901	35271	2927	16049	3746	5785	4975	11174	19109	19298
ENSG00000013374	3943	10270	2592	22252	1809	7798	3283	10072	4280	5161	2567	7428	3900	8578
ENSG00000013375	2121	3370	2242	5614	3409	5828	6134	12431	3650	4096	4248	7518	4475	5099
ENSG00000013392	118	346	178	609	210	688	662	2544	364	775	360	871	239	435
ENSG00000013441	3534	4631	3526	7016	2221	3856	3746	19105	4071	5559	1245	2297	3265	3714
ENSG00000013503	1121	933	2479	3005	1038	1689	6721	6699	3815	2229	1377	2462	1370	1188
ENSG00000013523	2181	1760	3169	3848	2923	3789	6545	7132	4859	3729	1702	4237	3382	2399
ENSG00000013561	2525	4014	2835	4799	2866	5598	3629	8650	2983	3143	4033	8480	5592	5026
ENSG00000013563	1132	1616	3737	4122	3945	4177	2693	6207	4231	4532	3613	7311	8782	5961
ENSG00000013573	7140	3702	5801	7866	3613	3819	13042	20693	14132	4761	4514	6626	2861	2159
ENSG00000013583	2899	3660	1582	2549	1662	3543	876	831	5082	8919	753	1491	2855	2501
ENSG00000013588	146677	428948	79943	192137	87852	255645	4113	3317	235066	544885	35903	83305	30655	97356
ENSG00000013619	234	59	1182	791	685	484	1281	308	42	6	358	289	732	283
ENSG00000013810	10875	5734	8894	9720	6147	8168	11503	7534	28100	6605	6496	12337	5814	4241
ENSG00000014123	2848	5251	4750	7796	3076	6990	8544	20153	2325	3920	3336	7863	3279	3128
ENSG00000014138	3280	650	4749	3612	2790	2207	3772	965	7470	1515	3784	5101	1220	726
ENSG00000014164	1921	2325	1994	3511	2219	3414	1939	2600	3293	2438	1110	2564	2000	1677
ENSG00000014216	17647	25750	38799	61425	40546	62567	7171	19575	48467	57183	8618	20083	23103	17189
ENSG00000014257	13	200	45	847	22	268	3	8	0	17	0	1	12	52
ENSG00000014641	9730	14177	11611	22256	9942	28185	12453	23734	13354	14972	7127	20754	11593	13508
ENSG00000014824	6553	8475	5424	8056	4819	8179	9862	20417	9573	7716	2334	5183	6051	4768
ENSG00000014914	357	1300	2702	11767	732	3152	539	2322	1090	2998	355	1146	1719	2520
ENSG00000014919	3047	3847	4852	7866	3697	8105	5781	8879	6171	5983	4765	10405	2123	2034
ENSG00000015133	4488	2633	4243	4952	889	1000	8902	7938	6738	3835	2842	4914	5158	2481
ENSG00000015153	702	828	881	1286	683	973	1588	2675	458	426	604	1198	1085	1005
ENSG00000015171	5094	4966	4618	7458	6560	11140	10069	21682	13041	10588	3804	6713	12257	9114
ENSG00000015285	1	7	2	15	8	71	18	57	31	66	12	45	13	18
ENSG00000015413	3	0	107	91	104	226	439	1430	2	0	9	73	6	17
ENSG00000015475	7174	10380	4811	9509	14991	24086	2727	2918	6321	5547	2588	4185	3278	2453
ENSG00000015479	32476	28733	31426	40192	28430	40913	34456	54367	30083	19994	23941	39596	29928	18939
ENSG00000015520	2	11	4	36	1	30	2168	16898	5	12	6	14	5	9
ENSG00000015532	3499	3551	2278	2643	2941	3823	1303	1357	4014	3833	2198	3742	3691	3267
ENSG00000015568	311	2239	0	1189	1071	2026	3678	11048	6028	6686	2649	4408	1185	421
ENSG00000015676	5048	4964	4589	6794	8475	11296	9743	16341	8559	4769	5879	11722	9531	7264
ENSG00000016082	3	1	507	662	588	639	496	2626	208	98	13	38	429	387
ENSG00000016391	1167	743	391	362	165	185	9603	13069	1586	321	4143	7802	44	47
ENSG00000016402	3820	4100	6465	3535	4192	9131	573	189	156	152	7	2	1492	437
ENSG00000016602	22	8	42	295	2	0	0	1	0	0	0	0	0	3
ENSG00000016864	1973	4462	1858	4070	2022	4627	3597	6650	2620	2878	2908	7275	3563	3967
ENSG00000017260	20860	28136	17670	35509	16589	28396	19400	40156	13684	8778	16874	41524	13102	12684
ENSG00000017483	306	77	6435	4622	212	198	6	12	16	9	15	28	6	14
ENSG00000017797	6899	11517	5714	9724	9030	19357	8138	12826	8477	10317	4992	10881	6519	6416
ENSG00000018189	1409	2296	1411	3658	798	1986	2090	4872	2137	1644	1182	2138	1194	1034
ENSG00000018236	6	2	0	2	1	2	14	41	1	2	0	3	1	0
ENSG00000018280	10	24	18	24	14	33	215	503	89	106	11	32	21	16
ENSG00000018408	10424	6847	12008	9708	6942	7688	18350	8484	3030	2076	20800	31192	19500	5197
ENSG00000018510	12857	10092	9286	17040	7434	10385	19002	22353	11382	5890	8099	14433	14460	10441
ENSG00000018610	1181	1471	2778	3720	2222	4184	1492	1952	2654	2138	1804	3396	1371	1017
ENSG00000018625	0	16	0	13	3	237	1	6	0	2	0	6	1	23
ENSG00000018699	2961	2418	2819	3381	3241	4779	2599	1396	3123	2155	3189	5557	2621	2180
ENSG00000018869	0	0	5	1	0	0	0	2	59	88	69	185	85	72
ENSG00000019102	907	8978	7	69	5	38	7	14	1	6	2	2	171	350
ENSG00000019144	1350	2526	1190	4224	4405	6815	1484	6302	543	632	5069	10405	11387	8099
ENSG00000019169	6	15	4	8	206	691	1	1	2	1	0	3	3	8
ENSG00000019186	185	109	6826	29860	63	35	5	3	3805	10101	63	90	342	1083
ENSG00000019485	120	181	381	634	301	652	757	1181	468	399	363	738	640	595
ENSG00000019505	36	20	4918	4053	5683	6591	111056	197169	2	1	19	51	55	64
ENSG00000019549	8080	9496	2555	2902	3468	2021	1808	2059	755	147	27	28	8324	6997
ENSG00000019582	121	549	218	2208	36205	80816	49	40	120	109	217	669	36437	25426
ENSG00000019991	0	0	0	1	0	0	0	1	4	5	17	119	1	0
ENSG00000019995	2522	3548	2276	4351	2219	3386	5004	10793	3422	3001	2117	4098	2385	2081
ENSG00000020129	4978	4706	3811	4320	5106	5514	6812	5876	7510	4110	5213	8794	2314	2077
ENSG00000020181	21	65	42	523	110	891	159	412	30	17	82	205	1657	2040
ENSG00000020256	829	1431	1610	3035	2755	5055	2455	4680	2196	2097	825	1948	2346	2251
ENSG00000020426	1574	2463	2595	3924	1714	2559	2988	4860	2419	1902	890	1780	2780	1844
ENSG00000020577	5363	6530	5612	16690	3052	6266	71	88	2346	1816	2069	1788	4212	3384
ENSG00000020922	2645	2126	3847	5113	2242	3824	3554	3117	4788	2661	3297	6745	3722	2930
ENSG00000021300	38	60	98	223	335	1305	3086	21735	799	960	185	538	353	337
ENSG00000021355	5363	2414	21042	26169	10423	7365	8373	13411	3033	2699	1354	3101	8178	6249
ENSG00000021574	3079	4912	3043	7536	2726	5594	3978	9351	3456	3424	3750	10671	3644	3786
ENSG00000021762	1528	1482	3266	3426	2987	3077	1711	2447	185	947	1001	1453	1541	943
ENSG00000021776	6337	6108	4928	7364	4208	6754	19611	20496	7471	5209	5612	12350	6037	4303
ENSG00000021826	862	3305	14	93	17	89	11	26	14	39	83	639	301	551
ENSG00000022267	11	12	24	18	6151	5692	6	14	420	141	749	1451	8205	3176
ENSG00000022277	5032	6791	10445	16831	6539	11636	6245	12790	10942	9515	5132	10495	13088	12047
ENSG00000022556	12650	17225	2	2	2	3	41	3	16759	15006	1	0	0	1
ENSG00000022567	2375	6431	2239	4065	3976	19362	3042	3845	2166	804	1275	2259	970	1474
ENSG00000022840	3551	7480	11258	28937	11141	29143	10199	27283	20681	19930	5173	13748	7988	10243
ENSG00000022976	655	900	1041	1858	587	1167	2174	2882	2273	1658	730	1255	1909	1428
ENSG00000023041	10392	8682	7786	11022	5672	6388	4637	8010	6054	2919	3257	7248	3081	2718
ENSG00000023171	1	1	7830	14844	421	164	105	237	13026	1206	4	10	1509	268
ENSG00000023191	6962	5494	9973	12576	11357	17462	10810	12980	13857	8698	15043	32677	9352	7553
ENSG00000023228	10667	12867	10786	15811	8857	17373	29310	50814	15144	14197	9433	19811	11269	8046
ENSG00000023287	5260	14136	4819	12092	2999	7945	4638	10645	5412	8546	3974	11148	7272	7895
ENSG00000023318	5886	10382	4113	12027	5471	12753	7800	16723	4801	4200	2487	6738	4829	5135
ENSG00000023330	5892	6653	8534	12855	6828	10080	6947	13358	7098	3913	6858	11184	3744	2398
ENSG00000023445	10058	16868	18636	84043	6662	21637	795	1072	6230	2234	28053	13125	6663	11562
ENSG00000023516	4937	6191	6833	9234	11485	16249	11360	14709	11081	8653	4483	8796	7959	7127
ENSG00000023572	892	627	1657	1399	1331	1400	2856	4695	1835	710	1061	1530	1446	1044
ENSG00000023608	1389	1111	1551	2250	1395	1267	2046	2321	1644	988	1596	3229	6554	7727
ENSG00000023697	3057	4542	3717	6811	2369	4920	4481	9656	6912	4734	1494	2851	3065	3486
ENSG00000023734	15616	12541	13063	13041	15490	19561	36706	37362	35187	16122	7029	12882	19430	12834
ENSG00000023839	103	93	377	666	129	114	27184	13189	320	209	168	488	109	168
ENSG00000023892	662	925	1029	2005	856	1398	1012	2147	602	647	14	31	1472	1464
ENSG00000023902	469	605	113	171	59	61	3150	2443	17	10	457	688	1982	3020
ENSG00000023909	6151	5264	2754	3609	5172	5531	8922	8855	10215	4019	4644	6766	3808	3316
ENSG00000024048	2555	4992	3423	9883	3296	8301	6559	11681	3773	5091	2690	7910	4326	4729
ENSG00000024422	6331	7340	5145	12653	10333	17591	47	55	41683	33633	5447	8096	16543	20509
ENSG00000024526	5488	4096	5597	8971	4318	8296	7961	7853	12140	5389	6881	15233	4265	3765
ENSG00000024862	183	968	382	1854	274	1280	508	2747	246	580	121	391	612	781
ENSG00000025039	37	33	8	9	324	795	53	136	14	41	1701	3056	74	62
ENSG00000025156	924	930	500	826	770	1149	3496	5274	951	832	1998	5277	1037	1070
ENSG00000025293	2862	3369	4057	6763	3615	7144	2246	4447	5650	4485	4091	9103	6575	5783
ENSG00000025423	22	19	15	42	43	100	322	284	100	32	54	303	3	18
ENSG00000025434	549	2142	1118	2652	497	2560	226	609	7309	7582	251	732	1568	2962
ENSG00000025708	1302	9350	827	4356	114	363	378	1173	2808	2096	1814	3351	7736	13184
ENSG00000025770	7652	3445	5473	6173	5124	5642	7603	5110	8018	2882	2317	3406	7152	5450
ENSG00000025772	4868	2425	15945	8279	7823	8856	7602	8648	7355	3507	3500	4516	9959	6937
ENSG00000025796	9017	9608	8148	12886	9664	13876	22883	38970	7909	6159	14115	34713	9200	7772
ENSG00000025800	10435	12761	7252	9913	9826	16096	15725	36598	13272	14659	9149	21745	7859	6736
ENSG00000026025	311	169	738	293	4314	1514	343	367	494	182	283815	382987	268449	128851
ENSG00000026103	3772	1901	752	1291	862	1099	1544	522	1225	346	1228	1130	2115	361
ENSG00000026297	1043	1947	4163	5941	1987	3143	6014	16437	896	1619	281	1016	1949	1352
ENSG00000026508	31491	8360	17725	25226	86083	13347	551	478	77144	11533	183874	243200	146861	29428
ENSG00000026559	3	9	0	2	885	1722	0	1	16	12	481	661	1299	570
ENSG00000026652	131	692	436	908	334	720	39	462	275	337	1010	1949	419	804
ENSG00000026751	118	1401	1	45	7	38	115	63	2	5	0	0	150	764
ENSG00000026950	588	4718	570	8731	888	7927	1547	4858	309	1091	280	1125	1368	5334
ENSG00000027001	963	1140	1770	1665	2949	5870	1216	1375	1782	1551	750	1962	1064	965
ENSG00000027075	977	2109	1550	2734	2095	3122	2774	4545	3947	3603	55	92	447	188
ENSG00000027697	3523	6391	10823	33833	3087	9657	3844	7750	1899	1970	2828	6328	4461	4688
ENSG00000027847	1355	1934	2351	3817	2100	3290	1789	2615	1736	1369	1877	3616	1793	1897
ENSG00000027869	444	158	392	290	57	33	583	175	120	24	46	86	608	106
ENSG00000028116	1221	1897	2583	3673	1326	2854	2398	3066	3341	2028	2321	4846	2141	1666
ENSG00000028137	2359	1300	2968	4675	551	1031	83	28	86	15	1377	2280	165	382
ENSG00000028203	9075	9410	8069	14523	5724	7499	7070	13250	13568	10268	6422	12951	6577	4799
ENSG00000028277	55	56	30	44	37	44	137	94	101	68	37	18	172	52
ENSG00000028310	6280	4207	3531	3969	2929	3186	4999	5240	7748	3553	3616	5471	2510	1709
ENSG00000028528	5138	8329	3633	8781	4168	11469	11247	23887	7229	7996	4400	10100	6155	6301
ENSG00000028839	813	1493	1174	2524	812	1198	3611	9588	935	875	904	2653	1077	936
ENSG00000029153	15328	13233	29228	26410	20750	16927	8381	8008	26433	14487	9601	5617	15392	8857
ENSG00000029363	16907	17833	21398	23029	15368	21176	32515	39978	20797	11069	14399	28801	16156	11441
ENSG00000029364	9932	13395	10944	19087	7630	12548	14169	27715	9742	9594	5616	14153	9680	9025
ENSG00000029534	53	312	239	152	58	216	210	1115	6	13	2782	6267	4034	3053
ENSG00000029639	770	871	714	956	540	978	1491	1747	973	646	1248	2547	1158	849
ENSG00000029725	3483	2250	3852	3986	3690	4728	6045	8369	4501	3466	3032	7036	4498	3447
ENSG00000029993	3790	2554	5361	5835	4309	6035	13629	19789	8680	5561	7765	25444	9484	4673
ENSG00000030066	6422	4733	8527	12417	7734	10170	18477	13061	14363	9312	6075	12680	11050	9714
ENSG00000030110	1634	1587	4480	13932	5766	11643	4594	5826	2381	1310	2477	3274	4671	3008
ENSG00000030419	1828	10644	682	4152	406	6180	2530	5147	1914	4660	14	56	771	1409
ENSG00000030582	11986	40692	16821	52947	16000	50074	23634	118466	11558	23908	7443	23088	28066	38284
ENSG00000031003	4426	6445	2170	4754	3007	6973	1642	4005	2454	2814	3917	7474	3122	3942
ENSG00000031081	83	34	44	57	581	479	51	110	232	214	2457	1600	1092	329
ENSG00000031691	911	348	1591	1733	723	811	2553	1685	695	309	415	719	1211	885
ENSG00000031698	6921	7281	8643	13335	8678	11143	10398	20606	11232	10489	5999	10140	9946	7096
ENSG00000031823	3318	2755	3103	4184	3046	4137	9456	12811	5865	3051	2286	4686	4481	3662
ENSG00000032219	2058	4660	2656	7014	1759	4296	3107	6391	2031	2872	688	2510	3804	3814
ENSG00000032389	1947	1937	3622	4728	2191	3975	2214	2926	3704	2756	1550	2947	1868	1630
ENSG00000032444	3264	7469	4054	8883	3645	8680	13046	39589	5809	6761	5689	15913	11777	14478
ENSG00000032742	572	774	857	1119	1418	2121	487	746	1503	1444	1002	2282	439	380
ENSG00000033011	3067	2352	5892	5978	3670	5187	4863	5138	4213	2642	3434	7614	3856	3241
ENSG00000033030	1901	1678	3451	5462	2478	4151	4927	9977	5187	4257	2098	4851	2004	1704
ENSG00000033050	5491	3192	4904	4035	4250	3728	6015	5470	10433	3566	5327	9122	6064	3972
ENSG00000033100	4410	4992	3353	4655	3714	3969	14371	22640	7496	5474	5095	8565	5351	4586
ENSG00000033170	11891	12042	5822	7460	12511	8314	1747	5266	1887	1203	3208	6882	18291	15032
ENSG00000033178	11409	13666	7769	14202	6732	11669	11591	16581	16950	8677	3497	6858	7473	4929
ENSG00000033327	1053	1352	717	2243	882	3787	4812	10670	130	320	1291	1667	3717	2306
ENSG00000033627	2338	3522	1272	2969	3519	7251	10331	23693	7211	8599	2183	5645	2892	3033
ENSG00000033800	2389	3627	2179	5228	2177	7703	6939	18014	3229	4000	2441	7502	1825	1843
ENSG00000033867	17659	13453	8473	4367	2296	1472	17173	12256	4802	2802	13931	21657	7459	2817
ENSG00000034053	0	0	10	18	22	335	243	603	139	97	3	1	7	9
ENSG00000034152	4828	1677	6759	6488	7465	5634	8144	6286	28797	8646	5378	4638	5147	3393
ENSG00000034510	60372	50164	112364	141081	52266	50636	19831	21090	55122	27319	32169	49068	87220	69695
ENSG00000034533	703	594	804	1364	950	1465	874	1037	504	404	525	1081	727	673
ENSG00000034677	6874	7251	1989	9612	2957	6168	4639	9987	2310	2360	3101	4548	4034	3804
ENSG00000034693	1078	1026	1580	2076	1776	2744	3030	2966	851	742	1039	2435	1521	1020
ENSG00000034713	2810	6297	2811	6841	4017	10438	6951	20661	5493	7764	1666	4214	4555	5171
ENSG00000035115	3735	7718	4346	8447	2917	9031	2095	4853	6166	10242	655	1483	489	755
ENSG00000035141	8108	3788	9028	6999	10741	6544	8654	5578	12968	4792	3373	5184	5997	3346
ENSG00000035403	51732	53885	24793	43437	27715	22670	29170	26260	10726	7443	80668	112245	36540	25533
ENSG00000035499	2658	1386	4481	4562	2331	3014	1935	1807	3338	1148	1793	3996	1442	1335
ENSG00000035664	11	141	74	1183	34	151	400	945	37	242	116	239	27	27
ENSG00000035681	3347	2300	2698	1936	2407	3275	3116	2662	4321	3115	3464	5587	5703	5071
ENSG00000035687	7849	7695	8063	13761	7950	18193	13634	10820	10978	9413	4501	8515	9098	5549
ENSG00000035862	41744	125518	16774	52911	104614	382410	3344	17407	22066	90703	3216	8291	58438	110140
ENSG00000035928	8836	7285	5514	7729	4257	6471	7107	7498	8924	4565	3672	6368	5526	4169
ENSG00000036054	2943	4898	2523	4972	3659	8067	2991	7690	1974	2529	3233	6269	5866	5214
ENSG00000036257	8871	10178	9672	12867	8290	13119	17978	25917	13752	9324	6677	15247	11402	8469
ENSG00000036448	7	45	87	274	6	5	0	0	86	158	4	27	9	44
ENSG00000036565	0	0	0	0	0	0	864	1845	0	0	0	0	0	0
ENSG00000036672	4	6	40	134	37	172	82	438	1428	497	249	489	11	90
ENSG00000037042	344	563	672	951	979	1849	968	1742	1000	1129	289	771	1067	1197
ENSG00000037241	1356	1534	2670	3806	1928	3461	1604	2776	1728	1331	1307	2610	2473	1973
ENSG00000037280	1	0	0	7	4	22	317	579	5	2	59	57	20	16
ENSG00000037474	48010	22060	20092	15557	21921	21624	30430	21205	40997	14605	13812	20386	9412	5042
ENSG00000037637	1925	2591	1251	2901	1350	2469	2124	4157	3839	2417	1580	4351	1556	1397
ENSG00000037749	3038	3465	2499	4163	3952	5685	3428	6369	1951	1734	2018	5482	3729	3064
ENSG00000037757	1172	1360	946	1548	1036	1376	2559	3563	2031	1699	828	1699	1524	1744
ENSG00000037897	1782	567	2035	1560	1267	1181	3395	1146	1996	520	1415	2752	1140	774
ENSG00000037965	79	103	350	425	57	71	247	226	1	0	388	1352	219	214
ENSG00000038002	1706	1798	1345	2669	1277	2326	379	1147	1612	1913	989	2373	1856	1393
ENSG00000038210	3422	2882	5602	10997	2821	3401	6496	5855	3654	2639	1164	1606	3036	2042
ENSG00000038219	6416	7939	4246	6814	3369	5906	4732	7130	7141	7255	2344	4665	5473	3793
ENSG00000038274	4323	11942	6464	16804	3866	12535	2217	3841	4104	4484	2822	9065	7060	9745
ENSG00000038358	3995	4314	4565	7533	8232	14826	14751	18203	12942	8330	4556	9191	6811	6973
ENSG00000038382	40742	49464	10294	25851	17866	26435	20744	16989	34211	21495	25839	35420	15865	12297
ENSG00000038427	35620	441	1133	131	8118	798	477	159	195	283	11	21	33795	11447
ENSG00000038532	1499	1861	1533	3155	2072	4417	4567	8197	4063	2470	1767	3792	2572	2778
ENSG00000039068	40054	87531	48052	116650	69762	125955	52356	128608	87072	75635	1186	13976	8631	15700
ENSG00000039123	9651	10275	9949	11862	7526	11718	9847	10935	8807	5238	8622	17597	6343	4749
ENSG00000039139	654	3427	1002	3894	456	1684	2320	3578	432	336	929	1358	229	300
ENSG00000039319	6279	14592	5483	12297	5413	10636	4723	8314	6516	6819	6411	16216	5016	5166
ENSG00000039523	5338	4004	5008	7009	9421	13319	14184	17487	8377	6412	4803	5482	9302	7249
ENSG00000039560	16786	15959	4916	6949	1750	1136	9168	5315	916	308	2149	2416	8036	2920
ENSG00000039650	2960	3596	1836	2606	1551	2564	2224	2868	4315	3307	571	1411	2563	1931
ENSG00000040199	932	414	1466	5525	2187	2416	4362	4771	3223	1604	1956	2877	2595	1696
ENSG00000040275	4906	1540	5966	5196	3372	3855	5258	2602	2869	841	6134	7902	12262	5778
ENSG00000040341	3105	5458	1553	4612	1479	4221	2599	7196	4185	4978	2105	6080	2040	1923
ENSG00000040487	1155	845	1045	1009	1085	1068	2400	4754	2214	1711	1818	3320	855	835
ENSG00000040531	1436	1176	1281	1758	797	1094	2453	3386	1835	1528	1825	4863	701	688
ENSG00000040608	686	730	852	1287	556	1700	738	2078	934	719	650	1516	287	1139
ENSG00000040633	2432	2476	3252	4856	2019	3117	3717	5115	4773	3223	3397	7771	3618	3790
ENSG00000040731	3	9	0	0	0	1	1	0	48	155	19	154	47	0
ENSG00000040933	1826	3901	1091	3348	2007	5692	3072	5280	4447	5867	1748	3836	3074	2600
ENSG00000041353	8728	8331	19589	34957	7042	11502	668	833	1665	2432	469	1290	2309	1723
ENSG00000041357	7447	9076	9993	19802	8905	16752	18732	23865	22345	12379	11256	24182	7605	7359
ENSG00000041802	7156	4483	9247	10002	7186	9236	9572	15195	5642	2793	6844	15067	5187	3543
ENSG00000041880	648	1710	1364	5143	644	2339	1486	4025	649	602	680	1239	2052	2365
ENSG00000041982	9891	2609	2302	2127	430	89	38	2	523	88	544	640	2908	870
ENSG00000041988	682	733	553	1143	514	760	891	1895	2552	1875	944	2348	643	756
ENSG00000042062	13	80	6	136	32	337	7289	17329	17	16	3121	12361	26	68
ENSG00000042088	1569	1371	2337	2875	1507	2563	3221	2215	2645	1399	1109	2263	2034	1557
ENSG00000042286	4002	3532	1608	1367	3519	3095	4912	6694	5199	1784	1853	2877	1619	1205
ENSG00000042317	267	606	395	1224	376	902	314	844	297	708	142	377	472	612
ENSG00000042429	2614	2614	3736	4158	2182	2810	3544	4529	4310	2642	3040	6549	3141	3247
ENSG00000042445	5275	10299	14209	24030	6339	10171	2329	10401	3113	5157	2708	9112	7797	6398
ENSG00000042493	5057	6430	30478	50837	14528	33535	110	269	28718	49266	4607	10096	17300	17187
ENSG00000042753	6077	5240	6276	7337	3699	6960	4472	6065	10215	7312	2405	4861	9597	8030
ENSG00000042980	38	118	6104	18229	29	127	6492	11925	1	0	1	4	308	80
ENSG00000043039	834	1200	89	229	204	274	4	8	602	450	113	311	800	404
ENSG00000043093	3961	5717	6373	12276	5528	10596	6066	12773	4343	4159	3814	8804	4217	3733
ENSG00000043143	9715	12936	7611	18421	5582	9765	5612	7746	9927	7279	3306	7714	3956	3573
ENSG00000043355	519	166	312	479	410	303	300	339	62	37	737	1690	2903	1850
ENSG00000043514	2063	2041	1243	1474	1064	1555	3693	5914	2857	2298	1387	3045	1733	1274
ENSG00000043591	93	102	13	79	59	196	182	269	2	17	810	1354	50	18
ENSG00000044090	804	2181	1423	4398	1830	5762	2803	7949	4711	7527	4174	9585	5351	7881
ENSG00000044115	49363	64853	51985	85244	43552	72727	17644	38906	36517	34084	22868	44797	32970	27158
ENSG00000044446	1556	1712	680	1186	1291	2621	1461	2397	3188	3633	1100	2666	2341	2282
ENSG00000044459	1446	926	60	117	505	767	6	0	1197	611	0	0	1107	1074
ENSG00000044524	1	0	6	40	167	98	330	1133	6	3	15	35	253	47
ENSG00000044574	63105	178102	55892	164512	123384	219644	92594	246066	71687	53890	54080	128262	80114	111707
ENSG00000046604	46223	60789	69158	119276	52040	93163	9630	16150	43291	32637	4525	10997	12051	12537
ENSG00000046647	178	459	237	651	612	1675	594	1017	1151	1581	305	1024	298	576
ENSG00000046651	1151	2502	1882	5482	1903	5222	2085	4474	3540	4211	1752	3063	1714	1871
ENSG00000046653	34	63	32	84	42	106	70	133	38	63	89	110	8	35
ENSG00000047056	1355	1635	2238	2600	1175	2502	3252	7164	2271	2170	511	1169	2590	1656
ENSG00000047188	5286	5566	3349	5203	2933	5603	3205	3790	3966	2956	2776	6365	2621	2405
ENSG00000047230	1006	1438	1792	2907	1863	3725	3049	3417	3725	2936	492	1154	2260	2363
ENSG00000047249	5730	6955	4362	6694	2584	4364	3370	6954	3408	3706	2795	6512	4250	4195
ENSG00000047315	16651	18474	10505	15546	8234	13643	17281	22168	17340	13746	8173	19576	13702	9294
ENSG00000047346	470	6598	870	3937	286	1974	5089	15849	1291	5640	821	3034	703	893
ENSG00000047365	5157	6260	4710	8003	2880	3616	1704	657	4965	4254	897	721	918	807
ENSG00000047410	18424	19066	15833	23358	12148	22192	33860	42592	22232	17247	14180	27520	21210	15071
ENSG00000047457	18	128	1	41	46	69	8	31	6	2	420	834	322	182
ENSG00000047578	1164	2822	1615	4104	1766	4389	2166	5919	2663	4370	1306	3204	1545	1853
ENSG00000047579	531	617	633	963	400	582	1797	2369	844	671	1291	2407	332	456
ENSG00000047597	1794	1402	2769	4836	1506	1736	3434	4877	1104	605	749	1463	86	47
ENSG00000047617	3	15	0	9	2	68	1	10	2	0	0	0	7	67
ENSG00000047621	3553	3010	1799	2466	2118	3566	5254	6190	4687	3613	1178	2309	2210	1828
ENSG00000047634	585	472	1117	1111	2732	3532	1746	1360	1214	693	894	1346	2463	2249
ENSG00000047644	83	108	2151	5559	67	229	3680	5471	10520	10634	2953	4428	116	50
ENSG00000047648	1	2	2	4	2	6	4415	1903	0	0	3	15	21	13
ENSG00000047662	4	4	1	0	5	11	16	25	221	86	1	4	0	11
ENSG00000047849	21857	20083	14557	30108	9790	15647	9734	16056	17611	15400	15455	30389	20529	21412
ENSG00000047932	3522	4806	3670	6867	3750	5994	11817	19492	4844	4030	5213	10048	8229	8157
ENSG00000048028	1937	2266	1308	4762	2323	4722	1904	3285	6573	4190	3088	8496	3308	4481
ENSG00000048052	3498	4819	2605	15894	637	1638	3541	5764	336	118	548	570	3691	1645
ENSG00000048140	1778	3113	3870	7579	5349	10185	2903	7250	4630	5015	3476	7405	5841	5605
ENSG00000048162	3472	1057	4926	2812	2838	1927	4299	1414	3277	930	2674	3889	2939	1651
ENSG00000048342	230	825	299	657	481	1422	394	435	466	756	255	768	1400	1347
ENSG00000048392	1468	3891	1314	3113	3202	7069	4530	12759	2686	2957	2868	7310	23744	3303
ENSG00000048405	2660	2560	2453	2585	1406	1952	3826	4213	2629	1702	1975	2668	2299	1575
ENSG00000048471	871	1364	858	1057	1350	1567	7332	6962	1683	2138	493	1579	1661	1842
ENSG00000048544	3988	3724	7013	7746	6710	9463	6358	13558	5302	3821	5972	10275	6563	5025
ENSG00000048649	3922	7382	5763	11998	3917	8940	6455	12459	7301	8017	6180	12156	8881	6605
ENSG00000048707	3920	6313	3068	6908	3077	6087	7210	8702	6212	6372	3096	6613	4332	4896
ENSG00000048828	25058	22926	20416	30013	19889	32760	34676	52332	28679	19567	9637	17489	28120	23726
ENSG00000048991	3225	3016	4885	5451	4323	5699	10385	12697	8208	3604	4317	8927	4650	3905
ENSG00000049089	16	115	24	475	142	351	21	51	86	152	162	452	500	454
ENSG00000049130	13755	19177	37230	93496	1700	3866	1359	910	225	140	611	1098	2891	3634
ENSG00000049167	802	734	708	858	592	959	662	847	821	531	488	1136	624	461
ENSG00000049192	825	938	12	39	186	153	187	820	301	130	32	60	1535	351
ENSG00000049239	1478	3238	1827	2435	3148	5487	2291	4397	2247	5405	4518	8335	1878	1143
ENSG00000049245	9671	9491	9949	18471	6328	10606	7125	12591	11248	9653	5942	13385	9198	8128
ENSG00000049246	6229	5893	2067	3997	831	1946	1520	3026	6034	4174	1214	2474	1595	1591
ENSG00000049247	377	342	139	231	48	102	98	145	322	186	55	157	97	82
ENSG00000049249	125	1056	187	517	33	241	2	41	7	11	552	148	84	68
ENSG00000049283	1052	3855	878	2060	1656	6350	15	33	6461	5908	13	86	185	1106
ENSG00000049323	3133	2573	1084	2441	1321	2635	8584	6644	526	525	4674	7650	574	732
ENSG00000049449	19787	30867	17593	37396	29916	48016	3788	4675	43553	25251	15053	30435	30038	30031
ENSG00000049541	5070	1498	5484	4267	2403	2002	5308	2457	6825	1735	3636	4466	3333	2021
ENSG00000049618	5148	8909	4047	8654	3114	6298	14364	29531	7192	5738	6641	11955	5278	5158
ENSG00000049656	41913	39831	12238	17014	21588	44621	44046	73442	38504	19405	17071	33000	9448	6682
ENSG00000049759	8707	13313	5760	15933	4593	7096	4940	11551	5686	2764	2513	3653	7840	1853
ENSG00000049769	114	225	21	83	1090	2033	1166	2172	1024	657	353	865	184	209
ENSG00000049860	10717	12571	10079	20439	8361	14204	8184	28596	5315	5238	13423	29897	6149	4605
ENSG00000049883	1374	1260	1853	2589	1099	2006	1838	1691	1265	960	1138	2670	855	941
ENSG00000050130	6497	9568	7132	12976	4727	7945	9730	21489	5638	4681	3420	9100	7170	6445
ENSG00000050165	55	461	99	220	2846	8128	17	136	73	67	8679	28496	979	669
ENSG00000050327	3325	4542	4074	10581	2227	3398	4206	6561	8053	5739	2419	4272	899	821
ENSG00000050344	34110	13502	4980	12850	9133	6698	9030	5090	7720	1761	16031	14029	11522	2808
ENSG00000050393	2574	2033	3180	3919	1450	1808	6845	9047	5860	3619	3186	5616	2930	2434
ENSG00000050405	8205	19914	49752	120500	8940	22412	15277	23572	24770	38761	25557	50865	9708	16499
ENSG00000050426	1494	2412	2561	6722	1033	3379	4224	11360	1916	4378	2096	4272	1654	2121
ENSG00000050438	53	158	9	113	29	115	30	155	14	47	1284	3354	548	625
ENSG00000050555	4	3	0	1	118	96	35	43	5	8	2916	5834	96	70
ENSG00000050748	2927	2317	3141	4078	4560	4606	4679	8172	3612	2043	2649	5018	7963	5675
ENSG00000050820	9446	5885	10455	11785	9047	7420	6765	10442	13969	3975	5474	9107	10868	7291
ENSG00000051009	1350	1681	3701	5589	2247	3719	5343	5914	1869	1833	1888	4096	1579	1500
ENSG00000051108	2585	6265	2421	9246	4039	11215	8519	88524	3655	8386	1299	3367	7398	13991
ENSG00000051128	625	603	1194	959	958	716	2323	2885	8805	3036	1955	3999	3836	2585
ENSG00000051180	2669	447	2080	1941	1198	817	3614	1064	2592	651	1715	1948	1308	990
ENSG00000051341	4407	1653	3276	4119	2450	2567	4686	2127	3236	853	2366	3798	1790	1390
ENSG00000051382	4129	8634	7326	13173	6419	12275	6812	10885	3818	2847	6283	16339	4274	5178
ENSG00000051523	11774	14411	15814	33473	15352	26448	25057	75842	6003	6288	3060	8012	6129	6027
ENSG00000051596	4190	3568	7212	9681	4579	7545	3162	3048	4231	1699	3095	6967	5276	4510
ENSG00000051620	2832	4421	4546	6940	2706	6462	6892	15407	5175	6018	2662	4429	3510	3413
ENSG00000051825	1265	1124	1915	3536	1678	3493	6863	9855	2804	1387	2496	6091	1845	1886
ENSG00000052126	5489	8229	2077	4564	2454	3750	129	534	2979	2645	320	732	3472	2245
ENSG00000052344	2824	10620	4235	30167	3568	18608	36	465	493	1422	6	13	534	1333
ENSG00000052723	4736	4316	3433	6175	4043	6774	6235	10521	5175	4407	1518	2932	3345	2766
ENSG00000052749	5027	1966	5341	4390	5868	3791	9069	3237	8527	3095	10742	12540	4089	1995
ENSG00000052795	1613	932	923	2721	914	1126	11323	10524	2715	1436	2415	3347	895	706
ENSG00000052802	8631	54329	4831	42490	4075	29391	9239	200669	5250	24229	3546	26128	2923	17735
ENSG00000052841	3763	5182	6177	12979	5274	8435	7902	12483	8413	8799	4156	8943	6795	6475
ENSG00000052850	0	0	0	0	0	3	4	6	0	9	358	1079	2	20
ENSG00000053108	5	2	81	18	71	118	288	653	992	888	12	55	0	6
ENSG00000053254	680	2810	755	2655	372	1323	5362	18170	243	720	304	1004	4923	3831
ENSG00000053371	2236	1995	3810	5708	2509	5011	3618	8226	6034	3986	2521	5442	3785	3344
ENSG00000053372	9709	2627	6038	3750	5448	3686	9788	4478	15576	3548	7981	12561	5000	2622
ENSG00000053438	45	30	33	101	56	106	64	359	26	50	4	5	67	97
ENSG00000053501	459	573	1033	1179	288	581	2189	2569	946	821	698	1141	902	906
ENSG00000053524	63	114	22	34	233	848	338	847	118	167	20	57	22	9
ENSG00000053702	40	57	47	69	16	39	184	361	140	132	17	54	52	72
ENSG00000053747	138369	40075	31236	33328	166709	85432	11893	13248	6700	2088	374	1470	75246	14484
ENSG00000053770	2592	4561	3247	7018	2461	7239	7007	18118	3604	3132	1009	3122	3788	4332
ENSG00000053900	1935	2207	2204	2950	1405	2420	2883	3428	2560	2040	1112	2626	1686	1535
ENSG00000053918	13	30	6	13	402	983	7	3	1	1	37	83	47	67
ENSG00000054116	3710	4563	2789	4105	3661	6614	3898	7057	6805	5593	3146	6487	2528	2753
ENSG00000054118	16678	15030	12170	16485	12133	17177	20616	24147	21909	14021	12742	20885	12120	9297
ENSG00000054148	2980	4465	2433	5121	1526	4111	2717	4777	6461	7261	2186	5721	2056	3032
ENSG00000054179	364	262	579	763	480	349	534	1290	591	449	161	147	105	124
ENSG00000054219	3460	3838	8535	27906	1781	4451	16	28	30	43	128	489	35	25
ENSG00000054267	3705	7588	4335	10226	3945	8295	8993	21808	4532	5034	2986	8860	5428	4551
ENSG00000054277	2948	12392	674	2856	1674	2353	4833	10359	5178	8407	2666	5529	2252	1711
ENSG00000054282	1235	1035	1415	1635	1341	1950	3110	5699	1508	1333	604	908	1964	1008
ENSG00000054356	1	0	5	0	0	0	381	675	2	1	5	35	0	8
ENSG00000054392	311	1159	3	20	144	467	176	1218	454	836	154	397	391	187
ENSG00000054523	4734	4785	5204	9562	3721	5805	13576	19934	11585	9407	8363	11463	6568	4607
ENSG00000054598	7742	16121	1774	5114	1131	2086	1968	2119	2011	949	954	1218	2232	2290
ENSG00000054611	1411	2676	1504	3174	2299	5531	2690	3835	1649	1869	1037	2814	2665	2477
ENSG00000054654	5547	8381	5645	13501	2144	5466	23201	35352	8730	8209	3939	8673	3577	2758
ENSG00000054690	1203	2354	1373	1758	719	863	1125	1434	968	1022	217	497	284	229
ENSG00000054793	11017	29004	7122	17929	8847	19882	13155	39705	99	272	3217	7204	12239	11682
ENSG00000054965	2421	4639	2240	6575	3687	9196	5108	16767	8191	9899	4881	12043	6393	6237
ENSG00000054967	1543	271	1465	898	1773	1649	3204	2035	2195	412	1114	1060	2479	1503
ENSG00000054983	1926	3420	25491	65734	1951	3905	112	515	3274	6728	1291	4340	2589	2951
ENSG00000055044	10558	5365	22213	16370	9036	8804	17688	8677	14719	4875	10597	17253	8485	5076
ENSG00000055070	12958	12026	11552	14646	9134	15062	16748	25827	25483	14446	10943	18976	14050	9362
ENSG00000055118	9	13	71	91	216	738	18422	57557	28	45	110	441	191	81
ENSG00000055130	8453	7318	4662	4999	4858	7257	7018	7885	11257	7052	7233	13374	8661	7546
ENSG00000055147	1114	2050	1637	3147	1025	2485	1402	3643	1401	1605	1476	3601	1297	1523
ENSG00000055163	114	180	29	157	551	2017	3354	6913	1086	1806	10	18	1125	467
ENSG00000055208	5388	8573	6935	13940	3071	5785	7050	17890	6890	7123	4835	10913	8255	7800
ENSG00000055211	2826	2982	2851	5067	2082	3537	3915	7235	4621	4415	2667	6535	3713	3040
ENSG00000055332	7277	20472	11284	51644	6403	12900	6732	7089	9749	7117	5063	9110	10986	19486
ENSG00000055483	5368	2584	5389	3462	4458	4459	7834	6400	7787	3718	4908	7247	8202	5019
ENSG00000055609	4939	7032	4568	8979	3257	5907	14270	18605	6928	8440	3650	7193	5216	4989
ENSG00000055732	603	489	1	9	1131	1912	1127	3815	871	1331	1368	2343	281	252
ENSG00000055813	296	386	0	28	2	10	0	0	1	15	4	11	61	16
ENSG00000055917	11590	13755	11699	19655	9051	12918	12074	16597	11116	10479	6909	15517	11816	9428
ENSG00000055950	3002	4324	3113	4849	3308	7418	4806	8410	5914	6165	2708	6225	2348	2525
ENSG00000056050	1247	1262	765	1263	483	731	851	1184	1475	995	998	1679	740	739
ENSG00000056097	18642	19975	10817	15704	13730	21968	14130	26882	24586	17090	13389	23999	11266	8380
ENSG00000056277	897	548	1302	1363	722	956	773	925	1046	858	1538	2582	929	556
ENSG00000056487	0	2	0	1	488	853	1451	2174	15	10	261	525	3	0
ENSG00000056558	667	1253	207	221	78	287	278	2046	140	141	2411	501	846	435
ENSG00000056586	8481	9402	6301	11676	5238	6836	9533	15130	6381	5413	6049	9723	8200	5224
ENSG00000056736	643	308	165	226	123	171	4170	3620	420	100	3267	7101	54	51
ENSG00000056972	1209	1541	1883	4810	727	1738	1473	6174	994	1693	1868	7172	655	1121
ENSG00000056998	11	60	0	3	323	699	0	0	132	211	9	54	185	481
ENSG00000057019	66263	27286	117592	62042	177799	54611	1962	1249	20402	4702	6250	12297	90464	32071
ENSG00000057149	23	28	30	47	1471	185	3	0	19	3	1	0	63	20
ENSG00000057252	14472	15803	401	1327	8587	12111	10110	47435	9355	6189	9109	17903	8321	6430
ENSG00000057294	13319	12437	10625	20410	5787	13118	5141	4939	28889	14830	184	528	4985	6920
ENSG00000057608	18376	16133	22147	28406	22351	28282	30586	33884	37540	32180	11669	22446	33706	25583
ENSG00000057657	379	892	514	1147	752	1023	141	47	136	225	344	354	487	766
ENSG00000057663	2226	3636	2828	6833	1995	4968	4173	8515	3252	3425	3316	7782	2792	3316
ENSG00000057704	2949	7006	1837	8525	3505	8886	2542	5191	383	224	39	93	795	575
ENSG00000057757	2659	1872	2859	2262	1969	2626	5372	4926	4659	1740	2355	4275	2286	1839
ENSG00000057935	1118	2949	2846	6645	2273	8734	1878	4553	5910	8421	2612	6535	2337	2237
ENSG00000058056	2586	1426	1850	1703	2631	3055	7251	4752	3138	1717	3267	7256	5331	2756
ENSG00000058063	11170	14559	12015	24105	10122	12454	10161	21186	9259	8484	10638	23445	11720	7976
ENSG00000058085	321145	164209	119017	125019	196096	120453	69882	68844	227539	149016	8189	6872	146858	29627
ENSG00000058091	6476	10992	124	969	1461	5810	3982	11014	3210	5911	303	574	5405	2474
ENSG00000058262	49016	38887	36913	53376	50577	54905	79083	148197	34778	20116	34161	67822	52467	39668
ENSG00000058272	12009	16463	8927	17420	4117	7882	18555	33532	9333	7933	5031	10514	7605	6987
ENSG00000058335	6	18	18	33	42	21	28	23	140	222	181	848	413	902
ENSG00000058404	7	5	2	1	365	63	1078	5455	9	7	27	13	100	25
ENSG00000058453	612	1145	464	954	262	698	396	1129	1330	1664	342	733	1078	1384
ENSG00000058600	1560	1229	2420	2547	2755	3732	7682	6587	6663	3582	2381	3128	2380	1805
ENSG00000058668	37279	43305	5886	16221	16742	43679	7968	17992	4045	4403	5641	14495	11430	28268
ENSG00000058673	11862	17189	12952	21735	10239	17553	23833	50889	15963	11694	6293	17276	12678	12063
ENSG00000058729	1954	1832	3114	3194	1757	2528	2911	3561	2370	1653	2288	4858	2505	2025
ENSG00000058799	1025	2789	1258	3281	1315	3174	1787	5536	1538	2227	860	2663	873	1028
ENSG00000058804	19072	8863	12284	11197	10799	13988	17691	10162	17296	5113	10993	25120	5090	3564
ENSG00000058866	2	0	15	61	175	76	2441	1317	0	2	13	18	164	21
ENSG00000059122	684	1246	2119	3064	1888	3154	2656	4718	3054	2374	3295	5071	5357	6350
ENSG00000059145	1023	1097	277	1018	899	1405	4667	4324	7055	3991	1145	1984	1320	1450
ENSG00000059377	19	5	863	698	3	3	401	300	31	8	81	66	63	50
ENSG00000059378	2691	8450	2758	15977	1881	2782	2979	4789	1367	1162	1514	2175	3429	8039
ENSG00000059573	8048	6929	6965	18351	9291	13899	13577	11491	12796	9118	7473	16911	8559	8280
ENSG00000059588	2834	2518	1770	3039	4028	7550	6334	9339	5728	3155	4461	10106	2056	1620
ENSG00000059691	1371	2074	1373	2296	950	2340	1102	2089	2743	2532	586	1447	863	1049
ENSG00000059728	1723	2127	6149	12015	1063	1405	2666	6021	2513	2657	719	1240	1571	1195
ENSG00000059758	5511	3977	3269	6026	1970	2305	4034	4264	7024	2550	2946	3559	8613	2574
ENSG00000059769	1508	1818	785	1157	847	1326	903	1230	992	822	854	1824	990	1164
ENSG00000059804	42	63	95	3560	15171	54082	10	19	41826	81170	15	24	2581	759
ENSG00000059915	3	24	13	71	58	164	3446	5894	13	34	75	203	67	171
ENSG00000060069	1382	1681	1683	2523	1364	2010	1815	3239	2869	1719	2595	4982	983	703
ENSG00000060138	16436	19839	9384	12082	14077	17509	15307	10889	29853	17788	4203	7018	17995	10042
ENSG00000060140	1776	2188	1288	3578	1712	1482	4197	8990	5259	972	69	84	806	133
ENSG00000060237	13475	14999	8022	11826	14451	27730	53148	59242	63499	41707	17343	32213	21972	16584
ENSG00000060339	8416	10142	8094	12555	8672	12467	13792	29173	16757	11912	8206	13987	7075	6612
ENSG00000060491	4008	5987	7080	17028	4081	6065	3524	5290	9207	6926	3001	5196	8199	8411
ENSG00000060558	103	446	2207	4807	2277	3586	4	4	1870	926	455	326	3035	916
ENSG00000060566	0	3	6	20	152	776	76	490	0	5	3	27	145	1058
ENSG00000060642	1342	2658	556	1421	436	1426	1679	6461	3785	3988	1385	4629	685	849
ENSG00000060656	6814	13403	3560	8484	10877	27567	5671	8581	4025	6506	130	169	6823	9019
ENSG00000060688	4856	2689	3699	3969	3029	3443	4802	3778	6979	2728	3985	6797	2117	1428
ENSG00000060709	0	3	0	2	1	5	9726	23687	1	1	2	7	1	3
ENSG00000060718	5	2	0	3	0	28	12	1239	2	2	8707	17735	16	2
ENSG00000060749	5113	3707	6877	6270	8271	9531	13830	8320	14310	7518	9602	13250	8004	5463
ENSG00000060762	723	907	434	1069	1001	1776	6954	12254	664	729	315	887	1051	961
ENSG00000060971	4801	12374	5782	15345	2717	7782	2325	4386	5661	5825	1545	3704	1705	2674
ENSG00000060982	9	104	51	59	22	272	30401	29045	151	174	438	494	12311	15189
ENSG00000061273	6439	7001	6493	16346	3297	5374	3864	4229	4323	2497	3983	5146	14146	8932
ENSG00000061337	0	0	1	2	0	4	3	3	2	0	7	16	966	586
ENSG00000061656	103	312	244	481	164	525	127	298	368	784	95	275	231	461
ENSG00000061676	27225	32630	22905	34421	26518	47694	47699	78746	40765	31763	23471	47361	34203	28166
ENSG00000061794	7994	7110	17814	21883	10105	16442	21678	27394	24098	15761	6788	12036	8324	6311
ENSG00000061918	170	116	18	180	18	68	3063	3499	11	23	50	58	155	307
ENSG00000061936	2747	2854	3613	4514	3292	4520	4993	6115	7073	4615	2189	4251	2607	1806
ENSG00000061938	9163	9153	8670	13007	11737	16382	3467	9656	8920	7189	2261	4848	6331	6565
ENSG00000061987	3934	7854	3262	7244	2260	4578	7863	15375	3463	3917	3108	8229	4656	3902
ENSG00000062038	4253	7821	5172	12679	3304	12106	25	43	7000	3213	1110	2254	1565	2965
ENSG00000062194	6442	10442	7100	16318	4662	9827	5897	10515	6382	6006	3794	9218	5447	5563
ENSG00000062282	1284	1525	2050	2770	333	3187	1012	2395	1458	2349	3258	7061	538	741
ENSG00000062370	599	1246	330	885	275	671	406	1529	550	892	245	643	674	647
ENSG00000062485	22950	14388	21998	27418	18895	27523	33363	42790	20228	13201	14792	29525	22745	17089
ENSG00000062524	29	25	1	9	5	22	431	683	4	6	3	9	208	307
ENSG00000062582	2963	2781	3863	4703	5346	9017	6532	7653	7984	6426	4203	8564	3448	4301
ENSG00000062598	2040	2688	2058	5200	5616	10037	2429	9706	4233	2840	2237	4923	5888	5522
ENSG00000062650	9881	9668	6870	9524	8031	11448	11713	13694	12792	7743	9087	16362	7183	5320
ENSG00000062716	24536	38269	15227	33418	15313	26252	8412	10661	12784	9756	12008	26879	25445	25331
ENSG00000062725	3194	5602	1931	4914	3825	8131	2817	6806	3935	4954	1463	3466	7388	7284
ENSG00000062822	8475	2823	4065	3731	2521	2441	4214	2216	12231	4518	2792	4436	5479	3076
ENSG00000063015	0	4	2	5	3	9	20762	16407	5	2	4	5	4	8
ENSG00000063046	28522	34533	37345	45966	33994	73068	53206	85082	25033	36799	17701	39466	42164	39223
ENSG00000063169	1482	3157	742	1972	786	1716	1201	2875	3800	3572	597	1322	1258	1440
ENSG00000063176	932	1233	1013	3434	780	1328	1391	2760	3068	2140	532	1499	892	973
ENSG00000063177	33349	29853	26662	34165	31509	46503	32887	53793	66839	68593	10326	20902	48842	43626
ENSG00000063180	17	210	128	367	329	1839	748	2570	316	659	94	613	53	211
ENSG00000063241	1205	2459	1092	2448	1838	6268	1898	3738	3185	3211	2746	7170	4157	7477
ENSG00000063244	34521	24472	19810	21543	17872	23810	34585	32462	76106	36658	26846	59181	17010	16027
ENSG00000063245	13513	13229	6741	9990	10253	14477	7218	10249	27660	16928	10624	22928	24516	18126
ENSG00000063322	3767	4645	3619	5739	10687	21914	3855	6977	9434	7089	36969	77141	4512	4520
ENSG00000063438	4	4	11	10	1	20	166	395	5	0	16	39	70	152
ENSG00000063587	752	334	1097	490	1329	1049	3196	2696	581	291	1099	769	3286	2086
ENSG00000063601	2200	1917	5565	6730	5190	8383	8535	10339	7953	3236	4698	4922	4104	2121
ENSG00000063660	21096	20945	19770	38690	32291	51888	5269	14593	19416	17873	8511	19452	27033	47339
ENSG00000063761	152	225	446	744	418	1082	772	1425	802	673	443	1227	467	615
ENSG00000063854	543	1222	534	1242	1169	2207	4952	14210	2490	2797	1190	3473	1741	1738
ENSG00000063978	7062	5553	6468	7436	4469	5133	8603	9805	9628	4990	4414	7827	5120	3882
ENSG00000064012	3315	5560	5418	9809	2525	5770	418	546	5855	4402	2153	4649	3104	2571
ENSG00000064042	911	2515	148	790	3509	6684	19613	26931	144	60	60	139	5380	8630
ENSG00000064102	3277	2503	16371	17240	3601	3803	8577	8504	13675	7133	4666	10205	3114	2634
ENSG00000064115	16769	29238	39092	74957	12722	28929	38561	92535	30057	24367	6904	14707	11106	8749
ENSG00000064195	1	1	10	24	5	118	1	0	774	1192	243	547	224	241
ENSG00000064199	737	1241	536	1284	925	2296	93	211	813	929	561	1695	244	270
ENSG00000064205	5	63	0	3	0	35	1	11	1	8	308	2375	18	6244
ENSG00000064225	570	276	203	272	147	64	4156	7649	240	125	12	24	129	34
ENSG00000064270	2481	1103	2619	2031	5371	4286	974	513	1164	544	4	17	271	97
ENSG00000064300	10	9	5	21	48	74	25	13	36	19	107	354	283	278
ENSG00000064309	15219	11640	142	347	4209	2611	1208	2109	540	537	990	3898	359	1806
ENSG00000064313	5154	5875	4470	6922	5540	8318	8608	11768	6522	4702	4268	8729	6546	4921
ENSG00000064393	6335	4905	5331	6487	2476	2161	49863	48530	9306	6105	11699	13518	11879	6748
ENSG00000064419	8681	9072	6498	9671	4892	7926	8117	9563	12672	8461	8270	15585	6939	6128
ENSG00000064490	1458	1945	2560	3946	1422	3112	3151	5689	2810	2520	1399	3071	3336	2824
ENSG00000064545	1215	1051	1897	2243	1296	1742	2963	3986	2772	1776	1336	3092	2365	2040
ENSG00000064547	1398	1882	1578	2904	1201	1568	1073	1858	4215	2553	854	1985	555	1038
ENSG00000064601	15563	29691	44240	84648	17882	45682	12645	39073	12910	17192	11856	32800	20592	51601
ENSG00000064607	4260	4361	2841	5328	3434	5567	12717	23958	7605	4552	4979	13734	5378	5499
ENSG00000064651	30105	38721	21389	46402	6038	6720	12391	13877	5261	3203	5064	8447	3435	1833
ENSG00000064652	826	1448	158	368	1052	1511	230	681	1324	918	1134	1443	727	530
ENSG00000064655	207	228	2	2	4	26	158	597	1	1	286	852	18	22
ENSG00000064666	15915	16597	24375	35014	13721	14881	13350	12425	8594	2773	6317	14702	20468	21262
ENSG00000064687	827	2459	1534	5458	1435	3451	2143	9561	2284	1883	1088	4780	1308	1923
ENSG00000064692	1	3	0	1	1	0	1246	11013	0	0	7	3	1	0
ENSG00000064703	2704	2109	3032	3106	2216	2439	4888	3741	3105	1504	1485	2691	2239	1461
ENSG00000064726	6904	6050	6231	6838	5270	6986	21540	32978	13986	7074	8041	15317	7710	5711
ENSG00000064763	1923	1367	3543	6448	122	156	8955	8631	157	194	349	465	875	496
ENSG00000064787	276	10157	107	2140	225	9920	133	678	123	951	37	672	18	50
ENSG00000064886	0	7	1	2	2	3	8	19	16	17	16	42	4	4
ENSG00000064932	7323	8819	7604	15536	8714	10638	8237	12257	13525	10436	4612	8773	8187	8109
ENSG00000064933	1899	1423	2386	3088	1295	1996	4633	5197	3680	1847	1903	4847	1292	1404
ENSG00000064961	1488	3650	3492	6728	1667	4275	8208	22033	7933	13023	1117	3632	6100	7130
ENSG00000064989	29	455	4	234	4	27	2904	32640	7	12	132	627	55	92
ENSG00000064995	1166	1728	1568	2479	2473	4664	4302	5585	2102	1795	1342	3182	1892	1915
ENSG00000064999	2769	4041	3509	6078	3705	6228	7236	11873	3702	3324	1444	3897	1823	2355
ENSG00000065000	10176	11025	12482	20970	11606	17733	39722	67597	21677	17211	9977	20376	23395	19336
ENSG00000065029	790	1436	1267	2088	1080	2497	2023	4403	1650	1761	1274	2587	868	953
ENSG00000065054	4241	3123	2972	3319	6835	6430	4839	8201	2704	2084	2954	7925	13695	17661
ENSG00000065057	554	494	765	849	1302	2391	4242	8694	2176	1068	780	1833	998	1083
ENSG00000065060	2336	6191	2010	5898	3999	6816	5574	9075	4492	3481	3136	5661	3581	3066
ENSG00000065135	13444	12241	14277	19148	10728	14155	11939	16554	12469	7939	6078	10712	10535	8239
ENSG00000065150	34901	12669	8092	5770	25611	21999	25818	21744	58450	24610	17155	27573	46361	25850
ENSG00000065154	3027	3177	4664	10702	7640	14823	10715	35377	9344	9685	12583	30633	11586	10663
ENSG00000065183	8108	4331	8631	7535	6621	6032	12939	7134	11968	5314	4935	9476	5075	3288
ENSG00000065243	23195	53991	10963	25061	14419	32923	12973	19812	13903	14183	10690	28018	8236	8102
ENSG00000065268	2211	1663	3924	3917	1805	2630	4077	3414	3460	1784	1520	2644	2134	1781
ENSG00000065308	2079	1647	2279	3416	4959	4578	17440	13894	6239	3830	14851	25790	13129	18673
ENSG00000065320	3840	7318	2298	6315	619	1408	52	397	142	150	2219	3661	322	519
ENSG00000065328	4971	323	3957	1854	3315	1242	6921	809	8989	1274	3111	3102	2978	1498
ENSG00000065357	1970	6960	5731	9370	2771	5862	97	252	1961	2791	90	366	5774	4519
ENSG00000065361	7288	35979	17336	80681	4691	26845	19867	64828	5357	17545	75	254	830	2181
ENSG00000065413	333	447	3	10	341	385	1524	2087	132	137	880	1021	381	281
ENSG00000065427	19904	16769	19829	27759	16936	24687	26913	23789	26944	12928	9357	16657	18303	14215
ENSG00000065457	1088	992	988	1073	1115	1601	3149	3083	2446	1193	668	1178	1301	786
ENSG00000065485	1691	945	3347	5522	2969	4205	2707	3742	1013	579	2145	5018	3609	2899
ENSG00000065491	1225	1759	1403	3193	1476	3223	1349	3031	1517	1312	1145	2148	1417	1631
ENSG00000065518	4687	6803	7539	11099	5699	11088	9530	16683	4577	3982	4360	10571	3831	3986
ENSG00000065526	13192	16536	9887	15254	8331	12538	22611	22487	17733	11423	9102	17297	9313	7593
ENSG00000065534	269	225	637	2869	2090	4516	1053	1544	85	48	632	1259	2926	12157
ENSG00000065548	9232	8082	11564	15370	8802	11814	17509	22047	14465	8826	6828	13598	9199	7494
ENSG00000065559	2271	2083	2780	4232	2713	4100	2763	3930	3447	2514	1518	2955	3135	2139
ENSG00000065600	949	1026	858	1565	1673	1902	3884	7840	1746	1421	1096	2458	991	877
ENSG00000065613	25167	24693	11764	12682	21489	30551	12554	13144	28030	15031	9552	15747	12901	5416
ENSG00000065615	2205	2948	1609	2826	893	1351	6639	7719	1468	1316	1719	3737	1266	1303
ENSG00000065618	13940	7124	66813	71588	62884	47100	693	615	108	57	60	35	11611	4719
ENSG00000065621	2257	2389	3028	3865	2410	4894	3974	4059	4288	3598	761	1766	2115	1899
ENSG00000065665	500	850	341	848	697	1407	1042	2361	1416	1195	483	1279	951	1124
ENSG00000065675	371	654	0	1	35	64	0	0	439	476	10	17	36	16
ENSG00000065717	107	552	110	349	763	2177	24	208	10041	15857	216	556	1535	1225
ENSG00000065802	4436	3151	3958	3605	4504	3815	8302	9076	3809	2456	3852	4438	4979	2168
ENSG00000065809	6449	11920	10619	11727	4370	7195	4975	3267	8793	10931	2875	1882	8435	4888
ENSG00000065833	2841	3816	1467	3844	2296	5619	227	278	5073	6816	2009	5290	813	2208
ENSG00000065882	2392	2646	3089	6923	2383	4331	9094	23289	2756	975	2135	3179	4412	2879
ENSG00000065883	4166	5714	4430	7953	5558	9787	8080	13121	7271	5742	4435	9510	4952	4729
ENSG00000065911	10403	3899	8345	10433	13208	8606	15974	25364	21892	8873	10313	20100	16884	8353
ENSG00000065923	4273	6241	3369	8750	8252	10758	3061	4557	6983	5537	12352	15662	7012	4215
ENSG00000065970	2331	2268	1577	4665	3469	10307	4781	6106	6839	6598	1175	2141	3926	3365
ENSG00000065978	71172	41090	58091	55713	66249	82476	93226	52991	93301	53295	43700	75420	52563	39090
ENSG00000065989	565	794	124	250	129	179	348	806	260	214	1734	3535	1078	1140
ENSG00000066027	3318	5465	4393	9830	4826	13194	9823	21122	7157	5999	4021	9504	3077	3797
ENSG00000066032	3	1	6	1	17	5	0	2	0	1	70	139	5	0
ENSG00000066044	7204	5631	7199	8380	6849	8787	18127	23870	13129	5854	5889	12719	9319	7582
ENSG00000066084	11114	9415	18912	25049	5893	4407	19797	20682	21391	15408	5632	11894	6223	5013
ENSG00000066117	4739	4564	7129	10254	3088	4406	11324	11680	6392	3441	5553	8687	8919	6843
ENSG00000066135	3684	11383	2221	7656	3763	9494	5082	20239	7448	10661	2225	7141	3384	4047
ENSG00000066136	2647	3382	2450	4234	2799	5991	4950	7573	6603	5609	3309	8164	2231	1993
ENSG00000066185	6	41	14	85	7	112	87	353	19	134	25	119	35	61
ENSG00000066230	1492	1081	734	1003	1241	2079	2253	2072	2767	1737	462	866	611	707
ENSG00000066248	4630	502	4180	2321	4878	1432	139	359	479	421	1997	2799	5640	2736
ENSG00000066279	10951	11084	9213	12422	7645	14064	19781	18534	21997	10871	6035	13726	12791	9887
ENSG00000066322	27938	30772	17771	21852	19904	22983	9672	17486	31266	22647	6547	15447	8832	6230
ENSG00000066379	772	773	1170	1503	1033	1766	1352	1491	974	825	728	1351	1594	1180
ENSG00000066405	34	102	14	23	6	19	30253	97970	1	0	17	35	4	20
ENSG00000066422	4896	4272	4548	5753	5374	7278	7198	11171	3878	3273	3881	7964	3731	3289
ENSG00000066427	888	2101	1241	3835	813	3032	1188	4022	1091	1889	512	1331	2805	3011
ENSG00000066455	2506	5025	4891	10237	4651	9806	5883	12826	4704	5318	1824	4277	11285	11667
ENSG00000066468	4135	5252	1439	2063	237	534	226	380	5	15	404	1947	490	817
ENSG00000066557	3005	2805	1446	2467	2426	3508	3063	3970	2842	1914	2157	5324	2556	1795
ENSG00000066583	3432	2802	2394	4011	2398	3259	3022	4821	2319	1243	1936	3607	993	927
ENSG00000066629	2	3	23	499	28	285	1	3	1608	1401	3277	6232	3719	2691
ENSG00000066651	1057	878	986	1139	793	798	4319	3304	2218	956	1742	2787	981	774
ENSG00000066654	3005	3536	4761	7179	3304	5647	5713	8510	6666	5265	3460	7193	4899	3844
ENSG00000066697	3220	1799	1719	1680	1647	1492	4476	5145	1913	1071	4465	4167	2819	1144
ENSG00000066735	1	3	2	9	12	293	466	636	321	207	812	776	21	166
ENSG00000066739	1557	3085	1857	4132	2820	6253	5315	10410	3966	4945	475	985	5174	5332
ENSG00000066777	9646	18702	9079	20306	6594	15719	15933	23190	10489	12115	7181	13879	8798	7449
ENSG00000066827	762	1428	826	1980	665	1611	798	1550	1251	1367	527	1118	731	703
ENSG00000066855	3077	4517	3755	4276	1278	1638	3198	4921	3844	2808	3133	7045	3276	2373
ENSG00000066923	10	36	18	130	8	60	47	111	116	82	49	88	17	30
ENSG00000066926	1235	1688	1470	2345	1676	3647	2742	4408	2958	4181	1390	2849	1575	1692
ENSG00000066933	1984	2983	1713	4760	1319	2844	3616	4052	4588	5170	2662	5599	2391	2228
ENSG00000067048	0	0	0	0	0	0	0	0	0	0	0	0	0	0
ENSG00000067057	19965	9774	26174	19576	23696	25462	23486	13121	31251	14504	25846	30158	25233	16688
ENSG00000067064	4257	12745	3901	18492	3093	20198	6911	81670	7620	16747	2420	12616	5451	18467
ENSG00000067066	4513	17597	6284	43333	2353	7670	2278	4879	2757	4541	1212	2006	8240	13545
ENSG00000067082	16293	12135	21040	42117	13348	9588	8008	20177	12068	5765	11449	17518	23931	12177
ENSG00000067113	2117	11852	1261	6543	666	2003	1157	3988	412	685	1254	5555	1374	3448
ENSG00000067141	810	1254	738	1824	2913	4677	660	986	10125	9520	1722	3130	289	254
ENSG00000067167	26066	44499	21329	120455	16148	34363	21479	60859	18149	20309	12770	30678	29473	35394
ENSG00000067177	2050	1450	2922	2044	2777	3676	1625	1145	11114	7278	5401	10704	1444	1318
ENSG00000067182	13255	29959	5958	12897	13003	19965	1621	7458	32258	24276	6078	14267	19842	12897
ENSG00000067191	417	530	492	984	619	1005	624	1251	229	157	229	458	2166	2774
ENSG00000067208	1637	1810	1274	2031	1441	2056	2270	3968	1495	1792	909	2107	2168	1618
ENSG00000067221	665	821	615	1084	804	1757	1849	3369	1039	1287	743	1141	650	482
ENSG00000067225	262603	149803	214770	198041	179745	144050	194495	196856	355155	189680	118984	205508	265476	160238
ENSG00000067248	4039	5249	4221	5540	4104	7204	4646	6786	7705	4608	4375	10146	5487	4333
ENSG00000067334	8253	6397	11501	10190	7153	8583	9699	8526	10038	4850	4213	7412	5100	3503
ENSG00000067365	405	527	536	1066	523	1195	869	1386	700	757	533	1051	1059	923
ENSG00000067369	4770	10378	3449	9900	3474	8849	21247	42328	7930	7562	8457	20088	5661	7197
ENSG00000067533	3904	1710	4067	2852	4555	3745	5857	2381	3934	1499	3088	4538	3787	2013
ENSG00000067560	39738	34722	31246	49491	25877	36592	25268	43085	36617	29630	16398	35117	43790	47454
ENSG00000067596	4817	6919	3544	5946	4734	9696	6721	11545	6098	5529	2173	5317	6826	5352
ENSG00000067606	1749	3875	2371	6280	1587	3978	968	2581	4171	6129	931	2003	1131	2184
ENSG00000067646	0	0	0	0	0	0	0	0	0	0	0	0	0	0
ENSG00000067704	18841	19318	15654	20919	24615	39603	34623	51499	28670	23294	18033	41662	18308	15981
ENSG00000067715	14	26	29	10	5	7	211	1135	27	43	511	597	83	26
ENSG00000067798	2453	244	911	582	235	119	53	16	35	8	584	45	5111	231
ENSG00000067829	1566	1746	3207	5101	2024	3157	5002	9347	4957	4534	2215	5183	2901	2927
ENSG00000067836	510	1776	926	2196	697	2839	664	2669	1797	2327	435	1535	2400	4513
ENSG00000067840	23	5	3	2	28	19	5	11	30	10	1102	1491	488	363
ENSG00000067900	6713	8502	7093	13450	8798	15905	10411	19213	9571	6931	5403	10568	4169	3084
ENSG00000067955	5737	2723	7920	7891	10594	9610	20251	23683	7031	2931	8513	6445	11073	4942
ENSG00000067992	1005	1650	444	1472	941	2033	2207	2170	217	211	547	1875	867	1122
ENSG00000068001	5185	5883	4876	6609	3684	6308	14803	21308	5737	2528	3367	8171	3974	3427
ENSG00000068024	933	669	1545	1994	2472	2524	4782	11632	2378	745	1546	2390	1715	899
ENSG00000068028	2751	1320	2045	2508	1318	1412	1167	1120	2548	933	1224	1875	1847	2087
ENSG00000068078	284	147	4270	5505	158	354	278	579	1852	4885	713	1977	721	818
ENSG00000068079	74	957	2238	25593	1227	3796	6	25	533	619	620	1092	2231	5194
ENSG00000068097	1487	1953	1016	1723	913	1477	1264	2492	2874	2164	1233	2407	2241	2263
ENSG00000068120	4434	7705	5299	9539	5666	12503	13056	15465	10623	9313	2066	5541	4250	4829
ENSG00000068137	585	1233	576	2212	969	2872	3633	11371	4847	4549	652	1867	1426	1671
ENSG00000068305	4433	5898	2524	4316	4783	7105	5521	10524	2805	2611	2841	4131	5580	5013
ENSG00000068308	1843	3681	2024	5482	2820	7438	2712	6287	5794	8490	2836	6156	4236	4706
ENSG00000068323	1700	2187	2736	5286	6326	9619	1731	2859	14430	11972	3694	5902	5434	4328
ENSG00000068354	587	1088	908	1781	1524	2229	941	2073	2982	3418	1839	3254	1249	1312
ENSG00000068366	4621	5229	5722	13194	6064	12672	8949	22446	3384	3732	6571	12315	7984	5046
ENSG00000068383	3475	3207	2046	3360	2266	3491	2506	5358	3945	2683	3013	4614	3000	2429
ENSG00000068394	661	1286	1843	3887	2451	4582	853	1782	3015	3719	1141	2364	1590	1358
ENSG00000068400	1330	3049	2472	5823	2741	7223	3018	6446	4175	4680	1628	4092	2085	2296
ENSG00000068438	3565	2422	4809	4585	11344	10665	2416	1857	5557	3874	1969	2973	8461	5928
ENSG00000068489	4729	2530	3968	3672	3954	5523	2614	2699	9357	4097	2300	3686	6458	4332
ENSG00000068615	59	37	0	3	1612	2317	45	118	6	20	25	49	111	82
ENSG00000068650	9625	8351	2998	5663	23304	44323	5846	14500	38883	25815	7128	18164	5717	6263
ENSG00000068654	11896	5397	10834	9150	7783	8609	11004	6327	18089	7015	10313	16880	9263	5903
ENSG00000068697	15028	40158	12954	42657	14028	40900	10867	26372	13051	14705	10690	33077	16855	27744
ENSG00000068724	3338	2411	4313	8797	6481	14127	1947	3136	11953	8972	1149	1430	4523	5802
ENSG00000068745	3549	11023	2676	7535	1334	3808	5931	20160	3687	7385	1458	4805	2572	3964
ENSG00000068784	1573	1264	2394	2865	891	1414	2068	2543	1869	918	1111	2075	1410	880
ENSG00000068796	4791	3944	6020	8078	4315	4792	5381	5201	4531	2611	3923	7514	4111	2852
ENSG00000068831	1	3	4	5	16	49	0	4	28	36	43	78	15	26
ENSG00000068878	8079	6671	11284	12183	8090	8924	12569	12852	11221	6651	7667	13100	11460	6265
ENSG00000068885	1998	5536	1698	5279	2261	7888	2615	10794	2040	2990	2133	6210	2893	3651
ENSG00000068903	1416	2241	1669	3139	5777	13417	9620	18211	3491	5307	5508	13002	2743	3741
ENSG00000068912	4361	9579	4560	11411	8189	15616	9965	21881	6558	8627	5019	12406	6281	6108
ENSG00000068971	719	1516	1612	6040	1346	2202	1098	4205	1839	1600	523	1641	921	1331
ENSG00000068976	5	5	14	35	40	72	43	957	11	17	11	19	119	133
ENSG00000069011	3811	9646	4256	4539	2778	4327	337	269	5246	2047	1519	3286	2524	4621
ENSG00000069020	1874	3568	720	1399	1105	1983	2114	5985	907	747	440	473	1857	652
ENSG00000069122	3	67	1	7	80	415	5	2	21	3	3	0	73	5
ENSG00000069188	1	4	0	0	1	8	404	2948	3	1	53	194	4	9
ENSG00000069248	5973	5490	5926	7744	6791	11248	12285	16174	8330	5335	3898	9409	6159	4844
ENSG00000069275	29201	30256	17646	31551	35826	73667	61604	70795	38926	25374	21399	50509	41732	39846
ENSG00000069329	10761	12450	12094	21761	15897	27922	22558	40182	19492	17682	8644	19861	19637	20366
ENSG00000069345	4731	5196	8495	10465	7917	11994	14957	23193	10646	9071	4012	7524	9268	6779
ENSG00000069399	808	1960	2057	5058	969	2232	1053	2386	2747	1538	1296	3067	2078	3604
ENSG00000069424	17	80	108	323	767	1480	13233	8289	85	256	687	2159	464	849
ENSG00000069431	4	1	12	11	0	2	3	7	1	0	0	0	2	2
ENSG00000069482	1774	335	43	18	419	101	8915	12590	1059	183	2572	2839	37	15
ENSG00000069493	161	962	34	190	50	219	33	79	117	195	21	78	48	51
ENSG00000069509	461	970	752	1511	1041	2641	608	1168	2157	1635	1061	2450	808	771
ENSG00000069535	3030	1754	5496	1865	3663	2749	3194	10411	2	2	1	3	408	337
ENSG00000069667	680	697	81	98	826	1445	3098	5944	40	129	29	38	239	96
ENSG00000069702	3195	7412	1522	2178	3545	6749	251	615	5038	9956	728	3346	1537	2195
ENSG00000069764	17	951	116	434	17	93	108	1892	9	70	10	2	0	7
ENSG00000069812	33	115	199	943	22	98	134	37	24	21	738	900	1989	301
ENSG00000069849	20863	10713	20050	25665	14791	13926	21595	26664	12125	5929	15654	32485	15658	9761
ENSG00000069869	1997	3092	2287	5519	3349	6261	2582	2280	4535	4802	4353	5318	9156	4425
ENSG00000069943	682	1267	569	1472	688	1448	1699	3985	651	1064	722	2005	754	901
ENSG00000069956	4889	5166	6315	8594	5141	6831	20593	25366	9285	6688	6519	13276	6026	4978
ENSG00000069966	1896	1762	1341	1936	1594	2202	3512	11217	3618	2840	2121	4057	1948	1459
ENSG00000069974	816	716	1277	1979	1279	1637	6303	10674	848	498	451	544	1362	1222
ENSG00000069998	4128	2096	2439	2352	4596	5174	6441	5120	6354	3314	1885	3288	3276	2524
ENSG00000070010	5949	4592	4314	5094	3331	4506	3772	4597	8680	4635	3172	5614	5413	3977
ENSG00000070018	5407	6568	1957	3251	4429	5946	23403	34979	7224	6248	3107	6750	5804	2877
ENSG00000070019	18	23	266	2764	15	61	31169	52554	10	10	6	34	17	16
ENSG00000070047	4808	3591	5098	4978	5522	5469	9306	8097	9372	4723	10231	16151	4152	2674
ENSG00000070061	6025	7053	3532	4697	3855	5759	6940	10504	6384	4179	2665	6822	4768	3948
ENSG00000070081	1740	3177	919	3129	5797	11254	13188	36094	1416	1641	3125	9040	5542	6589
ENSG00000070087	10877	9031	840	1465	19640	37821	17838	23136	18231	14315	18936	33608	14296	13687
ENSG00000070159	4399	4245	4897	7401	3088	3987	6931	8200	10796	4324	2009	3258	521	391
ENSG00000070182	8	16	249	1063	18	102	3593	9723	4	10	65	72	66	25
ENSG00000070190	3332	7403	2766	8886	227	1632	11	10	172	109	1	2	217	517
ENSG00000070214	16532	23870	10635	33338	8414	15354	9240	29345	39361	17341	2403	5924	11392	10171
ENSG00000070269	1696	3556	1415	3739	1547	3933	4706	15372	2257	2190	665	2120	2157	2721
ENSG00000070366	2210	2235	1507	3945	1966	4275	1519	2654	3107	2703	1671	3460	3009	2865
ENSG00000070367	7046	6687	8527	13136	7783	11480	13155	21449	11020	6309	5694	10829	13556	11265
ENSG00000070371	674	637	489	981	217	438	874	1558	487	569	697	2179	940	853
ENSG00000070404	12962	13961	5292	11267	4574	8569	987	2726	6039	7956	2945	4986	13349	16313
ENSG00000070413	16239	25147	7371	16337	11605	18494	10681	21206	23658	16367	4496	12162	8457	9385
ENSG00000070423	2487	1539	4323	2980	2603	1982	10007	5477	5267	2338	2322	3339	3843	1689
ENSG00000070444	1009	2442	1491	3754	1006	2683	1661	4132	2235	2842	897	3104	1478	2340
ENSG00000070476	1260	1521	1561	2403	2275	3070	3347	6559	1928	1351	1288	2658	1550	1334
ENSG00000070495	1946	1098	2075	2140	2326	1764	2180	2548	3496	1259	2419	3593	2475	1791
ENSG00000070501	5163	19658	1601	2896	1921	2236	864	1430	1553	1490	262	782	1200	872
ENSG00000070526	960	2213	195	934	83	287	22	34	4	4	0	2	207	123
ENSG00000070540	119	837	630	2410	603	2458	626	3174	243	1194	299	608	2228	3444
ENSG00000070610	3636	4949	2869	6783	2672	3971	6105	19893	4654	3588	3288	6409	2507	1935
ENSG00000070614	7447	7217	1295	1440	16847	53433	14851	31495	12751	8565	20511	27480	19964	28570
ENSG00000070669	2217	1276	6251	13406	2840	2814	11317	37539	4330	2025	4499	4875	7682	3406
ENSG00000070718	3082	2710	2148	2769	1372	1504	1472	1415	1593	845	1025	1927	3552	1738
ENSG00000070731	212	1169	63	410	45	132	1	8	113	431	225	1386	509	736
ENSG00000070756	146162	124303	99886	152532	99363	161759	120815	182921	127159	164474	70388	124756	103102	98604
ENSG00000070759	165	1440	146	931	65	540	162	776	241	1569	99	398	58	122
ENSG00000070761	3021	1841	2054	2196	2180	2739	5069	5239	3700	1898	1306	2100	2681	1992
ENSG00000070770	2327	2422	1998	2997	2751	3459	4170	7524	3469	2924	1265	2104	3995	2867
ENSG00000070778	1725	2874	1837	6395	1354	3069	2164	2347	1668	2058	1714	3166	3867	2970
ENSG00000070785	1837	901	1889	1113	2486	2091	4424	2950	3926	1711	2445	4296	1443	916
ENSG00000070814	14556	3019	13794	7164	10783	5673	9368	2572	16273	3368	9552	12293	7341	4496
ENSG00000070831	27309	27761	29705	39286	25646	30427	27274	49258	33265	29228	17793	30975	23913	18192
ENSG00000070882	11935	6009	7745	12646	7653	10779	9885	8031	8888	2710	1616	2355	12598	3592
ENSG00000070886	0	0	0	1	0	11	6	187	1	4	9	17	7	2
ENSG00000070915	1	4	0	0	0	10	6	58	187	4473	0	5	7	225
ENSG00000070950	5722	1918	5283	4005	2394	1912	3549	1010	3076	811	2595	2694	2547	1234
ENSG00000070961	13185	14053	16307	21542	9270	7930	28199	44917	15470	10893	6630	15378	8582	4074
ENSG00000071051	2876	6334	2099	5402	2623	5518	21071	44578	9603	10821	3194	5126	4783	3232
ENSG00000071054	40642	22975	25573	23229	30665	18718	17691	23020	29035	8695	9054	14021	87300	29899
ENSG00000071073	500	2830	459	6097	3403	6196	62448	98740	4852	8006	417	922	1459	1353
ENSG00000071082	21009	25555	28250	45314	22395	46568	46456	85062	42615	49136	10959	19606	31939	33790
ENSG00000071127	38557	42943	30889	47209	34139	29868	33078	34350	30459	20113	18488	29221	32500	25961
ENSG00000071189	4508	8405	4601	14615	5973	11874	8331	20669	4954	7051	4174	11257	5006	4362
ENSG00000071205	1712	2518	1524	1916	1084	1556	358	253	2557	1550	1140	1480	1285	700
ENSG00000071242	4409	7027	1004	4057	5295	5573	4254	10017	5	19	158	182	6014	1144
ENSG00000071243	1491	1521	726	1195	577	850	1899	2746	1131	852	595	1266	1065	733
ENSG00000071246	48	165	63	119	729	1342	45	56	43	80	314	758	226	329
ENSG00000071282	669	2506	1213	2059	66	151	745	1048	356	109	742	1359	72	146
ENSG00000071462	8779	4566	5865	5837	4512	5325	8768	8713	7510	3486	7024	13052	5376	2900
ENSG00000071537	9958	22828	9161	26222	14309	28209	19884	55387	8776	11133	8493	23256	21998	27052
ENSG00000071539	10705	2469	4636	3632	6087	3950	18742	14532	16395	2797	4920	6818	3915	2000
ENSG00000071553	8493	12507	9447	18730	14707	30320	29604	98896	22055	27993	13949	47949	12114	15468
ENSG00000071564	6370	5091	7697	9849	4581	6853	21523	22142	11530	5869	7768	14952	12564	8842
ENSG00000071575	7269	9763	2687	11081	1439	1783	5829	19275	20	15	2597	7653	12847	3573
ENSG00000071626	10378	8847	10257	13213	9527	12226	17479	13987	19249	9217	7941	13300	11438	7059
ENSG00000071655	4655	3774	5126	5721	5350	7392	13245	19850	11974	5516	4590	8430	5086	4350
ENSG00000071794	9324	6730	3773	6775	6789	11002	10453	10326	5389	3525	12085	29790	7714	6060
ENSG00000071859	3212	2600	5323	7466	3757	5213	7467	11864	8631	6743	6449	12023	7831	7768
ENSG00000071889	1147	1251	2502	4308	2710	5133	2808	6900	5634	5480	2596	6345	3004	2958
ENSG00000071894	10281	10008	7877	10689	8006	12522	9257	13276	19588	18365	6133	13615	9910	15655
ENSG00000071909	96	223	0	10	3	6	3	4	0	3	9	59	1	9
ENSG00000071967	932	5384	34	86	5089	46429	6	37	5516	46870	156	525	17290	50629
ENSG00000071994	3246	2993	5452	6429	2800	4751	8539	10259	5508	4230	6986	12234	2684	2253
ENSG00000072041	0	0	0	0	0	0	4	20	172	52	16	69	0	0
ENSG00000072042	8098	16182	11989	33650	6589	14865	17269	69580	10608	9346	3745	11041	7845	9024
ENSG00000072062	2613	2679	4201	5715	4400	6455	7344	13923	4119	3324	2854	7344	9509	7957
ENSG00000072071	505	478	1189	831	3330	3154	14526	13609	6029	2962	2073	6107	1332	1068
ENSG00000072110	30308	25860	26778	43181	25557	33475	23322	30965	22365	4670	39083	36351	75334	38773
ENSG00000072121	2137	5182	3753	14588	1676	4397	3707	6641	2627	3872	1207	3116	3760	3908
ENSG00000072133	0	6	37	54	407	1318	2	2	2114	2478	48	26	120	185
ENSG00000072134	3144	3698	3902	4646	2625	2974	1953	3076	10690	12136	2815	4231	2536	1383
ENSG00000072135	2215	2341	5249	8263	2362	4380	5466	10878	2185	1695	1631	2576	3989	3084
ENSG00000072163	1	6	6	12	14	22	227	971	8	11	292	532	1554	2070
ENSG00000072182	0	3	4	2	1	23	13	88	5	0	0	4	7	43
ENSG00000072195	13	109	30	108	149	732	334	2192	30	29	58	175	1224	3118
ENSG00000072201	77	104	144	528	104	703	1802	7477	154	442	14	35	229	280
ENSG00000072210	10696	51795	17437	17991	2535	8950	7146	8801	6198	6029	2255	4537	12184	24131
ENSG00000072274	100927	57480	108439	77368	69127	69760	129078	103734	62141	30619	77624	141700	38264	25957
ENSG00000072310	8616	17290	6903	10629	4168	8193	27666	51286	18596	23693	3287	25436	4862	4458
ENSG00000072364	10039	15425	13101	24561	9108	15706	19297	29817	10334	10454	10271	17664	13251	10426
ENSG00000072401	1697	4448	1700	3990	1325	4340	2704	6904	1544	1753	1615	3733	2467	2569
ENSG00000072415	4104	7505	7774	19487	4838	12213	5455	7249	5519	5957	5794	18223	12652	16739
ENSG00000072422	709	429	291	304	22	11	1533	1781	21	56	90	164	976	512
ENSG00000072501	14013	5913	13627	14266	15021	15768	21159	17351	38357	12528	17278	32757	9346	6466
ENSG00000072506	1850	1567	3868	4369	4998	7034	6289	6216	8546	5601	5010	10906	3244	2860
ENSG00000072518	6437	8268	7950	12032	6342	9941	7420	10140	14063	10066	3073	5714	4422	3312
ENSG00000072571	6964	6394	9928	14709	4650	10366	5569	6427	9571	5258	5331	14204	6212	6093
ENSG00000072609	594	1092	2821	5483	2846	4648	3963	7691	4097	4542	2705	4531	2613	1848
ENSG00000072657	6370	4312	5817	4403	122	31	124	208	9	8	241	390	6561	5165
ENSG00000072682	10793	7582	5493	13032	4572	6211	2585	10245	2211	1135	3265	5829	3491	3090
ENSG00000072736	1190	1964	2054	2464	3963	6265	8330	11249	4304	2990	1709	3887	2409	2371
ENSG00000072756	2611	1863	3976	4791	1403	1908	2556	2369	2009	1123	1724	2972	1943	1629
ENSG00000072778	11154	15694	15558	23041	11871	22211	10430	17367	17588	12866	8285	17945	25741	27133
ENSG00000072786	3002	2272	6004	6600	4303	4930	2527	3242	3298	2671	4127	6988	7519	3110
ENSG00000072803	5036	5660	5129	8427	5367	8519	5153	9204	4325	3376	10325	19634	7505	6062
ENSG00000072832	0	1	0	3	0	11	6738	21315	5	12	115	167	69	20
ENSG00000072840	0	0	1	3	0	7	2988	8482	2	1	1237	1958	13	1
ENSG00000072849	2087	3105	2561	6040	2268	4575	2745	5888	2264	2043	2377	5492	2531	3136
ENSG00000072858	25	768	15	505	4	17	16	20	0	2	0	1	0	7
ENSG00000072864	1332	1421	4016	4145	3523	4169	2409	2390	4884	2527	2059	3836	3140	2355
ENSG00000072952	3	13	1	24	26	153	5	29	33	15	3	6	0	12
ENSG00000072954	389	470	508	827	680	1139	1261	4815	538	711	389	1232	192	342
ENSG00000072958	1963	1529	3162	3539	2648	2743	6105	8790	4061	1626	4531	6907	6393	5445
ENSG00000073008	19477	6932	19502	19302	9250	6332	18870	12826	20059	8162	8888	12576	9927	5615
ENSG00000073050	3419	3276	2524	4344	2292	3811	2106	3199	6469	4384	1089	2558	3083	2640
ENSG00000073060	2674	1591	11664	14083	7767	13337	15883	11030	10572	15551	9915	48779	3896	6246
ENSG00000073067	32	470	8	24	66	1112	4	42	1118	17104	7	27	7	243
ENSG00000073111	18721	2034	13857	11269	11961	9216	18289	4162	15545	3001	14174	18447	7373	4848
ENSG00000073150	285	389	79	137	393	616	205	1003	224	295	69	101	551	746
ENSG00000073169	1725	1895	1698	2025	1995	2357	1495	2283	2817	1776	1085	2689	1131	994
ENSG00000073282	7	48	32	172	22	118	0	12	1	2	3	8	563	787
ENSG00000073331	289	2220	535	3807	297	1876	14	60	524	1769	5	30	197	607
ENSG00000073350	4117	11661	5529	13028	7337	20406	4645	18628	17354	27386	1199	7361	1744	3300
ENSG00000073417	3712	5842	3956	9376	1605	3676	6000	4552	9149	7261	3547	5440	2101	2408
ENSG00000073464	1745	804	268	407	2718	5109	1021	3501	197	259	931	2098	2271	1648
ENSG00000073536	2547	951	2090	1532	3427	2719	3303	1251	4075	1998	2154	3175	3940	2519
ENSG00000073578	26407	28706	11404	19474	14702	36902	21162	41307	31681	25688	7663	18252	10191	7437
ENSG00000073584	7206	10978	5107	8318	7486	13865	12045	21172	11061	11920	6469	13457	16096	14262
ENSG00000073605	88	893	404	11026	219	2647	382	1199	79	178	28	104	70	323
ENSG00000073614	5443	9840	3259	7446	4410	9476	14368	23989	11385	13744	2227	5060	9167	7706
ENSG00000073670	24	13	17	48	52	135	80	93	109	165	442	913	104	131
ENSG00000073711	2704	5731	913	1565	1088	7061	639	1071	3239	9208	889	1187	3514	2940
ENSG00000073712	4023	3652	680	883	1263	2418	1568	1979	3230	2897	3706	6077	19155	17312
ENSG00000073734	53	267	309	547	106	195	29	75	7	6	0	4	108	26
ENSG00000073737	14375	12490	49562	29270	15270	9950	205	199	193	29	30	35	13791	2769
ENSG00000073756	2819	5048	22672	4516	131	49	400	188	338	54	6	1	1411	163
ENSG00000073792	4412	5410	8024	14074	6735	9619	5763	5075	4875	3398	9049	9465	8692	4224
ENSG00000073803	2233	5057	4304	13322	1965	7344	2195	4095	1400	1220	1369	2815	1304	1116
ENSG00000073849	352	1157	2	9	61	101	22401	66879	22	17	373	517	293	331
ENSG00000073910	534	3941	39	194	16	32	6271	16386	3	12	8	30	63	42
ENSG00000073921	18747	22341	16266	26130	19421	29272	17947	27130	24938	18621	14224	25607	37818	24853
ENSG00000073969	5118	9222	5402	10211	4992	12855	18252	42018	7945	6882	5116	11336	6611	6672
ENSG00000074047	2363	363	1562	887	2465	2215	41	72	0	2	558	900	2531	835
ENSG00000074054	4276	5973	5464	9153	3123	5585	18316	24157	6750	6109	4239	8914	4610	4183
ENSG00000074071	3664	3002	4419	4419	5245	8644	16093	12683	16684	9769	4350	9209	4970	4840
ENSG00000074181	370	531	901	1118	4111	5026	169	134	15167	11418	343	1172	886	1899
ENSG00000074201	5252	5107	9276	12042	4683	8906	5630	6740	12356	10709	5314	10771	7741	6646
ENSG00000074211	5057	1222	3546	1871	6606	7801	347	380	7055	2270	2868	5702	1846	1032
ENSG00000074219	563	2729	92	200	7	23	6	15	56	54	397	1926	3394	2741
ENSG00000074266	3301	3532	3691	5470	2730	3924	2735	2754	4893	2366	2419	4294	2952	2434
ENSG00000074317	0	1	17	3	62	15	71	36	1	0	95	66	84	2
ENSG00000074319	2963	4595	4548	8281	4950	9322	8867	19782	4041	4879	4195	8563	3435	2910
ENSG00000074356	3894	4487	4104	6194	3488	6736	5482	7213	5716	3515	3410	6208	3207	2944
ENSG00000074370	190	733	2905	2267	317	638	18813	113004	1421	3250	595	1685	471	357
ENSG00000074410	68	46	15206	20401	27	10	150	185	27	10	122	611	277	293
ENSG00000074416	7091	13090	9217	31374	11717	18468	3109	8248	2772	1729	733	98	12268	5709
ENSG00000074527	10941	32433	17614	55630	3680	10203	1891	2281	15389	14975	1583	2403	6390	10662
ENSG00000074582	2098	1404	3340	3193	2030	2763	5379	4323	5149	1983	1520	2882	2152	1755
ENSG00000074590	5757	6169	355	910	370	600	6605	9527	26	25	6031	13754	12017	5665
ENSG00000074603	2972	3686	3017	5283	2628	4513	8531	13717	3689	3105	2906	5376	4944	3524
ENSG00000074621	242	682	499	1367	607	2377	1325	3072	901	1573	773	1947	596	740
ENSG00000074657	9675	11187	6121	9725	2923	4180	7406	13750	980	989	2553	6016	2455	1637
ENSG00000074660	15	83	27	92	23	108	11	194	21	122	209	312	64	47
ENSG00000074695	27361	38119	14813	28591	19133	36078	27783	40546	23937	18482	13129	31238	13377	12719
ENSG00000074696	16594	12009	14877	17437	14260	18324	43288	80080	31639	17630	14219	38704	16764	13405
ENSG00000074706	0	31	2	11	0	4	276	450	1	4	5	10	4	6
ENSG00000074755	2749	3326	3458	6701	3095	4751	6073	7734	5594	5839	3614	7751	7562	5720
ENSG00000074800	165682	48403	132429	104939	87845	58026	190047	107498	222805	103497	137588	273526	97823	67538
ENSG00000074842	11093	11037	7498	11997	7525	9646	32110	61205	8667	6844	5137	10544	10086	8228
ENSG00000074855	452	1604	1067	3215	1175	3945	4106	9787	2172	2284	596	1968	1300	2232
ENSG00000074935	594	672	513	583	520	660	1380	2516	773	506	766	1788	752	518
ENSG00000074964	1209	2928	1833	5340	1419	4266	4619	17665	4044	7623	241	413	1008	1314
ENSG00000074966	183	668	364	1704	156	779	203	822	43	54	1	3	125	157
ENSG00000075043	0	1	2	2	8	12	4	16	9	8	799	2676	6	25
ENSG00000075073	23	32	6	24	9	19	24	36	28	26	40	81	11	2
ENSG00000075089	1154	2690	1729	4082	779	1972	3495	6112	3125	4585	749	2399	1244	1369
ENSG00000075131	1447	437	1651	1051	977	574	3876	1334	2697	667	1674	1617	527	343
ENSG00000075142	4379	14105	10078	40709	3335	10991	3284	5403	5955	5836	3544	7483	5947	8418
ENSG00000075151	4679	10559	337	1043	6551	10883	14771	42142	13409	11014	9895	22378	6514	4195
ENSG00000075188	2220	1628	5493	6389	1821	3042	3587	3748	6377	3898	2075	4303	1202	1057
ENSG00000075213	16079	17996	17839	20922	8615	5013	31849	13671	321	1217	1992	3202	16223	6119
ENSG00000075218	4612	3263	3735	4836	3728	4356	2558	2764	9463	2822	2714	5867	4935	4159
ENSG00000075223	35017	29796	4419	11205	820	892	1437	4844	8156	4549	19053	42586	42665	33392
ENSG00000075234	1475	1641	1819	3932	1049	2227	1384	2551	1906	1886	774	2164	1534	1945
ENSG00000075239	2794	2139	2784	3430	5010	8808	5497	10851	6805	5986	5879	15993	7370	6377
ENSG00000075240	1915	3161	1430	2238	2439	4758	6328	13161	2081	2764	1550	3421	1651	1774
ENSG00000075275	13894	27605	3355	7351	11332	18279	11048	24722	9941	12842	6087	10540	8417	6827
ENSG00000075292	9383	15808	5986	14532	7464	16904	11130	26485	10380	10290	6186	15965	7157	8353
ENSG00000075303	2806	3386	2528	4932	1437	2755	2976	5346	3067	2449	1876	3966	1555	1453
ENSG00000075336	2086	1316	2083	1921	1472	2193	4625	3899	2020	748	3798	9387	988	763
ENSG00000075340	0	1	2	1	0	13	7484	5464	4	1	1	4	3	1
ENSG00000075391	9537	8561	5374	8729	9279	10959	2345	3818	8366	7240	5583	5697	14135	6022
ENSG00000075399	226	714	486	1485	1897	4764	969	4046	974	2075	195	500	902	907
ENSG00000075407	1018	1124	1517	1871	2694	3978	7251	8730	2533	1889	1083	1742	2966	2519
ENSG00000075413	5520	6034	6687	10312	3900	3925	8121	10918	10316	5616	3077	5364	13925	8024
ENSG00000075415	32224	27479	39470	53318	18806	33762	48651	84861	64312	68398	19504	38153	26073	22538
ENSG00000075420	15741	30289	19841	45667	12785	15996	10095	14721	9580	6692	13948	17217	11637	9762
ENSG00000075426	15466	35776	6998	26801	7922	30005	1919	4341	15943	25522	5743	7628	14387	12771
ENSG00000075461	2080	8115	3	7	3399	9330	9	15	1388	3976	3504	15448	454	2224
ENSG00000075539	9682	15753	7098	23437	3305	6449	7382	15780	8650	8056	5051	9553	5788	4775
ENSG00000075568	8003	7674	9110	12712	12099	14940	14231	27419	9079	6969	12017	20714	12506	7844
ENSG00000075618	15158	7416	17559	12380	1865	464	1914	2935	17401	2855	24282	36545	53411	29845
ENSG00000075624	428869	345463	447467	643658	527558	446786	261436	218128	700177	217485	242691	419169	496920	403524
ENSG00000075643	2471	1508	2101	3331	2248	2722	522	253	1506	610	250	457	302	368
ENSG00000075651	727	3187	987	8888	817	2602	1323	3499	2003	2651	765	2219	577	1073
ENSG00000075702	5983	1414	1832	1413	1701	1255	4132	1795	9339	1563	4703	7692	2887	1830
ENSG00000075711	11068	16219	8116	24280	8293	19185	7479	13903	6935	5024	4697	11375	16984	23532
ENSG00000075785	18854	20736	14559	19642	27353	38609	21439	34569	18091	13089	17955	33928	24010	19635
ENSG00000075790	8039	6523	8057	11447	3633	4424	5480	14374	5988	3838	6957	12577	7134	3933
ENSG00000075826	37	239	23	160	59	510	381	2721	104	468	208	1129	191	414
ENSG00000075856	5583	4528	8501	10774	4844	6718	11685	11386	14426	6096	4811	9579	3753	3259
ENSG00000075891	0	1	1	3	0	13	2	16	2	0	1648	6045	5	4
ENSG00000075914	2406	1504	1959	1905	1191	1720	2559	1604	2603	1392	1359	2381	2019	1422
ENSG00000075945	2745	3016	4836	5374	3748	5398	7213	19368	1393	2418	1005	3158	3444	3246
ENSG00000075975	3515	3595	3491	4815	2406	3188	2498	3912	3449	2283	1653	3169	3146	2323
ENSG00000076003	17307	2685	16065	11417	12851	7383	16657	4915	18283	4318	9142	11654	7336	4253
ENSG00000076043	3565	6557	5140	8701	4439	10777	4249	4686	6668	5450	3675	7613	3927	3694
ENSG00000076053	2772	5137	3857	10266	4013	9872	2812	5355	3172	3652	2511	5255	3045	3921
ENSG00000076067	9122	10873	10755	24386	9079	21767	1302	458	5711	3779	1306	1882	8531	4802
ENSG00000076108	11203	17822	15085	30305	12489	21445	28884	51857	18714	17545	8802	19720	8157	6696
ENSG00000076201	7746	9631	4673	8458	4835	7437	7139	10543	9116	8043	4126	9199	4935	4854
ENSG00000076242	4366	2958	4678	4766	2064	3768	3341	4198	3908	1980	2863	5635	2817	2540
ENSG00000076248	5829	1691	5832	6221	5615	6240	5235	2436	15210	5150	7192	8447	3142	2175
ENSG00000076258	20	154	130	537	88	607	4	7	13	65	5	31	80	117
ENSG00000076321	1821	1953	1577	3231	1970	3369	3181	4994	1665	1607	865	2077	2502	2037
ENSG00000076344	2	3	1	6	37	188	44	367	23	98	256	527	45	182
ENSG00000076351	3166	2678	619	1203	4990	7073	10528	10353	4767	3246	2022	5401	2248	3518
ENSG00000076356	619	2336	3237	3361	5976	4776	31961	71346	278	379	73	79	20610	5079
ENSG00000076382	7411	5768	5940	7667	5930	9230	10041	8856	19662	5714	8918	23592	9074	8640
ENSG00000076513	1323	3564	2532	10367	2086	11592	4484	8728	6093	17334	4072	5189	2872	2966
ENSG00000076554	6447	7280	8504	18000	6884	10276	30567	69477	8548	5482	7296	13001	1971	2027
ENSG00000076555	89	104	118	437	328	1593	4	38	1070	1481	417	1170	162	363
ENSG00000076604	7660	14437	7483	12813	6119	15957	12483	21244	17429	15486	1940	3504	8278	10226
ENSG00000076641	6233	1696	467	1154	899	713	2916	2989	4	9	569	1152	395	103
ENSG00000076650	1703	2057	1160	1813	1596	2699	1512	1874	2246	1665	1853	4443	1127	1066
ENSG00000076662	280	165	508	498	215	369	777	486	408	169	189	425	761	405
ENSG00000076685	10585	19842	7412	26762	11161	21907	5203	8680	18802	16568	8368	15104	8455	11310
ENSG00000076706	972	1358	14	99	19	65	379	936	414	99	4211	7974	87	184
ENSG00000076716	3604	2576	3	8	514	482	5639	5106	19	22	773	1969	18	24
ENSG00000076770	1599	2958	4090	5312	1461	7156	4374	2823	1361	1436	20	19	560	351
ENSG00000076826	1195	1516	2201	4801	1198	1964	7590	14744	2992	2882	56	147	501	776
ENSG00000076864	908	858	266	440	542	1227	6680	9202	1549	1032	460	663	263	457
ENSG00000076924	2831	3336	3364	5138	2789	4740	6396	9567	5886	4884	2215	4120	5046	4027
ENSG00000076928	11010	7292	7861	6383	3877	4440	8222	8500	24087	8942	4905	4951	10811	6049
ENSG00000076944	3371	6156	6873	12365	4299	8933	6550	17321	4391	5826	1386	3703	6871	7224
ENSG00000076984	2772	3050	2785	3753	2092	3135	7619	10160	4883	3761	1485	2719	3046	2769
ENSG00000077044	3889	3200	2001	2161	1828	1283	18617	23894	3780	1736	7851	7253	3760	3113
ENSG00000077063	1	0	1	2	0	2	1731	4484	0	2	6	56	3	2
ENSG00000077092	2	13	327	1464	1	198	11	14	2	11	0	4	2	20
ENSG00000077097	7871	14817	7971	15081	7447	15071	15150	21480	8448	11338	5587	12174	11643	12073
ENSG00000077147	40288	52721	26918	43558	36610	57653	53568	94182	34119	25900	33547	59249	21437	15362
ENSG00000077150	7740	6429	5327	11895	7891	15927	3570	4229	8858	5319	11739	9659	5054	5611
ENSG00000077152	3125	1321	4175	3491	2492	2566	8817	4221	6491	1861	2261	4275	2090	1509
ENSG00000077157	1464	4066	906	2912	1075	3008	2232	4666	2925	4056	455	1029	897	1114
ENSG00000077232	22590	27613	17199	24697	24152	39533	99498	204333	20147	9862	17255	36147	24034	17173
ENSG00000077235	6951	6726	7145	9580	9787	14023	20463	34178	20813	12861	11280	27184	10493	8726
ENSG00000077238	3478	1588	6658	11660	9192	6885	881	858	18822	7117	5688	4096	8108	1753
ENSG00000077254	6276	10258	5498	16210	5177	12838	9132	26442	6529	5904	4543	10843	3265	3454
ENSG00000077312	5691	5509	5947	8023	4386	7547	6210	6518	8952	6903	2690	7157	4572	4538
ENSG00000077348	1383	754	1186	1367	676	769	2459	1843	2836	1427	810	1438	1111	815
ENSG00000077380	9878	15287	10887	21548	8039	17662	13596	30927	10746	9913	7469	17221	14920	15162
ENSG00000077454	1482	3858	6873	16324	3163	6076	3240	10365	5312	8148	1542	3912	3162	2172
ENSG00000077458	1114	1489	1185	3420	1066	1621	1039	2596	1236	972	1031	2180	1746	1706
ENSG00000077463	676	901	1450	2008	1233	1897	2157	4099	977	861	383	681	1602	1394
ENSG00000077514	3880	2048	3183	4176	2596	3719	1880	624	6581	2015	2879	3899	3192	2833
ENSG00000077522	8	8	5	7	0	1	2	3	5	3	24	24	1	2
ENSG00000077549	15273	19137	12687	23023	10633	17688	14397	22686	19580	13707	13300	27795	12813	11546
ENSG00000077585	952	2058	1006	1788	1222	2456	1052	2325	507	960	993	2029	780	612
ENSG00000077684	2741	2388	1152	2943	1332	2077	5394	5532	4423	1458	2100	3083	2367	2445
ENSG00000077713	1089	1189	2782	5706	802	1469	54	221	1664	1902	2775	4257	1964	2210
ENSG00000077721	3927	4232	9210	17444	6721	11440	3604	7328	9764	7847	5355	12369	6439	5971
ENSG00000077782	1835	331	3454	2024	3614	939	6495	8746	644	199	5440	7953	9832	5447
ENSG00000077935	130	60	5	9	424	1951	10	2	176	78	21	37	3	0
ENSG00000077942	17	313	21	38	13103	30906	195	582	9074	11960	8848	29520	2792	2907
ENSG00000078018	513	2387	56	1981	42	579	14640	36783	205	781	3331	14821	964	2647
ENSG00000078043	1318	1050	331	434	1258	2028	1835	2303	1180	1124	980	1969	673	479
ENSG00000078061	2393	3040	3258	5133	6349	9239	2985	4803	8651	7012	3618	8498	3606	2962
ENSG00000078070	1663	5850	542	1270	2476	5350	3532	11557	1835	3539	1616	4301	1333	1637
ENSG00000078081	765	7526	509	34093	616	4282	584	1653	436	241	323	503	199	602
ENSG00000078114	990	2670	702	3267	804	2472	4417	25735	4977	5972	1742	4327	1948	1736
ENSG00000078124	2657	1481	5355	7321	3302	2546	1685	2988	5756	2759	4279	7860	10008	3036
ENSG00000078140	13434	12727	8762	11203	7191	9840	16483	20442	12820	9591	5500	12713	7187	5114
ENSG00000078142	1189	2789	1227	3241	1525	3825	3726	10076	1247	2225	625	2011	1076	1367
ENSG00000078177	2021	2980	2209	3248	1699	2833	5062	6731	2965	3795	1800	3252	2731	2237
ENSG00000078237	2518	2342	1743	2895	2228	2235	3330	5273	3696	2163	1093	2632	3182	1304
ENSG00000078246	2725	3814	1265	2653	1767	3518	2124	3351	6639	7172	1875	4397	4404	4605
ENSG00000078269	6753	7157	5025	5749	6865	5280	8833	11739	3704	1697	9724	18654	13586	8651
ENSG00000078295	0	1	0	1	0	3	376	6996	1	0	2	4	1	1
ENSG00000078304	8907	12167	10162	18099	6422	11521	14107	23731	13411	12218	3474	8906	18458	13776
ENSG00000078328	0	2	0	7	2	2	4470	17493	2	2	1	2	1	2
ENSG00000078369	36554	35312	22263	31820	21488	24150	61877	102093	49883	34272	27550	50748	34208	25184
ENSG00000078399	89	216	169	226	104	305	3703	6906	0	0	6	13	0	0
ENSG00000078401	4160	5560	1574	12718	467	1201	25	10	39	56	3418	4506	990	455
ENSG00000078403	2092	2457	2015	4212	1734	3544	6483	10239	5350	4882	1710	3869	3384	3825
ENSG00000078487	105	186	185	878	177	839	71	222	291	280	225	794	146	204
ENSG00000078618	11407	16353	8344	14547	13681	23953	16260	21992	25720	19938	11990	28169	11502	11934
ENSG00000078668	10586	10281	11623	15125	6211	9464	4140	6838	10355	6896	2218	5749	7873	7152
ENSG00000078674	7772	11762	6282	11838	5791	12107	5402	9448	7751	7552	4226	8811	14103	12703
ENSG00000078687	493	611	407	697	979	1523	2265	2981	897	1087	553	1213	1192	663
ENSG00000078699	1268	3091	1311	4149	2456	5837	14420	106325	3449	4525	1433	3946	3818	4897
ENSG00000078725	0	9	1	16	0	3	1682	2687	0	0	0	0	0	1
ENSG00000078747	9997	11122	17371	28240	22963	29240	8783	15184	32173	18064	5910	13665	19926	15164
ENSG00000078795	4	19	22	11	0	11	5	3	18	18	5	16	4	6
ENSG00000078804	291	2194	588	5359	404	4637	3132	25972	970	7174	1301	3345	2369	5420
ENSG00000078808	16811	19222	12687	20051	12484	20343	29612	60312	30673	22649	16658	42236	11137	11096
ENSG00000078814	2	35	17	99	18	146	17	523	15	37	16	61	17	36
ENSG00000078898	0	0	1	1	0	0	817	1116	0	0	1	0	0	0
ENSG00000078900	1478	221	1341	1059	988	656	2215	4239	924	394	595	559	246	186
ENSG00000078902	2426	2780	3400	4407	5067	6329	4781	8711	3758	4072	5477	11254	2516	2694
ENSG00000078967	470	542	946	1087	839	1506	2148	3088	1496	1156	1682	2851	736	666
ENSG00000079112	7	16	83476	166413	18	74	1817	3006	0	1	62	156	8	14
ENSG00000079134	1827	1487	2095	2516	2081	3067	2996	3523	2857	1543	1986	3945	1079	996
ENSG00000079150	375	919	141	236	65	207	866	2213	66	69	100	604	1292	2204
ENSG00000079156	77	36	14	9	1350	438	4273	8275	39	17	574	582	1975	1007
ENSG00000079215	10517	25197	1	46	1798	14093	41	13	8	3	5	8	442	585
ENSG00000079246	43501	36510	67328	67700	36206	54354	84606	89733	58585	27729	32401	58182	36685	28566
ENSG00000079257	939	25002	643	5138	249	4565	148	540	1586	5855	9419	52062	316	3273
ENSG00000079263	8	9	19	11	1	10	2	14	10	14	4	8	25	15
ENSG00000079277	1646	2689	1844	4013	1770	3507	1856	3397	4240	4610	1179	3959	956	1216
ENSG00000079308	1	2	25	27	49	328	2080	15033	1094	1844	16	12	9541	3088
ENSG00000079313	4085	3174	3621	3434	1848	2039	8037	7707	7455	3380	2654	4371	4464	2496
ENSG00000079332	9691	8412	6473	8539	7961	9945	7547	8678	11591	9357	8541	18071	7810	6467
ENSG00000079335	685	1062	810	3088	424	581	798	661	851	537	466	657	473	281
ENSG00000079337	1056	852	1698	3254	551	821	1040	1094	197	179	546	281	3102	453
ENSG00000079385	4990	4082	14473	35368	8174	1590	1933	4439	14451	535	80	53	3110	162
ENSG00000079387	2568	2220	3960	5053	2033	2634	2737	2687	2553	1290	3228	4927	3018	2244
ENSG00000079393	0	1	5	1	27	8	48	130	28	32	1	2	0	1
ENSG00000079432	5509	6889	3150	6620	1281	2255	4694	6907	12923	9641	3362	9542	9812	10621
ENSG00000079435	238	612	207	894	105	232	14	17	2420	790	83	227	358	678
ENSG00000079459	12302	57537	12551	73005	6102	30224	3358	32691	13252	28685	2855	13822	9243	41307
ENSG00000079462	2809	3750	2441	3798	742	1269	4016	4277	8373	6531	1530	4081	2720	2910
ENSG00000079482	112	398	392	2111	676	2490	788	1945	724	1092	1782	3440	1029	685
ENSG00000079616	4399	3231	6917	6995	5275	6859	8415	4226	13429	5180	4884	9832	5833	4768
ENSG00000079689	2	2	1	7	2	5	14748	46720	0	0	2	13	0	2
ENSG00000079691	2439	3424	5067	8516	4628	7323	5554	9997	5994	8170	347	561	2369	3302
ENSG00000079739	5300	7804	3050	7420	6373	10437	2853	5119	11686	9813	4180	10103	4758	6979
ENSG00000079785	11360	9029	14514	15316	10369	15337	15252	18365	17501	9521	10956	22127	15326	12401
ENSG00000079805	7356	11001	13335	29364	6743	13163	16793	28676	15322	13402	4453	9729	14518	13732
ENSG00000079819	5783	3061	5611	12317	3770	4464	4321	3612	780	234	18806	32855	4069	2237
ENSG00000079931	170	164	7	34	167	852	4807	3425	2	3	9	29	43	99
ENSG00000079950	2409	4941	3419	8490	2685	7891	5975	13453	2820	5714	2656	6300	3171	3947
ENSG00000079974	1783	2776	801	1761	1945	4079	1096	2148	999	1355	861	1660	1255	1506
ENSG00000079999	5113	4495	5367	7500	4470	6238	14435	16688	11425	6579	5078	9895	7312	7507
ENSG00000080007	3	1	6	4	245	405	0	1	0	0	1980	3231	645	403
ENSG00000080031	1127	4066	2150	7970	1146	4453	303	2547	426	317	1942	5178	1579	4050
ENSG00000080189	2933	4199	5013	8059	7723	12163	5759	11075	5600	5351	2473	4113	4910	4298
ENSG00000080200	3883	6614	2320	4648	2956	6346	2802	5467	4043	5000	3886	7647	2525	1937
ENSG00000080224	42	55	0	0	0	1	359	278	5	27	2	7	13	15
ENSG00000080298	415	1545	466	1583	353	1109	1809	5839	708	1699	304	626	506	602
ENSG00000080345	15879	8137	13106	13094	10659	9155	34283	18492	14014	6444	11686	18979	12323	8421
ENSG00000080371	6426	6061	7985	9725	4211	5693	9716	14416	8357	5494	3273	6503	4838	3850
ENSG00000080493	540	2514	9	21	0	2	4	20	9	6	19	15	35	23
ENSG00000080503	1881	3918	1169	2279	2730	7648	2757	4375	3740	3972	780	1446	2535	2402
ENSG00000080546	545	1468	361	871	350	713	1184	3850	542	1074	731	1942	855	612
ENSG00000080561	114	207	730	738	781	1162	932	2312	647	590	782	1546	514	444
ENSG00000080573	0	2	2	14	334	1142	11	7	10	9	273	122	62	65
ENSG00000080603	5382	5087	7614	8783	6190	6251	19482	18689	20837	13618	7679	11647	9269	5554
ENSG00000080608	6966	2842	4640	3942	3625	2792	3454	1376	6822	1900	1831	3200	4189	2363
ENSG00000080644	34	14	39	44	12	18	115	370	51	13	72	142	12	6
ENSG00000080802	2665	3139	1912	3463	1450	2217	2602	5177	2684	2362	1655	3264	2325	1796
ENSG00000080815	8221	13700	12984	28261	10769	18932	8123	19901	8942	9480	3850	10517	11976	11458
ENSG00000080819	4614	2962	2118	3093	3457	5070	3819	5394	2771	1216	1500	3533	2772	2992
ENSG00000080822	5026	4380	2099	3501	5500	5127	5793	13922	3166	2029	5464	13088	6233	4837
ENSG00000080823	748	877	563	957	282	412	150	256	3204	913	948	671	3616	3231
ENSG00000080824	177839	206188	284604	354217	95658	134167	253982	294150	351495	107265	105948	205486	228244	194400
ENSG00000080839	4272	899	4538	3287	3874	3152	4403	1710	4098	1206	2249	3170	4057	2364
ENSG00000080845	5224	5958	6333	11841	8364	13262	8344	15841	7144	7865	3377	5947	10606	8849
ENSG00000080854	159	105	87	127	744	419	835	947	1001	613	332	386	482	395
ENSG00000080986	2438	1650	3878	5855	3285	5844	4355	2709	5099	1679	2666	7138	2804	2495
ENSG00000081014	1488	1473	1800	2707	1786	2864	7000	10581	2308	1992	1911	3219	2158	1263
ENSG00000081019	1610	2067	1401	2790	1519	2397	4534	8658	1530	1562	1079	2266	1196	1097
ENSG00000081026	1409	1758	2944	4210	889	1617	4743	5287	1902	1318	1064	2192	1754	877
ENSG00000081041	355	370	405	2032	105	285	156	193	353	19	12	12	578	283
ENSG00000081052	232	593	5	19	44	163	106	1275	21	33	10	79	439	1746
ENSG00000081059	1545	514	1958	1150	403	200	102	194	354	190	2138	1729	673	1413
ENSG00000081087	1242	1496	1587	3301	2397	2443	2439	6559	1387	1305	18219	43535	3549	3236
ENSG00000081138	0	3	11	111	0	0	4125	8541	0	0	0	5	1	0
ENSG00000081154	10006	10697	6986	11171	9512	14487	13120	27720	8355	6298	8120	16233	9373	8293
ENSG00000081177	2615	4115	2869	5184	2143	4689	5971	20451	4329	4336	842	3270	2910	3704
ENSG00000081181	685	866	2259	2610	418	922	9650	14547	837	322	102	209	663	640
ENSG00000081189	406	514	1759	5776	13	81	1177	848	44	51	1174	1719	1423	505
ENSG00000081277	45	33	2	6	653	2042	508	579	5	10	126	133	1038	861
ENSG00000081307	2849	2504	3369	3498	3636	4992	6018	8156	3051	2021	3588	6478	4273	2866
ENSG00000081320	3796	5650	3737	7879	892	790	1257	1992	2873	1800	1468	2479	2647	1056
ENSG00000081377	2290	12630	3227	7842	1840	9497	1595	2841	2419	4313	1298	2179	2078	3351
ENSG00000081386	988	1565	635	1261	716	1264	1982	4567	980	1036	479	1024	955	867
ENSG00000081479	11	7	3	17	44	11	6	9	0	4	2	9	9	8
ENSG00000081665	21	20	653	1555	15	33	534	1539	18	24	425	857	1189	1205
ENSG00000081692	1956	1377	2576	2268	4299	4300	4289	2582	4091	2403	1638	2419	2142	1430
ENSG00000081721	1832	1260	1760	1778	2022	2063	3343	3596	3028	1441	1067	1437	1572	863
ENSG00000081760	1898	1734	3894	4772	3828	8269	15105	52111	4232	5071	1575	5631	2464	2665
ENSG00000081791	2113	3231	2973	5430	2752	5786	2725	6592	3535	4844	3470	6857	3476	2789
ENSG00000081803	820	2256	40	301	405	1661	15961	30378	694	642	84	283	416	391
ENSG00000081818	13	71	0	0	0	1	51	164	2	4	0	15	33	54
ENSG00000081870	1885	2752	1770	2844	1858	3329	2427	3617	2009	1156	943	2085	1556	1502
ENSG00000081913	1678	5641	1758	4811	1289	8335	2287	3221	2098	3372	434	773	572	932
ENSG00000081923	7679	19184	11736	37592	5133	16028	17159	69029	9233	18882	2026	2769	2439	2834
ENSG00000081985	7	5	12	10	13	3	7363	2507	48	19	6	14	2	1
ENSG00000082014	15	108	7	53	364	1122	25	74	134	309	584	1743	731	1542
ENSG00000082068	3079	5038	1564	3078	1926	4323	2118	4040	3495	4034	1083	2422	1499	1585
ENSG00000082074	686	4589	5	34	0	6	2	4	527	2570	1	4	142	751
ENSG00000082146	1008	1387	1183	3439	1837	3324	1244	1963	1574	1292	1219	2765	3138	3413
ENSG00000082153	62584	37917	94841	66073	35424	26914	64483	56154	105959	25065	32385	38140	59816	34433
ENSG00000082196	106	324	12	21	20	74	328	1755	55	100	17	46	20	39
ENSG00000082212	1992	1260	3800	6871	3222	5190	6105	5186	8535	3885	4466	8121	2301	1386
ENSG00000082213	5643	6549	3308	5246	3722	5254	8556	13014	4668	2767	2598	5103	2669	2113
ENSG00000082258	4580	5764	4498	7852	3167	5832	9723	20592	3491	3538	2469	4633	4674	3805
ENSG00000082269	1966	1948	1810	6009	1896	2750	4160	7088	2880	1914	2814	4877	512	509
ENSG00000082438	2273	9033	1268	5197	2696	5511	10392	20356	2562	2122	167	356	1021	1005
ENSG00000082458	2385	4424	3506	7655	3398	7990	2429	4231	5890	5877	231	546	1362	1488
ENSG00000082482	1	0	115	151	54	27	0	2	1	1	6	6	243	138
ENSG00000082497	1705	1097	152	331	40	5	31	4	918	131	22	5	306	53
ENSG00000082512	783	365	1140	1536	926	1463	9332	14950	281	73	760	1156	1494	2250
ENSG00000082515	1883	1599	3179	4096	1998	3194	1948	2102	2000	1270	1522	3101	2185	1898
ENSG00000082516	5298	1763	6771	3680	5557	4203	6947	2337	6378	2445	5203	9658	5990	3576
ENSG00000082641	24066	27070	19949	35945	16789	25945	39437	70060	40726	23715	33711	72790	23105	22829
ENSG00000082701	7228	11274	8308	12753	8303	13445	12703	28008	9341	6469	3074	6578	8836	7280
ENSG00000082781	20673	6443	11525	11928	18340	7375	17263	15396	6322	3427	37864	54235	14997	1418
ENSG00000082805	2182	2789	1256	2642	1038	2420	8670	14482	19502	13640	3787	7767	4714	3599
ENSG00000082898	31901	36581	31967	53071	20958	46712	30064	34470	46219	22612	20769	60468	25336	29537
ENSG00000082996	3384	6673	3724	9308	4400	10811	5528	14202	2751	4926	4403	10247	4373	4289
ENSG00000083093	2270	1482	3168	3741	1853	2236	3797	2583	3400	1662	1860	3058	2755	1917
ENSG00000083097	878	1413	1150	2064	1195	2356	5532	8590	1448	1688	846	1569	1166	1014
ENSG00000083099	1712	2347	2921	4460	2187	4385	6104	10551	3448	3236	2767	6088	2301	2409
ENSG00000083123	1107	3117	997	3673	1267	3959	2478	6670	1293	1585	914	2552	1518	2434
ENSG00000083168	8842	9146	6299	9954	4446	5435	4694	5861	6926	4711	1700	3149	7547	4620
ENSG00000083223	3172	5706	3046	5484	1651	3095	4564	8859	2578	3036	1325	2800	2807	2736
ENSG00000083290	551	465	10	20	986	1361	839	1833	2183	2224	1733	2932	1272	1487
ENSG00000083307	7640	16312	3257	8036	5351	15212	23	21	12091	18352	1	13	768	2142
ENSG00000083312	32251	23572	33954	48176	16264	19409	27180	31811	22010	11484	28066	48878	26658	20321
ENSG00000083444	9870	11944	6653	8273	5115	8077	11900	25198	14281	9032	14140	40798	17349	12737
ENSG00000083454	633	136	2466	1283	1820	1119	4486	2461	25	5	1361	2611	289	194
ENSG00000083457	480	374	532	536	240	482	964	1241	609	358	301	891	277	288
ENSG00000083520	6723	7140	4575	4990	10648	14067	7057	7116	9290	7428	3840	6269	12564	8141
ENSG00000083535	1129	1874	470	898	1697	3671	2021	2719	1590	2087	984	2146	2268	1853
ENSG00000083544	347	452	242	360	961	1994	1003	2259	1055	1443	330	826	929	878
ENSG00000083635	1162	724	1180	1005	1966	2111	1635	955	2112	785	990	1693	1433	937
ENSG00000083642	5387	11341	2708	4027	6398	11849	5166	7455	7602	11261	2790	5485	5252	4622
ENSG00000083720	7962	3648	2395	2642	6296	8757	5922	5224	8867	4892	1673	2965	4127	2681
ENSG00000083750	163	478	322	679	486	1682	766	2417	685	1059	648	2135	809	937
ENSG00000083799	464	887	1465	6493	1948	8290	5438	13594	1469	2106	1506	1527	3211	3735
ENSG00000083807	3	2	84	136	165	353	414	459	128	145	100	271	562	409
ENSG00000083812	1315	1024	844	927	888	1355	1298	2014	1429	1153	737	1232	1994	1538
ENSG00000083814	2	4	0	2	110	346	21	5	1	0	1	8	2	4
ENSG00000083817	453	796	495	834	478	1008	407	882	691	593	363	878	1210	1103
ENSG00000083828	42	66	515	861	323	612	617	1270	697	579	281	507	1226	1091
ENSG00000083838	390	833	266	578	594	1295	667	1391	1335	1696	981	1945	856	924
ENSG00000083844	2168	3415	1362	2572	1868	2895	2137	4764	2182	2428	2063	3373	3636	3033
ENSG00000083845	42765	31216	21398	28290	31444	54774	41017	57167	84187	92633	28513	56906	71246	70895
ENSG00000083857	58202	30179	81504	82792	23702	25809	22620	20655	34812	30255	50442	75488	32953	25229
ENSG00000083896	7164	9645	4835	9598	4457	8488	8043	15391	7767	7061	3145	7458	5974	6139
ENSG00000083937	10115	9483	13558	20992	6759	9444	3434	4525	3648	3515	1562	3520	2721	2736
ENSG00000084070	1474	1740	1524	1786	1944	2570	4711	4810	2648	1883	1875	3408	1197	914
ENSG00000084072	2092	2272	2349	3462	2643	4666	4164	5536	4557	3156	2829	4916	972	886
ENSG00000084073	17190	15667	11961	15224	18887	23556	20081	26383	20369	12083	12546	27996	9613	7100
ENSG00000084090	16891	13258	18491	26937	11717	18828	34103	40935	24197	13194	9312	18011	15174	12038
ENSG00000084092	2318	3445	2219	3391	2019	4362	3009	6382	5082	7834	1064	2501	1872	1711
ENSG00000084093	5670	6908	4832	9115	3700	7473	410	432	4536	4946	3140	5711	6768	5063
ENSG00000084110	117	263	73	93	22	56	70	117	52	36	3	3	10	12
ENSG00000084112	3264	2064	7921	4957	4954	5414	9638	5506	8080	6193	9846	9963	5628	2232
ENSG00000084207	8802	12496	32041	118672	18513	54352	43	73	4378	4254	9835	25069	33970	37735
ENSG00000084234	96192	163801	138841	220761	121161	199215	47334	114413	139487	133800	72209	178870	124841	94335
ENSG00000084444	1383	1787	586	1026	1599	2173	5031	7294	2089	1931	769	1284	1035	670
ENSG00000084463	10286	9137	7008	8878	8389	11420	21502	16675	28737	12310	4536	8335	9346	6712
ENSG00000084623	16010	10913	19938	18119	19327	27313	23679	18991	32652	18989	17186	26562	13278	9871
ENSG00000084628	7	2	0	4	15	36	523	422	10	44	137	160	72	69
ENSG00000084636	28	354	10	121	138	583	323	2437	32	38	66	300	395	432
ENSG00000084652	12159	9409	6763	8573	5958	7763	13929	19986	13459	8658	11993	23242	7438	6302
ENSG00000084674	1	0	0	1	0	0	2340	421	6	7	1	0	0	0
ENSG00000084676	2005	3350	1086	3573	3278	7242	3353	6860	4670	5702	2636	5650	3151	3204
ENSG00000084693	1148	2956	1617	4388	1990	5752	1173	2317	2376	3376	2493	5013	4573	4347
ENSG00000084710	6	11	92	124	33	30	797	3222	32	50	1185	1535	235	52
ENSG00000084731	782	3499	858	2000	427	1912	2043	7645	2604	3328	3724	8463	2999	2721
ENSG00000084733	16147	21500	31564	32532	18022	26493	11651	22665	26917	25991	14281	34045	19221	19346
ENSG00000084754	14497	18470	19864	37953	13169	27183	11128	21034	16991	21101	11649	28493	18081	19464
ENSG00000084764	1542	4786	2142	4284	2038	2942	1065	2775	973	1227	856	1405	347	712
ENSG00000084774	11457	4672	14989	12691	6229	8038	11653	5916	20654	7641	9632	18254	10565	9126
ENSG00000085063	60199	40523	37899	41375	88585	86281	16418	35016	157435	83106	108723	99457	82436	30398
ENSG00000085117	2684	3196	7435	18816	17627	55738	5545	17743	519	1070	3544	1841	3565	2162
ENSG00000085185	444	539	893	1565	641	1403	736	1445	3124	2279	2223	6583	1554	1122
ENSG00000085224	3663	7191	4299	9280	7012	13615	7166	21983	10175	12408	6295	15271	5229	5157
ENSG00000085231	1517	1464	1550	2225	1426	2036	2146	2130	1664	906	1979	4146	1562	1489
ENSG00000085274	2069	2531	3259	5142	1911	3474	2635	4855	1799	1653	1886	3766	2280	1978
ENSG00000085276	6383	11938	4016	4283	1882	3344	179	181	360	260	15	45	9072	7741
ENSG00000085365	6737	14301	5229	11767	3629	8358	7608	17936	2861	4363	4957	12799	4089	4593
ENSG00000085377	3698	4253	4161	10336	2285	4001	7026	9895	6490	3768	3900	9516	4847	4860
ENSG00000085382	675	1298	349	709	580	1148	1431	3086	820	805	877	1794	1007	918
ENSG00000085415	5978	2563	6910	4638	6324	5989	13770	7784	5978	2409	5761	8843	5246	3544
ENSG00000085433	1275	1242	1639	2154	1146	1373	2951	5352	1821	1467	1155	2292	2495	1700
ENSG00000085449	8753	13072	8708	21698	6282	13359	6098	15183	7447	6591	4611	8964	8161	8327
ENSG00000085465	21	70	56	132	17	47	295	457	30	52	3	14	12	11
ENSG00000085491	10361	8440	15828	17520	10654	12491	6373	11440	19984	8365	3873	6501	12648	8032
ENSG00000085511	2666	2552	2197	2828	1915	2866	6267	14700	3411	2123	2753	5965	2924	1768
ENSG00000085552	1409	6246	470	4770	776	2435	69	229	362	484	34	221	191	702
ENSG00000085563	0	1	182	220	0	1	5480	7540	4	0	11	36	5	2
ENSG00000085644	511	817	907	1459	787	1257	1175	1748	1518	1766	678	1425	1372	1209
ENSG00000085662	12760	19892	3707	4604	5367	8801	261	516	8680	5813	3675	7974	18894	35418
ENSG00000085719	12642	11621	7715	11610	16883	29203	10505	19237	15055	17033	6729	16365	13529	12678
ENSG00000085721	4963	4471	9594	8268	6042	7936	12910	16008	9366	5108	9401	18810	8393	5404
ENSG00000085733	32448	25860	28365	35858	22612	29196	15401	17216	48783	33460	31379	45841	25933	14771
ENSG00000085741	1091	2789	2	11	593	2458	575	8981	6451	4500	140	134	1499	1473
ENSG00000085760	3168	3368	5921	7343	3911	6624	4515	6802	5565	4193	2558	4972	3291	2563
ENSG00000085788	5017	4219	3205	4675	3346	4598	2491	3647	3858	4305	1397	2362	4619	2762
ENSG00000085831	66	175	167	745	1079	2227	5754	20394	341	668	129	818	116	151
ENSG00000085832	5099	7832	3938	7049	6028	12420	7667	16967	8194	10395	4021	8084	5702	5088
ENSG00000085840	4227	446	2462	1530	1951	962	5218	1038	4837	760	1943	2382	1012	557
ENSG00000085871	2410	5653	2750	5523	1455	4419	6219	9760	1133	2358	260	1029	2082	2138
ENSG00000085872	5860	3761	7483	6810	4512	4874	14228	12153	11591	5596	3614	6957	5611	3987
ENSG00000085978	6154	3739	9782	7139	12301	5872	5319	6653	7887	3515	3375	6768	8953	5116
ENSG00000085982	3440	5146	4755	10115	2855	7683	4298	11257	4798	4189	1684	2942	2740	3153
ENSG00000085998	7651	7966	3552	3451	7716	8601	9837	13616	14865	6762	14333	23241	5628	4009
ENSG00000085999	2926	441	1497	1941	1229	993	3898	1046	4626	705	1802	2536	1146	676
ENSG00000086015	5421	4994	3422	6038	3946	5224	7309	15038	13971	7136	4832	8391	3965	3319
ENSG00000086061	26671	28818	22446	43069	14453	19230	20737	36052	25884	9124	24144	51789	17365	16312
ENSG00000086062	30243	69094	13326	35109	15276	23402	8792	12525	14802	12392	6948	13332	13426	16095
ENSG00000086065	4648	13433	5680	18303	4182	12025	4638	14337	6411	9449	3722	8589	4136	5099
ENSG00000086102	4643	4898	3547	5121	2567	3630	5544	9519	4523	2906	3867	5154	3117	2381
ENSG00000086189	3017	1928	3929	3353	2885	3256	4095	2796	3259	1472	3427	5458	2988	2046
ENSG00000086200	3977	3120	5100	5552	3611	5841	4144	3201	5330	2171	3659	7696	4187	3069
ENSG00000086232	11829	20885	16006	33806	12488	28749	24117	48078	20746	21456	11476	31306	17743	20087
ENSG00000086289	1620	1293	2754	5137	504	732	2950	3940	8	4	8567	17420	252	219
ENSG00000086300	676	359	4	2	868	1347	770	1781	878	420	1820	2251	256	128
ENSG00000086475	4463	3457	4298	5111	6079	9111	11401	14702	10536	5621	2808	5565	10146	8311
ENSG00000086504	2360	2717	2710	4130	4207	6669	5057	7341	10441	6553	4211	9098	4912	4512
ENSG00000086506	0	0	0	0	0	1	3	1	210	151	95	204	0	0
ENSG00000086544	1854	5682	1604	4580	2290	4430	1049	1701	5006	6069	596	994	1740	2025
ENSG00000086548	389911	652780	192497	277592	136712	228318	2997	3139	118	11	48	136	34016	5697
ENSG00000086570	2	0	16	25	19	56	22	17	3	7	11	17	105	569
ENSG00000086589	5224	5296	6787	9373	3646	5962	3594	6306	4368	2962	3765	7160	4680	3829
ENSG00000086598	28736	32537	34094	59193	45368	73515	65891	113189	64907	55704	25003	55799	24406	21976
ENSG00000086619	431	1734	28	141	1432	2787	7832	59395	797	1225	1802	5422	1027	872
ENSG00000086666	2268	6327	4005	10982	2619	8710	8683	25077	4818	7578	3370	7386	3388	3256
ENSG00000086696	123	97	78	329	0	5	350	1543	0	1	0	5	49	27
ENSG00000086712	2254	1485	3290	2714	3533	4022	4042	3416	7639	3603	2175	4669	3180	2260
ENSG00000086730	108	52	1654	436	367	193	13524	27471	136	16	245	139	102	28
ENSG00000086758	21158	22702	16874	25972	22608	38823	30366	29686	62655	60981	28232	51657	16405	14564
ENSG00000086827	2844	2005	4148	7323	4598	6101	2334	2288	5722	2336	3514	6843	5015	3820
ENSG00000086848	2673	2211	2013	2815	2866	4047	2576	3815	4352	2982	2213	4999	3989	3073
ENSG00000087008	631	1945	573	1346	605	1288	1154	2577	1346	2359	685	1948	559	773
ENSG00000087053	10827	12152	5515	7602	5642	7862	5297	6364	8025	5268	5128	7514	8244	7734
ENSG00000087074	9041	8967	6728	9341	8162	8087	6091	3833	4686	4720	2365	2845	16910	10749
ENSG00000087076	1	8	6	39	12	34	19	449	14	121	254	697	44	134
ENSG00000087077	5751	7204	11771	28066	58	85	61	88	52	28	22	66	12475	12116
ENSG00000087085	24	69	85	926	195	409	20	15	1695	2268	2228	2424	113	127
ENSG00000087086	14293	39207	54312	140566	13924	42099	88478	105610	163323	206522	19517	55509	191809	406865
ENSG00000087087	12732	6745	13305	16523	8287	8599	14242	12790	20874	8194	10242	16617	8328	7721
ENSG00000087088	4827	4590	3953	5379	2887	3200	3161	3986	7064	3601	2036	3825	8322	4029
ENSG00000087095	1361	2026	848	2156	1146	2246	2489	7070	2263	2239	1168	2944	3731	2373
ENSG00000087111	4765	7173	4880	9355	8189	18716	15585	34433	8664	8578	4817	12159	9657	12368
ENSG00000087128	180	10	215	48	11	1	2	0	208	46	0	0	12	0
ENSG00000087152	5815	7542	4557	6810	6074	8777	9696	14327	14310	10727	2851	6028	5176	4637
ENSG00000087157	768	1191	610	1261	911	1967	1292	4124	2443	2624	1176	2750	1264	1427
ENSG00000087191	11344	7842	10703	10871	9360	12787	10070	11115	18159	8165	8261	14350	15879	10921
ENSG00000087206	1794	1753	1651	1836	1952	2537	2181	3168	2653	1466	1534	3038	3006	2558
ENSG00000087245	7	6	126	11	25	61	21	37	108	56	10182	22523	89892	85585
ENSG00000087253	5390	2689	190	669	19444	21383	46	14	5889	3244	6014	15320	22215	10560
ENSG00000087258	1	8	0	6	42	43	5993	33794	56	128	625	1859	102	253
ENSG00000087263	4696	2919	5160	5076	5507	6069	6411	4997	6001	2886	2436	4986	7663	5237
ENSG00000087266	3507	4009	2456	6443	1426	2642	6190	7860	2257	2244	1593	4479	4832	5596
ENSG00000087269	7963	3199	6581	4514	4863	3845	12104	6065	13214	5125	4124	6166	4112	2586
ENSG00000087274	13171	19010	9990	29246	9725	16625	12880	29813	20577	19822	7047	15531	12770	13610
ENSG00000087299	1773	1264	2278	2855	1449	2546	3116	2909	4670	2704	1041	2514	1594	1759
ENSG00000087301	614	1473	667	1595	1004	2350	4282	11260	625	1159	327	1206	1238	1813
ENSG00000087302	6298	6511	9920	14286	7142	12182	10001	15109	11584	7402	2953	6281	8262	6729
ENSG00000087303	0	0	3	0	12	3	1	5	29246	6095	26	46	4374	3517
ENSG00000087338	2331	3869	3410	8043	2262	5561	4968	7728	3367	3741	1652	3775	2130	2710
ENSG00000087365	17924	16558	20961	27661	17222	23721	19252	21455	38009	21003	16622	30319	22334	17557
ENSG00000087448	4175	2548	3020	2587	5175	6431	14461	18487	11085	5518	3525	4907	5486	3048
ENSG00000087460	56736	69695	51876	113381	48946	108163	42333	104766	105818	97722	29693	75128	138436	142814
ENSG00000087470	8029	7293	7402	11045	7510	10496	18019	25768	33862	24764	7686	15024	11023	8092
ENSG00000087494	1296	356	709	368	1169	381	1034	1182	372	115	627	1030	4707	652
ENSG00000087495	2041	1782	2005	887	3438	6142	3769	4724	28	15	0	7	371	71
ENSG00000087502	8197	7412	10979	14709	7975	13099	18211	18849	16217	12045	4743	9890	6802	6573
ENSG00000087510	0	0	0	1	0	6	2	27	4060	6086	352	710	2	1
ENSG00000087586	6604	4967	11039	13500	5968	8086	6550	5873	21593	6954	7088	17505	8666	8352
ENSG00000087842	1299	5109	325	1208	1343	4442	1434	2473	4665	4204	1298	4035	2770	3872
ENSG00000087884	248	901	401	1734	159	753	239	682	428	669	501	2066	939	1117
ENSG00000087903	290	414	325	604	363	757	684	938	625	456	312	517	297	407
ENSG00000087995	2440	2173	1746	2248	1827	2485	1437	1746	2866	1907	1652	3637	2459	2059
ENSG00000088002	37	66	2154	2768	4806	6815	283	3225	14156	9523	31	216	250	96
ENSG00000088035	1875	2499	2180	3587	1138	3042	2581	4960	2454	1849	1827	5480	728	1084
ENSG00000088038	4841	5813	2845	4265	3591	5744	4518	7177	15933	9462	5009	10381	8363	6000
ENSG00000088053	4	15	1	3	6	7	3	12	36	53	167	465	9	16
ENSG00000088179	2737	3737	2168	3437	1762	3540	5604	18263	3207	3311	1281	3378	1634	1509
ENSG00000088205	15826	8646	18089	16906	13461	14569	25241	16099	15742	6765	10884	18799	14099	9576
ENSG00000088247	13336	7074	15327	14773	12714	12895	28227	22781	23258	9524	9584	14582	21803	14132
ENSG00000088256	6168	4975	4713	10435	5924	7998	14443	22142	13438	6728	5570	10927	9820	6581
ENSG00000088280	91	1150	147	2287	271	2532	165	2209	886	3642	905	2170	1407	3194
ENSG00000088298	2383	4909	3617	10266	4122	9397	2375	5672	2887	3540	2398	6911	3226	4099
ENSG00000088305	427	320	374	359	1440	3432	3817	4593	1335	934	332	677	597	773
ENSG00000088325	22460	13533	33282	36699	29584	39828	12370	12437	50991	16533	29614	63920	32364	24970
ENSG00000088356	1706	1354	3339	3820	5934	7622	2156	2536	4653	2849	2927	4735	2632	2169
ENSG00000088367	7879	37264	33270	73524	18799	64665	201	478	7294	10636	291	911	5117	9187
ENSG00000088386	2256	1722	1811	3243	5718	9602	106	3014	63	43	6	8	89	41
ENSG00000088387	6471	5405	2528	4602	9158	7978	4544	6874	9060	5452	1595	2803	8681	2251
ENSG00000088448	2056	3727	571	1248	1821	3149	4471	7946	1629	1710	756	2164	4393	11081
ENSG00000088451	1285	1047	784	907	995	1291	1506	1743	1301	1031	595	1057	2365	1569
ENSG00000088538	28	60	34	115	166	779	39	159	926	2374	32	70	52	141
ENSG00000088543	17	152	6	33	92	471	24	188	167	205	265	783	249	438
ENSG00000088682	2137	2619	3114	4738	3654	8628	8619	15291	6196	5882	1681	3802	2769	2749
ENSG00000088726	16	71	13	87	49	241	3	4	1226	2192	70	42	84	162
ENSG00000088727	296	357	366	316	293	382	849	581	363	271	409	532	154	114
ENSG00000088756	0	0	0	0	0	0	4	2	4	1	32	51	7	1
ENSG00000088766	2805	2504	3702	4566	3433	4969	9991	14821	5205	3704	2298	4066	2930	2462
ENSG00000088808	1253	1263	2330	4939	755	1448	1333	2217	2691	3557	989	1607	3050	2063
ENSG00000088812	6706	9001	3744	6857	9500	15833	18385	40302	9122	10047	6576	15563	7869	6854
ENSG00000088826	2237	807	5123	2876	13485	5439	5131	3690	7809	3146	2949	2211	7230	1941
ENSG00000088832	20463	16684	30795	48868	24607	39626	44885	63929	28553	17578	33371	40390	40646	20471
ENSG00000088833	4992	4452	7063	10451	8399	10475	6701	8903	13244	6814	6240	10223	5388	3852
ENSG00000088836	706	1174	2802	4949	4283	14286	36634	100458	448	1290	2536	10734	2000	2583
ENSG00000088854	923	1598	10	25	1324	3239	1304	5178	1357	1823	945	1936	2096	1938
ENSG00000088876	651	473	1621	1363	1242	1400	2072	2269	1391	927	776	1114	1058	967
ENSG00000088881	36	223	7	122	707	1279	9	69	10	11	242	480	259	395
ENSG00000088888	6441	11635	11392	30108	15140	29170	23386	44622	21368	26024	4737	11684	12085	12004
ENSG00000088899	249	1007	2383	12098	422	4141	14816	37303	656	1712	319	960	248	722
ENSG00000088930	12391	12411	18233	24470	12482	18598	23934	29190	20499	15085	9122	19596	12264	9954
ENSG00000088970	167	799	341	3635	231	955	1267	4894	600	1751	193	794	205	361
ENSG00000088986	8966	12494	16544	27290	12656	24861	17764	33448	30176	19363	11228	23524	15285	16625
ENSG00000088992	1	1	2723	1241	29	20	1829	2239	4	3	5	27	7	72
ENSG00000089006	12374	8405	20555	22911	15228	23217	18264	18260	21279	15595	4784	10199	12096	10132
ENSG00000089009	38603	32534	80530	85462	59933	92043	93162	140961	136441	123142	31215	51725	47958	39687
ENSG00000089022	1854	1534	4664	6029	3156	4316	6961	6297	5494	3376	1967	2969	2423	1640
ENSG00000089048	4124	2671	6159	5029	4275	4547	13055	9301	5462	2687	3560	6790	3620	2294
ENSG00000089050	1751	1960	2749	4455	2472	5383	4274	5551	3018	2644	1418	2442	2115	2373
ENSG00000089053	4565	3970	10933	13078	8304	12213	23612	28240	13849	10855	6048	12490	7589	5826
ENSG00000089057	4895	4636	6758	5436	8213	7617	10655	16331	8345	4171	4091	6160	4932	3416
ENSG00000089060	1685	2912	4274	7294	2951	4872	1236	3065	3001	3050	1589	2845	1381	1028
ENSG00000089063	6761	10306	10908	20681	9735	20771	19260	39256	23023	18150	6204	15699	8418	7305
ENSG00000089091	102	320	166	577	181	616	202	617	464	732	161	496	130	204
ENSG00000089094	1938	1575	2151	2047	4208	6851	4016	3685	6960	6771	1791	3171	1920	1531
ENSG00000089101	2	6	1	13	2	18	470	2133	3	5	15	13	0	2
ENSG00000089116	82	72	40	27	135	143	1255	1009	15	8	3	1	51	46
ENSG00000089123	867	872	1492	1864	1205	1475	2655	2535	929	826	346	450	679	502
ENSG00000089127	5943	29070	6152	144255	1767	9162	335	463	2105	1981	33	157	2725	11004
ENSG00000089154	18769	14849	25293	27584	18985	22521	43291	31387	57665	34469	23822	36472	15490	10529
ENSG00000089157	82725	75817	111016	143279	101784	183521	200653	365029	269396	369737	69660	136705	99349	95753
ENSG00000089159	20337	13170	35510	37353	40249	36876	12185	8949	63624	44758	44109	51385	25673	8845
ENSG00000089163	5	24	12	51	16	121	1	22	89	343	21	93	18	35
ENSG00000089177	1027	2321	4396	10844	2224	6257	2037	3782	2107	2528	1498	3723	1192	2250
ENSG00000089195	3397	1599	6960	5295	3948	3851	12716	10648	7021	2411	3239	5077	3134	1401
ENSG00000089199	14	28	87	134	40	75	176933	288781	371	302	406	1031	1138	503
ENSG00000089220	7930	9098	8226	10522	10426	20090	26877	38853	36889	37676	7193	17027	23	10
ENSG00000089234	1462	1872	3426	5191	2322	4042	3500	6120	3501	3494	1585	3267	1967	1731
ENSG00000089248	13114	18917	14788	34501	9081	22047	28095	107564	22279	21038	5139	15673	6932	8429
ENSG00000089280	26302	12284	36403	30884	30037	32055	54079	38401	45934	20661	18453	29219	33103	14312
ENSG00000089289	1073	2982	2881	5843	3242	10483	2474	8920	2797	7001	1898	4656	2490	3208
ENSG00000089327	48835	15715	10723	15126	47208	47417	346	204	12956	6062	3286	2469	11989	4191
ENSG00000089335	1699	2867	1170	2218	1186	3310	1893	5592	1390	1779	1434	3761	2256	2235
ENSG00000089351	1491	3905	1154	2190	2416	4256	7543	32382	3061	5357	2643	5765	3454	2889
ENSG00000089356	3626	28718	8447	28020	15643	76005	1593	7915	4625	16247	2	22	2242	4570
ENSG00000089486	53	17	1097	2049	152	398	5364	8090	1261	919	1468	3796	1033	986
ENSG00000089505	96	67	43	106	60	101	44	59	175	99	106	226	48	39
ENSG00000089558	40	16	2	9	6	6	439	344	11	4	198	267	1	0
ENSG00000089597	59838	65575	44648	89104	39465	59347	44327	73631	91245	61987	46677	127092	55115	48888
ENSG00000089639	688	1441	2597	4000	1418	1590	4526	6995	3240	2490	877	1331	1233	1190
ENSG00000089682	507	1021	1820	2713	1431	2163	966	1982	1214	1262	484	1319	686	693
ENSG00000089685	7213	3373	6418	6847	5778	7198	6257	4086	17697	4805	7140	14126	9566	7268
ENSG00000089692	3	12	12	20	10	18	43	63	4	2	25	143	78	117
ENSG00000089693	12109	14705	9409	15909	16345	26580	22618	31370	26523	17461	5921	13249	16582	18513
ENSG00000089723	568	357	3133	1247	359	725	88	425	353	518	1096	669	258	281
ENSG00000089737	11673	7990	18794	18835	11689	14564	21266	24162	12378	6286	7151	14280	19664	15676
ENSG00000089775	1383	832	1285	2252	840	1292	1920	2735	1339	1790	532	1087	1182	1298
ENSG00000089818	3976	4011	2994	4289	3493	5278	11967	19269	8258	6440	1329	2604	2736	2512
ENSG00000089820	6	29	10624	12210	82	318	14506	13949	46	202	5106	11829	130	199
ENSG00000089847	7	39	83	248	94	568	146	960	279	225	30	73	49	100
ENSG00000089876	4129	5087	6918	6812	4613	7755	12447	12009	4856	4622	6988	12299	3711	2957
ENSG00000089902	7390	7926	13706	18838	8939	9526	7929	12707	13476	11641	4839	8893	15692	11664
ENSG00000089916	3510	3746	3898	4958	2628	4332	5613	8139	2943	2853	2277	3418	6219	4396
ENSG00000090006	950	1334	1203	1699	407	1211	3801	5626	126	236	2850	6886	5694	6255
ENSG00000090013	2055	4999	4548	7995	1623	7163	219	605	4472	7450	568	1693	3771	7844
ENSG00000090020	2630	3631	4931	11124	759	1218	3813	4821	7617	8043	3655	10077	1766	1853
ENSG00000090054	14654	19121	10170	18272	8563	14622	10961	26180	8133	6510	7294	20027	7960	6786
ENSG00000090060	20792	24325	23923	40251	16528	29902	29194	46720	24149	17608	9930	19094	26236	21930
ENSG00000090061	5300	5542	7129	10653	4065	6118	5386	7271	6825	4815	2689	4918	9984	6314
ENSG00000090097	902	1193	3832	5209	972	1965	3323	8468	2532	2671	1937	4200	2533	1887
ENSG00000090238	333	3058	448	3217	372	2585	1661	11868	1710	9989	2	11	512	1217
ENSG00000090263	2005	2634	2124	3212	1689	3690	4346	9252	4202	3710	1399	3237	1724	1784
ENSG00000090266	2928	3273	2364	3652	2424	5139	6588	9611	6198	5465	2497	5185	4614	4374
ENSG00000090273	10085	4904	6408	5210	3668	3825	26508	24711	16400	5274	12357	23079	7998	5615
ENSG00000090316	6031	5681	5390	7156	4003	6159	8420	15179	17002	10384	3535	6865	5142	5593
ENSG00000090339	2311	6133	4358	16307	5027	12193	1209	1692	389	329	40433	18064	697	570
ENSG00000090372	13218	11404	7036	9139	5966	7080	10051	12003	25236	17031	4431	6248	11961	9051
ENSG00000090376	751	679	4	13	151	306	4586	11047	10	10	778	1216	799	778
ENSG00000090382	2233	4442	140189	284636	812	1564	374	590	23	28	5	33	179	107
ENSG00000090432	6245	6204	4242	4868	5162	7406	4581	8674	6561	3925	3781	7606	2821	2501
ENSG00000090447	1226	287	1993	1311	1111	1033	2848	4453	1737	857	391	832	1367	752
ENSG00000090470	1292	939	1265	1432	1495	2210	2875	3822	3766	2354	1396	2433	1704	1736
ENSG00000090487	3743	4982	5357	8690	4455	8985	10027	13763	8867	9565	5100	12921	5454	6962
ENSG00000090520	9640	11538	14791	25733	20539	27084	21122	33144	9017	3733	10552	21709	9647	8791
ENSG00000090530	10249	10436	577	1592	3023	2858	42	7	229	91	11766	16471	3107	10837
ENSG00000090534	0	0	0	0	0	15	1386	1972	0	0	1	8	1	1
ENSG00000090539	2	3	7	11	14	64	2846	7553	3	13	47	92	27	69
ENSG00000090554	79	243	58	438	46	315	19	50	68	132	10	31	446	477
ENSG00000090565	393	847	529	1023	1722	3300	3055	5624	4879	3957	3527	7041	2598	2218
ENSG00000090581	2039	3711	1773	3437	1886	4616	4387	11444	2587	2650	1578	4095	4885	6032
ENSG00000090612	1031	1856	3344	6925	1570	3142	2376	4560	2463	2624	1516	3031	1788	1515
ENSG00000090615	3894	4826	6515	11316	7481	11000	18443	22065	15267	12008	4896	8074	6638	5121
ENSG00000090621	17113	9945	12474	11562	14662	30378	17449	13266	26423	28472	13744	28202	16638	14372
ENSG00000090661	0	3	1	2	4	117	2663	21078	625	2864	235	857	48	169
ENSG00000090674	952	1167	1169	1422	894	1123	3576	6033	1086	979	854	2212	1772	1744
ENSG00000090686	5630	7449	3680	6889	3495	6694	6039	7459	9744	6717	5880	13489	4476	4845
ENSG00000090776	3231	3249	8453	10284	7843	16951	334	307	1403	491	2363	2684	8138	5057
ENSG00000090857	3384	4478	3646	5613	4038	7191	12267	14722	7514	7699	4959	10583	9595	7058
ENSG00000090861	8236	11323	15483	40790	11251	23142	21591	81766	21824	17209	7999	19860	17034	25070
ENSG00000090863	25306	25986	35732	43360	24415	31336	27681	53256	22634	17995	12205	29886	29142	22462
ENSG00000090889	4718	2726	5719	6120	5666	8292	5006	6168	18308	6142	8157	16603	3326	2725
ENSG00000090905	4383	4809	4942	8803	3724	5659	8326	11379	9226	6137	5988	11437	6118	6122
ENSG00000090924	2068	2895	3317	5208	3695	4994	3256	2686	6518	2094	70281	98280	3066	2470
ENSG00000090932	1	6	5	10	6	54	12587	46430	492	218	7044	16817	24	17
ENSG00000090971	1810	3306	299	613	985	2211	1241	2011	3272	4104	2834	7284	2204	3157
ENSG00000090975	764	931	2231	5079	2728	2506	4862	13457	4221	2486	2455	5481	2527	2168
ENSG00000090989	4668	10227	4559	9159	2595	6445	2342	6826	2028	3916	2445	5905	3650	3970
ENSG00000091009	4850	5390	6383	8748	5000	7675	4974	6480	4381	2784	3586	7595	5565	4892
ENSG00000091039	12609	9490	10878	17138	6652	6764	15706	17153	12974	7422	7326	13167	10575	6016
ENSG00000091073	3412	5147	2939	9238	1425	3467	1083	2987	8880	4640	646	1355	2817	2469
ENSG00000091127	4552	1212	6709	4615	2046	1311	6418	2026	5967	1989	2734	5022	3325	1862
ENSG00000091129	3971	14158	12	183	1575	7046	18968	35140	7	5	11	20	1928	657
ENSG00000091136	34021	37262	20426	27156	6705	12927	33194	24208	24018	19606	13781	29332	51651	20868
ENSG00000091137	11	15	11	35	4	24	12	108	8	9	4	33	18	27
ENSG00000091140	7275	10559	9194	16889	5465	13456	13168	23307	14701	13386	6694	16659	9094	9212
ENSG00000091157	1029	1513	908	1710	1096	2178	2519	5564	2062	1500	963	2081	817	739
ENSG00000091164	3746	4253	4778	6578	4364	6614	4340	6756	6805	5498	2647	5265	2296	1892
ENSG00000091262	38	49	319	1884	64	453	67	357	5	19	69	289	47	85
ENSG00000091317	35732	46262	20669	33250	18659	23280	14060	30158	17076	13767	13488	34386	14764	9025
ENSG00000091409	97438	21246	62521	38319	103425	30822	31287	49352	52960	7617	18915	29212	85245	16451
ENSG00000091428	33	20	1	2	18	25	10341	24753	9	6	18	38	18	18
ENSG00000091436	9406	4047	6844	5020	8463	5159	7465	3816	8501	1934	10929	19076	9676	6334
ENSG00000091483	6080	3840	8595	9001	10474	14289	15252	19817	10738	8611	6734	11274	10396	5062
ENSG00000091490	4809	4583	7163	14651	3746	6610	52386	89390	37	27	151	153	2302	3579
ENSG00000091527	22807	19710	24256	44788	20450	38852	27798	25722	17030	8263	31387	68925	26445	26289
ENSG00000091536	3	13	6	79	8	54	729	6767	3	17	3	9	22	67
ENSG00000091542	4361	4391	4800	6711	3646	5865	42496	59161	8068	4335	6038	13310	5201	5593
ENSG00000091583	0	0	1	12	0	0	626	1985	2	3	0	8	0	0
ENSG00000091592	21	46	270	1849	1	16	12	10	640	929	11	6	841	119
ENSG00000091622	1031	1247	564	1017	3285	13777	40	80	243	525	35	48	1080	3310
ENSG00000091640	1037	1821	2455	3951	1394	2989	1692	4289	3177	3267	1368	3024	1593	1502
ENSG00000091651	2297	334	2754	2049	2341	1399	7119	2306	5606	1106	1765	1987	2618	1306
ENSG00000091656	2	3	0	2	1	18	2187	3167	628	815	185	327	9	5
ENSG00000091732	1312	1484	1116	1687	766	1457	2148	3139	2136	1455	1977	4041	1657	1524
ENSG00000091831	17	32	3	18	0	0	109	190	405	832	0	2	8	31
ENSG00000091844	18	55	78	132	20	52	7268	8768	49	81	892	761	585	83
ENSG00000091947	2659	3605	2149	4661	2378	5147	2837	6239	3947	3814	1859	4555	1787	2077
ENSG00000091986	771	21420	314	4096	1295	57773	29	138	33	129	83	160	1686	5363
ENSG00000092010	7780	22530	13653	64247	10785	29166	3818	9181	6690	11096	2493	6865	18187	24413
ENSG00000092020	1742	1727	1640	2167	989	1819	1694	2199	1207	950	830	1315	3024	2073
ENSG00000092036	2533	2875	2972	6011	1979	5560	1730	3318	3815	3393	1125	2630	3186	3385
ENSG00000092068	10	31	104	1274	32	253	406	1469	5	4	17	158	11	32
ENSG00000092094	1416	966	2432	2832	1415	2274	1795	1531	1442	661	835	1370	2704	1746
ENSG00000092096	1	0	1	3	252	632	24	41	59	75	106	320	112	94
ENSG00000092098	2123	4270	3924	9813	2036	3599	3724	3685	3371	2818	1048	2047	5007	5032
ENSG00000092108	4409	5617	7632	11491	6865	10895	6234	9405	5481	5311	2778	5326	9020	7949
ENSG00000092140	6131	5530	7808	8409	4599	7362	4623	4275	4966	2377	3539	9144	4768	4672
ENSG00000092148	14687	26827	15869	24423	19890	32180	27440	34238	28284	27542	10216	20591	24712	23013
ENSG00000092199	48875	66277	66516	84672	41542	82404	85151	120283	71948	53909	36948	91056	53643	48495
ENSG00000092201	25975	14718	35744	32783	16168	20162	36893	21919	29723	12499	14016	26889	31006	22225
ENSG00000092203	5151	8099	7682	16004	7179	13688	6904	15680	8148	8414	2579	5594	10823	10358
ENSG00000092208	752	561	1153	1483	834	1295	1326	1162	1308	551	441	1072	790	830
ENSG00000092295	48	70	123	261	189	2405	142	315	104	198	13	53	116	515
ENSG00000092330	2132	3007	3172	6912	1907	3860	2832	6354	3586	3434	1848	4390	5035	4859
ENSG00000092421	91	56	22	64	15	30	169	717	352	209	27	66	31	11
ENSG00000092439	7007	7138	3347	7341	3663	7127	15811	25253	8046	8650	7134	14932	4498	4330
ENSG00000092445	3409	971	1746	3044	1812	1539	2767	1282	1929	819	2904	6275	1864	1413
ENSG00000092470	2804	330	1730	1515	1719	848	2040	661	3287	569	3693	4016	1243	861
ENSG00000092531	2020	5740	4386	14203	2566	6580	5383	13475	2465	5283	2827	6363	4297	4408
ENSG00000092607	2	2	1641	3111	1	3	12	16	3	3	372	1009	28	10
ENSG00000092621	3770	2665	925	3614	3961	4415	30	18	5276	1223	1601	2980	7352	4633
ENSG00000092758	104	164	43	89	103	252	304	1881	2045	603	3168	10291	2002	1594
ENSG00000092820	204300	153500	76613	115700	107511	97058	21384	32915	194821	212553	35942	52889	77806	78388
ENSG00000092841	41605	63453	49263	123731	38650	92406	39775	91982	30626	29046	19591	44386	69239	96598
ENSG00000092847	3148	4690	2959	4586	3921	6551	11056	15419	5074	4785	4253	7854	3790	3702
ENSG00000092853	10902	886	5959	3601	3243	1529	8136	2159	7297	801	6844	7633	3559	1638
ENSG00000092871	2900	2451	4611	4956	3520	4628	3747	5309	4561	3445	2082	1943	5756	2488
ENSG00000092929	7322	10413	10957	26313	26976	37333	102	155	36484	32049	348	1022	25207	15683
ENSG00000092931	3276	4101	3301	6836	2910	5408	4702	9279	5547	4970	3565	7978	2512	2587
ENSG00000092964	8737	5847	2810	7051	5459	5582	4595	9080	1898	1140	4014	7073	9981	4411
ENSG00000092969	10237	28616	10066	24215	5155	7456	1739	1842	323	107	4487	14119	5449	8877
ENSG00000092978	1320	1759	1350	1945	1390	2981	3637	5740	1185	1006	1004	2057	1573	1157
ENSG00000093000	22235	16748	12675	13060	17813	20392	12310	8688	10548	4039	4936	6849	13065	7958
ENSG00000093009	7235	608	4065	2336	2361	1064	3401	673	5975	972	2110	2148	3067	1075
ENSG00000093010	7330	11089	8688	11648	8234	15243	2521	7913	44463	24876	3655	8767	5332	6709
ENSG00000093072	0	2	0	28	38	540	4	66	10	19	0	1	0	2
ENSG00000093144	3833	6186	3643	4189	3369	5301	8233	8598	2689	2063	6039	9343	3408	2866
ENSG00000093167	4416	4858	3326	10323	1786	2502	2801	4326	3333	1752	2394	3265	4048	2681
ENSG00000093183	3655	3420	3389	5037	2611	4053	4643	9142	4783	2937	3586	7797	3920	3550
ENSG00000093217	1149	471	997	1176	519	573	1293	883	733	341	563	894	476	336
ENSG00000094631	722	2722	1433	6108	2140	10218	860	4071	7950	11033	2079	8488	1987	3061
ENSG00000094755	11	382	2	52	147	8179	0	0	0	1	1	1	43	57
ENSG00000094804	15059	3453	9372	5990	7491	3799	12174	3262	12392	1961	4983	5947	7233	6246
ENSG00000094841	271	591	187	517	682	1555	582	1595	1208	1360	337	1007	433	500
ENSG00000094880	4333	4142	3942	7472	5668	10010	3033	4496	4967	3214	3495	8043	3702	3345
ENSG00000094914	1908	1955	2751	3779	1559	3523	3457	5577	3644	2145	1929	5394	2463	2193
ENSG00000094916	13171	9594	11606	14583	11296	19969	43589	45229	14262	7437	11928	24961	17464	15324
ENSG00000094963	0	1	2	5	10	48	0	0	2	0	0	0	0	1
ENSG00000094975	13298	12579	7869	16194	8966	12083	38388	83148	10921	7091	5094	11003	6962	4349
ENSG00000095002	9637	4780	7845	8759	6857	7330	8307	5136	11262	4386	10002	23729	6756	4988
ENSG00000095015	5788	9688	3510	11563	3480	7986	2696	3326	2196	1576	856	1189	1449	1583
ENSG00000095059	1359	2084	1967	3332	1869	3065	6630	10902	3480	3246	1262	2695	2526	2025
ENSG00000095066	1647	3449	2177	5732	1242	4265	5546	13113	4977	5125	177	877	1083	1959
ENSG00000095139	16972	18052	22014	33111	26349	37217	23408	40280	44227	30741	19332	36596	19573	16021
ENSG00000095203	3360	4633	2954	6092	940	1404	4618	12907	1856	889	2663	7111	720	774
ENSG00000095209	2988	1463	1679	2591	2266	2362	3853	6290	3527	2776	2632	6629	895	626
ENSG00000095261	6477	6393	5620	7477	3804	6122	6234	8895	6518	4637	3329	6941	4536	4371
ENSG00000095303	0	3	72	33	1279	874	391	309	10	12	719	2242	62	111
ENSG00000095319	15563	6525	10389	7194	9067	6428	22818	12288	14256	5153	10259	17803	6475	3442
ENSG00000095321	991	2050	965	2631	1896	4681	1306	3685	2475	6054	1584	3909	3609	3972
ENSG00000095370	1	39	2	33	1	95	11	54	0	28	13	19	1	54
ENSG00000095380	3727	7499	9345	11996	1969	4719	4181	4547	2654	1304	1682	2621	2913	2212
ENSG00000095383	7304	9268	2471	5069	4851	6452	440	1840	2076	1127	172	240	6726	6818
ENSG00000095397	157	678	25	149	188	328	2392	5580	149	533	624	2857	407	250
ENSG00000095485	2529	1974	1830	3077	2753	4207	2959	3085	2843	1284	2080	4008	1789	1614
ENSG00000095539	448	4304	5974	17046	626	9684	2739	4833	483	1680	241	778	160	326
ENSG00000095564	6318	6130	4144	6946	5068	7499	13790	14234	6353	3739	4763	8359	3889	2829
ENSG00000095574	1611	2128	1662	2776	1199	2031	1916	4476	1746	1831	888	1946	1198	937
ENSG00000095585	1	7	5	156	22	1241	141	640	2	134	0	1	2	0
ENSG00000095587	13	53	26	42	27	56	32	53	20	34	79	490	10	30
ENSG00000095596	1	142	0	0	33	740	62	323	12	59	7	68	18	345
ENSG00000095637	491	2150	285	416	156	265	4400	14898	33	100	1615	8608	207	296
ENSG00000095713	3	11	0	2	6	7	80	107	1	6	59	99	0	0
ENSG00000095739	943	6104	8020	9095	117	422	2134	9504	14	20	82	328	1846	6996
ENSG00000095752	187	24	92	36	622	130	175	275	1020	50	914	225	2086	517
ENSG00000095787	8639	10146	8717	14808	9016	13709	21265	34915	15716	13095	5884	11359	16017	13351
ENSG00000095794	265	362	297	603	993	1851	825	1379	1029	674	298	642	1026	993
ENSG00000095906	1745	1534	1679	2047	2577	4230	4601	5276	7375	4432	2151	4550	3752	3083
ENSG00000095932	46	45	31	142	46	75	60	177	5	4	5	25	16	18
ENSG00000095951	2292	2801	1103	3706	1167	1542	3061	4023	1340	1295	1635	1967	4313	2033
ENSG00000096006	35	56	1	9	35	133	483	394	0	0	0	0	0	1
ENSG00000096060	2239	738	4676	3112	1635	882	8639	5273	1991	341	3845	5752	2842	2741
ENSG00000096063	10134	6287	10842	10298	10057	9566	15905	13587	10324	7106	9664	14618	11278	6901
ENSG00000096070	3159	5883	4061	9672	4055	6713	6235	13336	10761	5911	5258	7796	8335	5932
ENSG00000096080	1243	1310	2330	3277	2595	3842	3180	3410	2857	1683	1678	2737	2420	1833
ENSG00000096088	0	0	11	36	19	38	1	43	1	5	0	0	1	0
ENSG00000096092	1422	2402	2843	4996	2375	4985	8605	12888	2331	1702	1747	5448	2056	2629
ENSG00000096093	213	982	379	1278	983	2679	1877	3945	495	1005	1208	2077	1426	2123
ENSG00000096384	108971	55012	122928	130592	124155	135852	249502	275065	139689	62360	175956	367971	145815	106323
ENSG00000096401	4803	5532	5162	7797	5596	8956	9556	16801	6167	4252	4963	10631	7132	6110
ENSG00000096433	30336	15086	24675	28834	46343	38895	66847	62107	11602	5215	23505	17709	25370	15034
ENSG00000096654	448	588	855	1285	499	1068	1971	3794	429	346	759	1421	1055	1229
ENSG00000096696	14482	13550	22705	61690	18820	21993	85916	296751	17114	19622	4938	9217	12559	10507
ENSG00000096717	2899	2796	1800	3326	2571	3225	3542	7127	4158	2697	5005	11535	2500	2538
ENSG00000096746	9469	11035	10354	20132	10181	16322	15347	28304	16133	8167	9905	18546	12367	12872
ENSG00000096872	369	1023	401	913	490	1335	705	1724	733	1104	287	958	933	873
ENSG00000096968	1319	1555	1201	3833	773	1317	454	940	942	826	307	548	1576	1168
ENSG00000096996	2	9	0	6	1	7	0	4	0	1	19	29	9	4
ENSG00000097007	6572	7657	3993	4970	3250	5133	12098	17756	7014	5222	4744	9007	11956	6386
ENSG00000097021	2131	545	2205	2071	3473	2431	3266	2757	5970	1584	3692	8295	12715	3833
ENSG00000097033	8222	12708	9606	23352	8282	16415	13323	33259	7570	7941	7602	13933	9180	8324
ENSG00000097046	3209	1714	2824	2425	1512	1717	2972	1242	4783	1466	2733	5273	1330	892
ENSG00000097096	778	952	272	519	453	926	880	1005	1577	2440	1297	1757	298	258
ENSG00000099139	493	1874	2941	6501	2115	6544	963	1550	7	12	3	7	175	216
ENSG00000099194	40151	112438	25124	103474	47836	165276	60859	371736	88144	365693	49679	383835	13326	48466
ENSG00000099203	2634	3491	2877	4594	2345	3687	5352	7758	4362	3190	1958	4462	2559	2387
ENSG00000099204	9659	19300	13031	31223	11918	27241	33123	42044	7491	4845	23160	38141	3586	5367
ENSG00000099219	28470	64546	12969	25137	9615	22263	8260	15017	19855	36136	4230	11468	1477	3028
ENSG00000099246	3076	3562	4901	6932	4119	6429	6660	12616	6779	6111	2860	5455	8201	6945
[truncated: 12,725 more rows]
