# Supplementary material for: CHK1 protects oncogenic KRAS-expressing cells from DNA damage and is a target for pancreatic cancer treatment
Source: Cell Rep. Author manuscript; Available in PMC 2021 Dec 11. (PMC8665414; doi:10.1016/j.celrep.2021.110060)
Supplement: 4 [file NIHMS1760956-supplement-4.xlsx]

## Sheet: A - siRNA oligonucleotides
	siRNA
	siNS 5’ XXXXXXXXXX 3’	Thermo Fisher Scientific	Cat # 4390843
	KRAS siRNA oligo 1	Thermo Fisher Scientific	Cat # 4390824
	5’ CUAUGGUCCUAGUAGGAAAtt 3’		ID # s7939
	KRAS siRNA oligo 2	Thermo Fisher Scientific	Ca t# 4390824
	5’ GCCUUGACGAUACAGCUAAtt 3’		ID # s794
	RIF1 siRNA oligo 1	Thermo Fisher Scientific	Cat # 4392420
	5’ GGCCGAACACGGUAUCAAAtt 3’		ID # s30376
	RIF1 siRNA oligo 2	Thermo Fisher Scientific	Cat # 4392420
	5’ GUGUUUAGGAGACUCGAAAtt 3’		ID # s30377
	RIF1 siRNA oligo 3	Thermo Fisher Scientific	Cat # 4392420
	5’ CACCGGAACUUAUGAUAGUtt 3’		ID # s30378
	CHEK1 siRNA oligo 1	Thermo Fisher Scientific	Cat # 4390824
	5’ GACACGAUUCUUUACCAAAtt 3’		ID # s502
	CHEK1 siRNA oligo 2	Thermo Fisher Scientific	Cat # 4390824
	5’ GCAUGGUAUUGGAAUAACUtt 3’		ID # s503
	CHEK1 siRNA oligo 3	Thermo Fisher Scientific	Cat # 4390824
	5’ GCAACAGUAUUUCGGUAUAtt 3’		ID # s504
	ATR siRNA oligo 1	Dharmacon	ON-TARGETplus siRNA
	5’ GAGAAAGGAUUGUAGACUA 3’		Cat ID # J-003202-19
	ATR siRNA oligo 2	Dharmacon	ON-TARGETplus siRNA
	5’ GCAACUCGCCUAACAGAUA 3’		Cat ID # J-003202-20
	ATM siRNA oligo 1	Dharmacon	siGENOME siRNA
	5’ GCAAAGCCCUAGUAACAUA 3’		Cat ID # D-003201-27
	ATM siRNA oligo 2	Dharmacon	siGENOME siRNA
	5’ GGGCAUUACGGGUGUUGAA 3’		Cat ID # D-003201-28

## Sheet: B - sgRNAs
sgRNA:	sgRNA sequence:	Concatenated sgRNA sequence
sg1_AAK1	GTGGCAAAATCATCACTACGA	GGAAAGGACGAAACACCGTGGCAAAATCATCACTACGAGTTTTAGAGCTAGAAATAGCAAGTTAAAATAAGGC
sg2_AAK1	GGGGTGCAATTGAAGTCTCTG	GGAAAGGACGAAACACCGGGGTGCAATTGAAGTCTCTGGTTTTAGAGCTAGAAATAGCAAGTTAAAATAAGGC
sg3_AAK1	GAACATCCTCTTGCATGACCG	GGAAAGGACGAAACACCGAACATCCTCTTGCATGACCGGTTTTAGAGCTAGAAATAGCAAGTTAAAATAAGGC
sg4_AAK1	GTGCTGGTAAAACGTGCCTGC	GGAAAGGACGAAACACCGTGCTGGTAAAACGTGCCTGCGTTTTAGAGCTAGAAATAGCAAGTTAAAATAAGGC
sg5_AAK1	GCTTGCAGCAAAAGCCCACTA	GGAAAGGACGAAACACCGCTTGCAGCAAAAGCCCACTAGTTTTAGAGCTAGAAATAGCAAGTTAAAATAAGGC
sg1_ABCC1	GGTTGACAATCTCCCCGACCG	GGAAAGGACGAAACACCGGTTGACAATCTCCCCGACCGGTTTTAGAGCTAGAAATAGCAAGTTAAAATAAGGC
sg2_ABCC1	GAACCTGACAGCATCGAGCGA	GGAAAGGACGAAACACCGAACCTGACAGCATCGAGCGAGTTTTAGAGCTAGAAATAGCAAGTTAAAATAAGGC
sg3_ABCC1	GAAAATGTGATTGGCCCCAAG	GGAAAGGACGAAACACCGAAAATGTGATTGGCCCCAAGGTTTTAGAGCTAGAAATAGCAAGTTAAAATAAGGC
sg4_ABCC1	GCGTGTACTGGGACTACATGA	GGAAAGGACGAAACACCGCGTGTACTGGGACTACATGAGTTTTAGAGCTAGAAATAGCAAGTTAAAATAAGGC
sg5_ABCC1	GAGCCCCGGACAATCAACCTG	GGAAAGGACGAAACACCGAGCCCCGGACAATCAACCTGGTTTTAGAGCTAGAAATAGCAAGTTAAAATAAGGC
sg1_ABI1	GGAGTTACCAGAACCTGACTC	GGAAAGGACGAAACACCGGAGTTACCAGAACCTGACTCGTTTTAGAGCTAGAAATAGCAAGTTAAAATAAGGC
sg2_ABI1	GGTTGTGTCGAGATATCTGCC	GGAAAGGACGAAACACCGGTTGTGTCGAGATATCTGCCGTTTTAGAGCTAGAAATAGCAAGTTAAAATAAGGC
sg3_ABI1	GATCAGAGACCAAGGACACAC	GGAAAGGACGAAACACCGATCAGAGACCAAGGACACACGTTTTAGAGCTAGAAATAGCAAGTTAAAATAAGGC
sg4_ABI1	GTCCAGAACTGTGTAATCGAT	GGAAAGGACGAAACACCGTCCAGAACTGTGTAATCGATGTTTTAGAGCTAGAAATAGCAAGTTAAAATAAGGC
sg5_ABI1	GTAGTCATTAGGAACTGTTGG	GGAAAGGACGAAACACCGTAGTCATTAGGAACTGTTGGGTTTTAGAGCTAGAAATAGCAAGTTAAAATAAGGC
sg1_ABI2	GTTACCTGGAAAGACACTGGG	GGAAAGGACGAAACACCGTTACCTGGAAAGACACTGGGGTTTTAGAGCTAGAAATAGCAAGTTAAAATAAGGC
sg2_ABI2	GTGCCTATCTGATAAACACCT	GGAAAGGACGAAACACCGTGCCTATCTGATAAACACCTGTTTTAGAGCTAGAAATAGCAAGTTAAAATAAGGC
sg3_ABI2	GTGAGTTGGAGGTGTTGTACG	GGAAAGGACGAAACACCGTGAGTTGGAGGTGTTGTACGGTTTTAGAGCTAGAAATAGCAAGTTAAAATAAGGC
sg4_ABI2	GGCACTCCCCCTATCGCACAC	GGAAAGGACGAAACACCGGCACTCCCCCTATCGCACACGTTTTAGAGCTAGAAATAGCAAGTTAAAATAAGGC
sg5_ABI2	GACGAACTGGTCGTTCAAGGT	GGAAAGGACGAAACACCGACGAACTGGTCGTTCAAGGTGTTTTAGAGCTAGAAATAGCAAGTTAAAATAAGGC
sg1_ABL1	GTCAGTGATGATATAGAACGG	GGAAAGGACGAAACACCGTCAGTGATGATATAGAACGGGTTTTAGAGCTAGAAATAGCAAGTTAAAATAAGGC
sg2_ABL1	GTTGCTCCCTCGAAAAGAGCG	GGAAAGGACGAAACACCGTTGCTCCCTCGAAAAGAGCGGTTTTAGAGCTAGAAATAGCAAGTTAAAATAAGGC
sg3_ABL1	GGGTTCATCATCATTCAACGG	GGAAAGGACGAAACACCGGGTTCATCATCATTCAACGGGTTTTAGAGCTAGAAATAGCAAGTTAAAATAAGGC
sg4_ABL1	GCGGGTGCAGTCCATTTGATG	GGAAAGGACGAAACACCGCGGGTGCAGTCCATTTGATGGTTTTAGAGCTAGAAATAGCAAGTTAAAATAAGGC
sg5_ABL1	GCTTAGGCTATAATCACAATG	GGAAAGGACGAAACACCGCTTAGGCTATAATCACAATGGTTTTAGAGCTAGAAATAGCAAGTTAAAATAAGGC
sg1_ABL2	GTATCGAATGGAACAGCCTGA	GGAAAGGACGAAACACCGTATCGAATGGAACAGCCTGAGTTTTAGAGCTAGAAATAGCAAGTTAAAATAAGGC
sg2_ABL2	GAACCTCTGTAATGACGACGG	GGAAAGGACGAAACACCGAACCTCTGTAATGACGACGGGTTTTAGAGCTAGAAATAGCAAGTTAAAATAAGGC
sg3_ABL2	GACTGTAGGCTTATTACACTT	GGAAAGGACGAAACACCGACTGTAGGCTTATTACACTTGTTTTAGAGCTAGAAATAGCAAGTTAAAATAAGGC
sg4_ABL2	GGAGAAAGTGAGAGTAGCCCT	GGAAAGGACGAAACACCGGAGAAAGTGAGAGTAGCCCTGTTTTAGAGCTAGAAATAGCAAGTTAAAATAAGGC
sg5_ABL2	GGAAGGAAGTATAGGTAGCCG	GGAAAGGACGAAACACCGGAAGGAAGTATAGGTAGCCGGTTTTAGAGCTAGAAATAGCAAGTTAAAATAAGGC
sg1_ABLIM3	GCAAGGTTAAGTCTATCTACG	GGAAAGGACGAAACACCGCAAGGTTAAGTCTATCTACGGTTTTAGAGCTAGAAATAGCAAGTTAAAATAAGGC
sg2_ABLIM3	GAGGTCACCTTGTCTCCAATG	GGAAAGGACGAAACACCGAGGTCACCTTGTCTCCAATGGTTTTAGAGCTAGAAATAGCAAGTTAAAATAAGGC
sg3_ABLIM3	GGGAAGTGGTTGTTGTGCACG	GGAAAGGACGAAACACCGGGAAGTGGTTGTTGTGCACGGTTTTAGAGCTAGAAATAGCAAGTTAAAATAAGGC
sg4_ABLIM3	GGCAGATGGGGTGCCAAACCT	GGAAAGGACGAAACACCGGCAGATGGGGTGCCAAACCTGTTTTAGAGCTAGAAATAGCAAGTTAAAATAAGGC
sg5_ABLIM3	GTGGGGGAGTCTATGTACCCC	GGAAAGGACGAAACACCGTGGGGGAGTCTATGTACCCCGTTTTAGAGCTAGAAATAGCAAGTTAAAATAAGGC
sg1_ACACA	GCCGGATCCCATGGTCAACCA	GGAAAGGACGAAACACCGCCGGATCCCATGGTCAACCAGTTTTAGAGCTAGAAATAGCAAGTTAAAATAAGGC
sg2_ACACA	GTGATGGGTCCATGATAACCG	GGAAAGGACGAAACACCGTGATGGGTCCATGATAACCGGTTTTAGAGCTAGAAATAGCAAGTTAAAATAAGGC
sg3_ACACA	GAATGCATGCGGTCTATCCGT	GGAAAGGACGAAACACCGAATGCATGCGGTCTATCCGTGTTTTAGAGCTAGAAATAGCAAGTTAAAATAAGGC
sg4_ACACA	GTATTTGCCTAGGTACCGAAG	GGAAAGGACGAAACACCGTATTTGCCTAGGTACCGAAGGTTTTAGAGCTAGAAATAGCAAGTTAAAATAAGGC
sg5_ACACA	GCAGCCACCATCTCTGTACAA	GGAAAGGACGAAACACCGCAGCCACCATCTCTGTACAAGTTTTAGAGCTAGAAATAGCAAGTTAAAATAAGGC
sg1_ACD	GCCCTGATACGTCCGACGTCG	GGAAAGGACGAAACACCGCCCTGATACGTCCGACGTCGGTTTTAGAGCTAGAAATAGCAAGTTAAAATAAGGC
sg2_ACD	GAGATGCACAGCATTGAGCTG	GGAAAGGACGAAACACCGAGATGCACAGCATTGAGCTGGTTTTAGAGCTAGAAATAGCAAGTTAAAATAAGGC
sg3_ACD	GAAGCTCTACAGTACCTGCAT	GGAAAGGACGAAACACCGAAGCTCTACAGTACCTGCATGTTTTAGAGCTAGAAATAGCAAGTTAAAATAAGGC
sg4_ACD	GATCCGCTGGGTGTAGCCGTG	GGAAAGGACGAAACACCGATCCGCTGGGTGTAGCCGTGGTTTTAGAGCTAGAAATAGCAAGTTAAAATAAGGC
sg5_ACD	GCGCAGAGTTCTATCTCCAGG	GGAAAGGACGAAACACCGCGCAGAGTTCTATCTCCAGGGTTTTAGAGCTAGAAATAGCAAGTTAAAATAAGGC
sg1_ACIN1	GTGAGGGACAAAAATCTAGGG	GGAAAGGACGAAACACCGTGAGGGACAAAAATCTAGGGGTTTTAGAGCTAGAAATAGCAAGTTAAAATAAGGC
sg2_ACIN1	GCCATCTTGGGTCTACCACGA	GGAAAGGACGAAACACCGCCATCTTGGGTCTACCACGAGTTTTAGAGCTAGAAATAGCAAGTTAAAATAAGGC
sg3_ACIN1	GCCTGGTCAAGCGGCTCAAAG	GGAAAGGACGAAACACCGCCTGGTCAAGCGGCTCAAAGGTTTTAGAGCTAGAAATAGCAAGTTAAAATAAGGC
sg4_ACIN1	GGAGGAATTAGCACTGGCCAA	GGAAAGGACGAAACACCGGAGGAATTAGCACTGGCCAAGTTTTAGAGCTAGAAATAGCAAGTTAAAATAAGGC
sg5_ACIN1	GCCTGGTCGGAAACGACGCTG	GGAAAGGACGAAACACCGCCTGGTCGGAAACGACGCTGGTTTTAGAGCTAGAAATAGCAAGTTAAAATAAGGC
sg1_ADAM17	GAATCAGAATCAACACAGATG	GGAAAGGACGAAACACCGAATCAGAATCAACACAGATGGTTTTAGAGCTAGAAATAGCAAGTTAAAATAAGGC
sg2_ADAM17	GGAACACGTGTAAATTATTGG	GGAAAGGACGAAACACCGGAACACGTGTAAATTATTGGGTTTTAGAGCTAGAAATAGCAAGTTAAAATAAGGC
sg3_ADAM17	GTGGTGAAAAGCACTACAACA	GGAAAGGACGAAACACCGTGGTGAAAAGCACTACAACAGTTTTAGAGCTAGAAATAGCAAGTTAAAATAAGGC
sg4_ADAM17	GACAAAATTTCAAGGTCGTGG	GGAAAGGACGAAACACCGACAAAATTTCAAGGTCGTGGGTTTTAGAGCTAGAAATAGCAAGTTAAAATAAGGC
sg5_ADAM17	GCCCAGAGCAAACAGCCATGG	GGAAAGGACGAAACACCGCCCAGAGCAAACAGCCATGGGTTTTAGAGCTAGAAATAGCAAGTTAAAATAAGGC
sg1_ADAM22	GCTTAGGTGAATGTAAATGCG	GGAAAGGACGAAACACCGCTTAGGTGAATGTAAATGCGGTTTTAGAGCTAGAAATAGCAAGTTAAAATAAGGC
sg2_ADAM22	GTACTACCAGGGCCATATCCG	GGAAAGGACGAAACACCGTACTACCAGGGCCATATCCGGTTTTAGAGCTAGAAATAGCAAGTTAAAATAAGGC
sg3_ADAM22	GGTTTCTTCTTCTACATTACG	GGAAAGGACGAAACACCGGTTTCTTCTTCTACATTACGGTTTTAGAGCTAGAAATAGCAAGTTAAAATAAGGC
sg4_ADAM22	GGTGAGTTTATGAAATACAGG	GGAAAGGACGAAACACCGGTGAGTTTATGAAATACAGGGTTTTAGAGCTAGAAATAGCAAGTTAAAATAAGGC
sg5_ADAM22	GCGCCTCATCTACCGCTCGGG	GGAAAGGACGAAACACCGCGCCTCATCTACCGCTCGGGGTTTTAGAGCTAGAAATAGCAAGTTAAAATAAGGC
sg1_ADAR	GTTCTTGTAGGGTGAACACCG	GGAAAGGACGAAACACCGTTCTTGTAGGGTGAACACCGGTTTTAGAGCTAGAAATAGCAAGTTAAAATAAGGC
sg2_ADAR	GAGGCAATCAACACCTCTCTG	GGAAAGGACGAAACACCGAGGCAATCAACACCTCTCTGGTTTTAGAGCTAGAAATAGCAAGTTAAAATAAGGC
sg3_ADAR	GCGTTCTCCCCAATCAAGACA	GGAAAGGACGAAACACCGCGTTCTCCCCAATCAAGACAGTTTTAGAGCTAGAAATAGCAAGTTAAAATAAGGC
sg4_ADAR	GAGGGGGATGTCTATAGACAA	GGAAAGGACGAAACACCGAGGGGGATGTCTATAGACAAGTTTTAGAGCTAGAAATAGCAAGTTAAAATAAGGC
sg5_ADAR	GGTGCATACACTCAAGCAGTG	GGAAAGGACGAAACACCGGTGCATACACTCAAGCAGTGGTTTTAGAGCTAGAAATAGCAAGTTAAAATAAGGC
sg1_ADCY6	GTTGGCCTGGCAACTTAACCG	GGAAAGGACGAAACACCGTTGGCCTGGCAACTTAACCGGTTTTAGAGCTAGAAATAGCAAGTTAAAATAAGGC
sg2_ADCY6	GACAGGCCAACAGTGCCACAT	GGAAAGGACGAAACACCGACAGGCCAACAGTGCCACATGTTTTAGAGCTAGAAATAGCAAGTTAAAATAAGGC
sg3_ADCY6	GATAGATCCCAAGCATCAGGG	GGAAAGGACGAAACACCGATAGATCCCAAGCATCAGGGGTTTTAGAGCTAGAAATAGCAAGTTAAAATAAGGC
sg4_ADCY6	GTACCGAGGTGACAACGACAG	GGAAAGGACGAAACACCGTACCGAGGTGACAACGACAGGTTTTAGAGCTAGAAATAGCAAGTTAAAATAAGGC
sg5_ADCY6	GGCAGTGTTGCCCGAGTGATG	GGAAAGGACGAAACACCGGCAGTGTTGCCCGAGTGATGGTTTTAGAGCTAGAAATAGCAAGTTAAAATAAGGC
sg1_ADD1	GATTATCGAGCATCCGCATGA	GGAAAGGACGAAACACCGATTATCGAGCATCCGCATGAGTTTTAGAGCTAGAAATAGCAAGTTAAAATAAGGC
sg2_ADD1	GGACTAGCAGATCTCTTTGGG	GGAAAGGACGAAACACCGGACTAGCAGATCTCTTTGGGGTTTTAGAGCTAGAAATAGCAAGTTAAAATAAGGC
sg3_ADD1	GCCTCTTGCCAATCTCCCCGG	GGAAAGGACGAAACACCGCCTCTTGCCAATCTCCCCGGGTTTTAGAGCTAGAAATAGCAAGTTAAAATAAGGC
sg4_ADD1	GCCAAGTCGAAGACTAAGGTG	GGAAAGGACGAAACACCGCCAAGTCGAAGACTAAGGTGGTTTTAGAGCTAGAAATAGCAAGTTAAAATAAGGC
sg5_ADD1	GGTAATGCCAATAGGCCTGTG	GGAAAGGACGAAACACCGGTAATGCCAATAGGCCTGTGGTTTTAGAGCTAGAAATAGCAAGTTAAAATAAGGC
sg1_ADD3	GAAGGATCCCACATTTCATGG	GGAAAGGACGAAACACCGAAGGATCCCACATTTCATGGGTTTTAGAGCTAGAAATAGCAAGTTAAAATAAGGC
sg2_ADD3	GCTCTCAAATACATGGCACAG	GGAAAGGACGAAACACCGCTCTCAAATACATGGCACAGGTTTTAGAGCTAGAAATAGCAAGTTAAAATAAGGC
sg3_ADD3	GCTAGGCTTCTCTCGAATGAG	GGAAAGGACGAAACACCGCTAGGCTTCTCTCGAATGAGGTTTTAGAGCTAGAAATAGCAAGTTAAAATAAGGC
sg4_ADD3	GAGATACATCCTCATATGTGA	GGAAAGGACGAAACACCGAGATACATCCTCATATGTGAGTTTTAGAGCTAGAAATAGCAAGTTAAAATAAGGC
sg5_ADD3	GACCCAGAATACATTAGGGAG	GGAAAGGACGAAACACCGACCCAGAATACATTAGGGAGGTTTTAGAGCTAGAAATAGCAAGTTAAAATAAGGC
sg1_GRK2	GCCAGGTCCGAGATCCGCACG	GGAAAGGACGAAACACCGCCAGGTCCGAGATCCGCACGGTTTTAGAGCTAGAAATAGCAAGTTAAAATAAGGC
sg2_GRK2	GTCTGGAACACGTCCCCTCGG	GGAAAGGACGAAACACCGTCTGGAACACGTCCCCTCGGGTTTTAGAGCTAGAAATAGCAAGTTAAAATAAGGC
sg3_GRK2	GCGACCGCATGACGCTGACGA	GGAAAGGACGAAACACCGCGACCGCATGACGCTGACGAGTTTTAGAGCTAGAAATAGCAAGTTAAAATAAGGC
sg4_GRK2	GCTCCTCATAGAATTCCACCA	GGAAAGGACGAAACACCGCTCCTCATAGAATTCCACCAGTTTTAGAGCTAGAAATAGCAAGTTAAAATAAGGC
sg5_GRK2	GGGTACTTCTGCATGACACTG	GGAAAGGACGAAACACCGGGTACTTCTGCATGACACTGGTTTTAGAGCTAGAAATAGCAAGTTAAAATAAGGC
sg1_ADRM1	GCCGCTTATCCGGAGTCACGG	GGAAAGGACGAAACACCGCCGCTTATCCGGAGTCACGGGTTTTAGAGCTAGAAATAGCAAGTTAAAATAAGGC
sg2_ADRM1	GGCTTGAACTCACAGTCGTCA	GGAAAGGACGAAACACCGGCTTGAACTCACAGTCGTCAGTTTTAGAGCTAGAAATAGCAAGTTAAAATAAGGC
sg3_ADRM1	GACGTGCTGAAGTTCAAGGCA	GGAAAGGACGAAACACCGACGTGCTGAAGTTCAAGGCAGTTTTAGAGCTAGAAATAGCAAGTTAAAATAAGGC
sg4_ADRM1	GCACGAACTCTCTGCGCTAGG	GGAAAGGACGAAACACCGCACGAACTCTCTGCGCTAGGGTTTTAGAGCTAGAAATAGCAAGTTAAAATAAGGC
sg5_ADRM1	GGCACGTTACCCAGTCCTCCA	GGAAAGGACGAAACACCGGCACGTTACCCAGTCCTCCAGTTTTAGAGCTAGAAATAGCAAGTTAAAATAAGGC
sg1_AEBP1	GGCGCCGAATGTACTCAACTG	GGAAAGGACGAAACACCGGCGCCGAATGTACTCAACTGGTTTTAGAGCTAGAAATAGCAAGTTAAAATAAGGC
sg2_AEBP1	GCAGGACCCAGTGGATAGAGG	GGAAAGGACGAAACACCGCAGGACCCAGTGGATAGAGGGTTTTAGAGCTAGAAATAGCAAGTTAAAATAAGGC
sg3_AEBP1	GTGTGCCGAGAGTACCGCGAT	GGAAAGGACGAAACACCGTGTGCCGAGAGTACCGCGATGTTTTAGAGCTAGAAATAGCAAGTTAAAATAAGGC
sg4_AEBP1	GGCCACTCCAGGTATCCACGG	GGAAAGGACGAAACACCGGCCACTCCAGGTATCCACGGGTTTTAGAGCTAGAAATAGCAAGTTAAAATAAGGC
sg5_AEBP1	GCGGATGAAACGAGCCACCAC	GGAAAGGACGAAACACCGCGGATGAAACGAGCCACCACGTTTTAGAGCTAGAAATAGCAAGTTAAAATAAGGC
sg1_AFAP1	GGAGGACACTCTGAATCCACG	GGAAAGGACGAAACACCGGAGGACACTCTGAATCCACGGTTTTAGAGCTAGAAATAGCAAGTTAAAATAAGGC
sg2_AFAP1	GGATGTTTAGAATCCAAACCC	GGAAAGGACGAAACACCGGATGTTTAGAATCCAAACCCGTTTTAGAGCTAGAAATAGCAAGTTAAAATAAGGC
sg3_AFAP1	GAGTTCCAAATCAGAGGCCAA	GGAAAGGACGAAACACCGAGTTCCAAATCAGAGGCCAAGTTTTAGAGCTAGAAATAGCAAGTTAAAATAAGGC
sg4_AFAP1	GGGAAGAAGCGGTTCGGCCAG	GGAAAGGACGAAACACCGGGAAGAAGCGGTTCGGCCAGGTTTTAGAGCTAGAAATAGCAAGTTAAAATAAGGC
sg5_AFAP1	GATAAGAGCTGCTCATCGCAT	GGAAAGGACGAAACACCGATAAGAGCTGCTCATCGCATGTTTTAGAGCTAGAAATAGCAAGTTAAAATAAGGC
sg1_AFF4	GTGGGAATGATCACCATAGCA	GGAAAGGACGAAACACCGTGGGAATGATCACCATAGCAGTTTTAGAGCTAGAAATAGCAAGTTAAAATAAGGC
sg2_AFF4	GAAAGAAACAGAGCCGCCCAA	GGAAAGGACGAAACACCGAAAGAAACAGAGCCGCCCAAGTTTTAGAGCTAGAAATAGCAAGTTAAAATAAGGC
sg3_AFF4	GGGTGTATGAATAGCCGTTAG	GGAAAGGACGAAACACCGGGTGTATGAATAGCCGTTAGGTTTTAGAGCTAGAAATAGCAAGTTAAAATAAGGC
sg4_AFF4	GATTGTGATAAGACAATGCCG	GGAAAGGACGAAACACCGATTGTGATAAGACAATGCCGGTTTTAGAGCTAGAAATAGCAAGTTAAAATAAGGC
sg5_AFF4	GAATAGCTACACTGATACAAG	GGAAAGGACGAAACACCGAATAGCTACACTGATACAAGGTTTTAGAGCTAGAAATAGCAAGTTAAAATAAGGC
sg1_AGAP1	GGAATTAGGTAGCGACTTGCA	GGAAAGGACGAAACACCGGAATTAGGTAGCGACTTGCAGTTTTAGAGCTAGAAATAGCAAGTTAAAATAAGGC
sg2_AGAP1	GATTGTGGGTAACTTGGCCAG	GGAAAGGACGAAACACCGATTGTGGGTAACTTGGCCAGGTTTTAGAGCTAGAAATAGCAAGTTAAAATAAGGC
sg3_AGAP1	GTTACCACTACTACAGTCGAA	GGAAAGGACGAAACACCGTTACCACTACTACAGTCGAAGTTTTAGAGCTAGAAATAGCAAGTTAAAATAAGGC
sg4_AGAP1	GTTCGCAAGCAGTCTAAGCGC	GGAAAGGACGAAACACCGTTCGCAAGCAGTCTAAGCGCGTTTTAGAGCTAGAAATAGCAAGTTAAAATAAGGC
sg5_AGAP1	GGGCATGCTGTTGAAGCGAAG	GGAAAGGACGAAACACCGGGCATGCTGTTGAAGCGAAGGTTTTAGAGCTAGAAATAGCAAGTTAAAATAAGGC
sg1_AGFG1	GGCCGACCGTCATGTTAACGT	GGAAAGGACGAAACACCGGCCGACCGTCATGTTAACGTGTTTTAGAGCTAGAAATAGCAAGTTAAAATAAGGC
sg2_AGFG1	GCAGTTGTAGGTCGTTCTCAA	GGAAAGGACGAAACACCGCAGTTGTAGGTCGTTCTCAAGTTTTAGAGCTAGAAATAGCAAGTTAAAATAAGGC
sg3_AGFG1	GGGTTCCAAAATCAGCACTGG	GGAAAGGACGAAACACCGGGTTCCAAAATCAGCACTGGGTTTTAGAGCTAGAAATAGCAAGTTAAAATAAGGC
sg4_AGFG1	GACCACAGGTAAAGCTCCTGT	GGAAAGGACGAAACACCGACCACAGGTAAAGCTCCTGTGTTTTAGAGCTAGAAATAGCAAGTTAAAATAAGGC
sg5_AGFG1	GGTCTGTAAACAGATTTGGCT	GGAAAGGACGAAACACCGGTCTGTAAACAGATTTGGCTGTTTTAGAGCTAGAAATAGCAAGTTAAAATAAGGC
sg1_AHCTF1	GCCACCCAAAATGGATTCCTG	GGAAAGGACGAAACACCGCCACCCAAAATGGATTCCTGGTTTTAGAGCTAGAAATAGCAAGTTAAAATAAGGC
sg2_AHCTF1	GCCTACATGCAGACTAGCAGG	GGAAAGGACGAAACACCGCCTACATGCAGACTAGCAGGGTTTTAGAGCTAGAAATAGCAAGTTAAAATAAGGC
sg3_AHCTF1	GCACAAGTAACAGCAATTCCG	GGAAAGGACGAAACACCGCACAAGTAACAGCAATTCCGGTTTTAGAGCTAGAAATAGCAAGTTAAAATAAGGC
sg4_AHCTF1	GGAATTCATGATTCTGAACGC	GGAAAGGACGAAACACCGGAATTCATGATTCTGAACGCGTTTTAGAGCTAGAAATAGCAAGTTAAAATAAGGC
sg5_AHCTF1	GGTTAATCCTTCGTCCAACAC	GGAAAGGACGAAACACCGGTTAATCCTTCGTCCAACACGTTTTAGAGCTAGAAATAGCAAGTTAAAATAAGGC
sg1_AHDC1	GGTCACCCCAAGTACGCCTTG	GGAAAGGACGAAACACCGGTCACCCCAAGTACGCCTTGGTTTTAGAGCTAGAAATAGCAAGTTAAAATAAGGC
sg2_AHDC1	GATTATTCTCAAACGTAAGCG	GGAAAGGACGAAACACCGATTATTCTCAAACGTAAGCGGTTTTAGAGCTAGAAATAGCAAGTTAAAATAAGGC
sg3_AHDC1	GTTGGGGCACCCACGCAAACG	GGAAAGGACGAAACACCGTTGGGGCACCCACGCAAACGGTTTTAGAGCTAGAAATAGCAAGTTAAAATAAGGC
sg4_AHDC1	GCTGTACTGTAGGTCGCCGGG	GGAAAGGACGAAACACCGCTGTACTGTAGGTCGCCGGGGTTTTAGAGCTAGAAATAGCAAGTTAAAATAAGGC
sg5_AHDC1	GGCAGGCACTAGAGCCGCTCG	GGAAAGGACGAAACACCGGCAGGCACTAGAGCCGCTCGGTTTTAGAGCTAGAAATAGCAAGTTAAAATAAGGC
sg1_AHNAK	GTGTTAACATTGAAGGACCAG	GGAAAGGACGAAACACCGTGTTAACATTGAAGGACCAGGTTTTAGAGCTAGAAATAGCAAGTTAAAATAAGGC
sg2_AHNAK	GTTTCAAGTGTAAGTCCACAT	GGAAAGGACGAAACACCGTTTCAAGTGTAAGTCCACATGTTTTAGAGCTAGAAATAGCAAGTTAAAATAAGGC
sg3_AHNAK	GGGGCCCAAGTATGAACATTG	GGAAAGGACGAAACACCGGGGCCCAAGTATGAACATTGGTTTTAGAGCTAGAAATAGCAAGTTAAAATAAGGC
sg4_AHNAK	GGTGATGCTACCCCCAATTTG	GGAAAGGACGAAACACCGGTGATGCTACCCCCAATTTGGTTTTAGAGCTAGAAATAGCAAGTTAAAATAAGGC
sg5_AHNAK	GGGCTCTTCAAGTGTAGATCG	GGAAAGGACGAAACACCGGGCTCTTCAAGTGTAGATCGGTTTTAGAGCTAGAAATAGCAAGTTAAAATAAGGC
sg1_AHNAK2	GTGTCTACGAATACACGACTG	GGAAAGGACGAAACACCGTGTCTACGAATACACGACTGGTTTTAGAGCTAGAAATAGCAAGTTAAAATAAGGC
sg2_AHNAK2	GCGGATGAGGGCATTCGACCA	GGAAAGGACGAAACACCGCGGATGAGGGCATTCGACCAGTTTTAGAGCTAGAAATAGCAAGTTAAAATAAGGC
sg3_AHNAK2	GTCAATATTCAGAGCCGTACA	GGAAAGGACGAAACACCGTCAATATTCAGAGCCGTACAGTTTTAGAGCTAGAAATAGCAAGTTAAAATAAGGC
sg4_AHNAK2	GGATGTGCGACTGCTTCCACA	GGAAAGGACGAAACACCGGATGTGCGACTGCTTCCACAGTTTTAGAGCTAGAAATAGCAAGTTAAAATAAGGC
sg5_AHNAK2	GTTTCAGGATGAGTCGTCCAG	GGAAAGGACGAAACACCGTTTCAGGATGAGTCGTCCAGGTTTTAGAGCTAGAAATAGCAAGTTAAAATAAGGC
sg1_CRYBG1	GGTGTCACAGCCCACGACTGA	GGAAAGGACGAAACACCGGTGTCACAGCCCACGACTGAGTTTTAGAGCTAGAAATAGCAAGTTAAAATAAGGC
sg2_CRYBG1	GAAATGGTCTTCGTGAATAGG	GGAAAGGACGAAACACCGAAATGGTCTTCGTGAATAGGGTTTTAGAGCTAGAAATAGCAAGTTAAAATAAGGC
sg3_CRYBG1	GAGAAACCAAAGTTACCGTCT	GGAAAGGACGAAACACCGAGAAACCAAAGTTACCGTCTGTTTTAGAGCTAGAAATAGCAAGTTAAAATAAGGC
sg4_CRYBG1	GGGACTACGCTCTGTGGACAA	GGAAAGGACGAAACACCGGGACTACGCTCTGTGGACAAGTTTTAGAGCTAGAAATAGCAAGTTAAAATAAGGC
sg5_CRYBG1	GGATTGGTTCCATCAGACATG	GGAAAGGACGAAACACCGGATTGGTTCCATCAGACATGGTTTTAGAGCTAGAAATAGCAAGTTAAAATAAGGC
sg1_AKAP1	GGGTGTTAGGAAGAATGCCCG	GGAAAGGACGAAACACCGGGTGTTAGGAAGAATGCCCGGTTTTAGAGCTAGAAATAGCAAGTTAAAATAAGGC
sg2_AKAP1	GGCTTCTCTGCGGGGACTACG	GGAAAGGACGAAACACCGGCTTCTCTGCGGGGACTACGGTTTTAGAGCTAGAAATAGCAAGTTAAAATAAGGC
sg3_AKAP1	GGTCCGGCAACTCTTCACTGG	GGAAAGGACGAAACACCGGTCCGGCAACTCTTCACTGGGTTTTAGAGCTAGAAATAGCAAGTTAAAATAAGGC
sg4_AKAP1	GGAGACTGCAACAGCTATCCA	GGAAAGGACGAAACACCGGAGACTGCAACAGCTATCCAGTTTTAGAGCTAGAAATAGCAAGTTAAAATAAGGC
sg5_AKAP1	GTGCAACCTTGCCAACCGTGG	GGAAAGGACGAAACACCGTGCAACCTTGCCAACCGTGGGTTTTAGAGCTAGAAATAGCAAGTTAAAATAAGGC
sg1_AKAP10	GCAGATTGAAGTGCTGACCAG	GGAAAGGACGAAACACCGCAGATTGAAGTGCTGACCAGGTTTTAGAGCTAGAAATAGCAAGTTAAAATAAGGC
sg2_AKAP10	GACTGGCTACTGTAAGTGTAG	GGAAAGGACGAAACACCGACTGGCTACTGTAAGTGTAGGTTTTAGAGCTAGAAATAGCAAGTTAAAATAAGGC
sg3_AKAP10	GTGTGCCAAAACGAAACAGTT	GGAAAGGACGAAACACCGTGTGCCAAAACGAAACAGTTGTTTTAGAGCTAGAAATAGCAAGTTAAAATAAGGC
sg4_AKAP10	GTGTCGTGCAAGACTTGTTCA	GGAAAGGACGAAACACCGTGTCGTGCAAGACTTGTTCAGTTTTAGAGCTAGAAATAGCAAGTTAAAATAAGGC
sg5_AKAP10	GTTGTTTATGACTCATTCAGA	GGAAAGGACGAAACACCGTTGTTTATGACTCATTCAGAGTTTTAGAGCTAGAAATAGCAAGTTAAAATAAGGC
sg1_AKAP11	GTACTGGTATAAGGTACACCT	GGAAAGGACGAAACACCGTACTGGTATAAGGTACACCTGTTTTAGAGCTAGAAATAGCAAGTTAAAATAAGGC
sg2_AKAP11	GAGATGGCAGTGTCTCTAGGG	GGAAAGGACGAAACACCGAGATGGCAGTGTCTCTAGGGGTTTTAGAGCTAGAAATAGCAAGTTAAAATAAGGC
sg3_AKAP11	GAATATTAACAGTATTAAACA	GGAAAGGACGAAACACCGAATATTAACAGTATTAAACAGTTTTAGAGCTAGAAATAGCAAGTTAAAATAAGGC
sg4_AKAP11	GAAGTGTAGTGCCATCGACAC	GGAAAGGACGAAACACCGAAGTGTAGTGCCATCGACACGTTTTAGAGCTAGAAATAGCAAGTTAAAATAAGGC
sg5_AKAP11	GCAAAATAATTCAAGAACCCA	GGAAAGGACGAAACACCGCAAAATAATTCAAGAACCCAGTTTTAGAGCTAGAAATAGCAAGTTAAAATAAGGC
sg1_AKAP12	GTGAAGCCGCACTGTTAACTG	GGAAAGGACGAAACACCGTGAAGCCGCACTGTTAACTGGTTTTAGAGCTAGAAATAGCAAGTTAAAATAAGGC
sg2_AKAP12	GTCAAACACTTCTGTCGCCAA	GGAAAGGACGAAACACCGTCAAACACTTCTGTCGCCAAGTTTTAGAGCTAGAAATAGCAAGTTAAAATAAGGC
sg3_AKAP12	GAAGCTGGAAGCCCTACCGAA	GGAAAGGACGAAACACCGAAGCTGGAAGCCCTACCGAAGTTTTAGAGCTAGAAATAGCAAGTTAAAATAAGGC
sg4_AKAP12	GGTGCTGTCCAAACCCCCCGA	GGAAAGGACGAAACACCGGTGCTGTCCAAACCCCCCGAGTTTTAGAGCTAGAAATAGCAAGTTAAAATAAGGC
sg5_AKAP12	GCTGGGGGAGAAATTTCTGCG	GGAAAGGACGAAACACCGCTGGGGGAGAAATTTCTGCGGTTTTAGAGCTAGAAATAGCAAGTTAAAATAAGGC
sg1_AKAP13	GATTCGAATGAGCCTGATACG	GGAAAGGACGAAACACCGATTCGAATGAGCCTGATACGGTTTTAGAGCTAGAAATAGCAAGTTAAAATAAGGC
sg2_AKAP13	GTGTGACGGTGGATGTTACAG	GGAAAGGACGAAACACCGTGTGACGGTGGATGTTACAGGTTTTAGAGCTAGAAATAGCAAGTTAAAATAAGGC
sg3_AKAP13	GGGAAACTTCACGAAGTCGTG	GGAAAGGACGAAACACCGGGAAACTTCACGAAGTCGTGGTTTTAGAGCTAGAAATAGCAAGTTAAAATAAGGC
sg4_AKAP13	GCAGACACCCATTCAGTGGTG	GGAAAGGACGAAACACCGCAGACACCCATTCAGTGGTGGTTTTAGAGCTAGAAATAGCAAGTTAAAATAAGGC
sg5_AKAP13	GTTTGTCAAGCATAGTTGAGG	GGAAAGGACGAAACACCGTTTGTCAAGCATAGTTGAGGGTTTTAGAGCTAGAAATAGCAAGTTAAAATAAGGC
sg1_AKAP2	GCTATTACTGAGCTCGATGTG	GGAAAGGACGAAACACCGCTATTACTGAGCTCGATGTGGTTTTAGAGCTAGAAATAGCAAGTTAAAATAAGGC
sg2_AKAP2	GGTAAGGAGGCCATTATGCGG	GGAAAGGACGAAACACCGGTAAGGAGGCCATTATGCGGGTTTTAGAGCTAGAAATAGCAAGTTAAAATAAGGC
sg3_AKAP2	GACAGCGAGCCTTCTAAACGT	GGAAAGGACGAAACACCGACAGCGAGCCTTCTAAACGTGTTTTAGAGCTAGAAATAGCAAGTTAAAATAAGGC
sg4_AKAP2	GGGTGGTCTCGGATTAGTCAG	GGAAAGGACGAAACACCGGGTGGTCTCGGATTAGTCAGGTTTTAGAGCTAGAAATAGCAAGTTAAAATAAGGC
sg5_AKAP2	GCCCGCAGGAAAAAACCATCG	GGAAAGGACGAAACACCGCCCGCAGGAAAAAACCATCGGTTTTAGAGCTAGAAATAGCAAGTTAAAATAAGGC
sg1_PALM2-AKAP2	GAGAGATCCGCTATCTAGATG	GGAAAGGACGAAACACCGAGAGATCCGCTATCTAGATGGTTTTAGAGCTAGAAATAGCAAGTTAAAATAAGGC
sg2_PALM2-AKAP2	GTGGTCAAGGATGATGACCAT	GGAAAGGACGAAACACCGTGGTCAAGGATGATGACCATGTTTTAGAGCTAGAAATAGCAAGTTAAAATAAGGC
sg3_PALM2-AKAP2	GGAGAATGTGCTGCTAAAGGA	GGAAAGGACGAAACACCGGAGAATGTGCTGCTAAAGGAGTTTTAGAGCTAGAAATAGCAAGTTAAAATAAGGC
sg4_PALM2-AKAP2	GAGTGGTGCCTCAGCCGCCAA	GGAAAGGACGAAACACCGAGTGGTGCCTCAGCCGCCAAGTTTTAGAGCTAGAAATAGCAAGTTAAAATAAGGC
sg5_PALM2-AKAP2	GAAAATGGTGGAATCCCCCGC	GGAAAGGACGAAACACCGAAAATGGTGGAATCCCCCGCGTTTTAGAGCTAGAAATAGCAAGTTAAAATAAGGC
sg1_AKT1	GGAAGGTGCGTTCGATGACAG	GGAAAGGACGAAACACCGGAAGGTGCGTTCGATGACAGGTTTTAGAGCTAGAAATAGCAAGTTAAAATAAGGC
sg2_AKT1	GTGTCATGGAGTACGCCAACG	GGAAAGGACGAAACACCGTGTCATGGAGTACGCCAACGGTTTTAGAGCTAGAAATAGCAAGTTAAAATAAGGC
sg3_AKT1	GCTCACCCAGTGACAACTCAG	GGAAAGGACGAAACACCGCTCACCCAGTGACAACTCAGGTTTTAGAGCTAGAAATAGCAAGTTAAAATAAGGC
sg4_AKT1	GTGTTGAGGGGAGCCTCACGT	GGAAAGGACGAAACACCGTGTTGAGGGGAGCCTCACGTGTTTTAGAGCTAGAAATAGCAAGTTAAAATAAGGC
sg5_AKT1	GCCTGCACTCGGAGAAGAACG	GGAAAGGACGAAACACCGCCTGCACTCGGAGAAGAACGGTTTTAGAGCTAGAAATAGCAAGTTAAAATAAGGC
sg1_AKT1S1	GCTGGGCATTAGTGATAATGG	GGAAAGGACGAAACACCGCTGGGCATTAGTGATAATGGGTTTTAGAGCTAGAAATAGCAAGTTAAAATAAGGC
sg2_AKT1S1	GTCGGGGTCTGACTCACAGAA	GGAAAGGACGAAACACCGTCGGGGTCTGACTCACAGAAGTTTTAGAGCTAGAAATAGCAAGTTAAAATAAGGC
sg3_AKT1S1	GGGGCCAGTGCGATGTCGTGG	GGAAAGGACGAAACACCGGGGCCAGTGCGATGTCGTGGGTTTTAGAGCTAGAAATAGCAAGTTAAAATAAGGC
sg4_AKT1S1	GCCTGGCCAGAGAGGACAACG	GGAAAGGACGAAACACCGCCTGGCCAGAGAGGACAACGGTTTTAGAGCTAGAAATAGCAAGTTAAAATAAGGC
sg5_AKT1S1	GCCATGGGCAGCATAGGCACA	GGAAAGGACGAAACACCGCCATGGGCAGCATAGGCACAGTTTTAGAGCTAGAAATAGCAAGTTAAAATAAGGC
sg1_ALDOA	GGAATGGCATTGTGCCCATCG	GGAAAGGACGAAACACCGGAATGGCATTGTGCCCATCGGTTTTAGAGCTAGAAATAGCAAGTTAAAATAAGGC
sg2_ALDOA	GCAAGTTATCAAATCCAAGGG	GGAAAGGACGAAACACCGCAAGTTATCAAATCCAAGGGGTTTTAGAGCTAGAAATAGCAAGTTAAAATAAGGC
sg3_ALDOA	GGGATGACACCCCCAATGCAG	GGAAAGGACGAAACACCGGGATGACACCCCCAATGCAGGTTTTAGAGCTAGAAATAGCAAGTTAAAATAAGGC
sg4_ALDOA	GACGGAGCTGACTTCGCCAAG	GGAAAGGACGAAACACCGACGGAGCTGACTTCGCCAAGGTTTTAGAGCTAGAAATAGCAAGTTAAAATAAGGC
sg5_ALDOA	GCCTTGCCAGGTGCCACGATG	GGAAAGGACGAAACACCGCCTTGCCAGGTGCCACGATGGTTTTAGAGCTAGAAATAGCAAGTTAAAATAAGGC
sg1_ALOX5	GGGATTCATACGACGTGACTG	GGAAAGGACGAAACACCGGGATTCATACGACGTGACTGGTTTTAGAGCTAGAAATAGCAAGTTAAAATAAGGC
sg2_ALOX5	GCTATCAAACTGGATATCACG	GGAAAGGACGAAACACCGCTATCAAACTGGATATCACGGTTTTAGAGCTAGAAATAGCAAGTTAAAATAAGGC
sg3_ALOX5	GAACTCGATGTAGTCCCCGTG	GGAAAGGACGAAACACCGAACTCGATGTAGTCCCCGTGGTTTTAGAGCTAGAAATAGCAAGTTAAAATAAGGC
sg4_ALOX5	GACACCAGATGTGTTCGCAGA	GGAAAGGACGAAACACCGACACCAGATGTGTTCGCAGAGTTTTAGAGCTAGAAATAGCAAGTTAAAATAAGGC
sg5_ALOX5	GTAGAGCGGGTCATGAATCAC	GGAAAGGACGAAACACCGTAGAGCGGGTCATGAATCACGTTTTAGAGCTAGAAATAGCAAGTTAAAATAAGGC
sg1_ALPK1	GAGTGCACAGAAGGCTCCATG	GGAAAGGACGAAACACCGAGTGCACAGAAGGCTCCATGGTTTTAGAGCTAGAAATAGCAAGTTAAAATAAGGC
sg2_ALPK1	GTGCCAGTATACCTAGCGACG	GGAAAGGACGAAACACCGTGCCAGTATACCTAGCGACGGTTTTAGAGCTAGAAATAGCAAGTTAAAATAAGGC
sg3_ALPK1	GCATCCTCGCTCGGGACTGTG	GGAAAGGACGAAACACCGCATCCTCGCTCGGGACTGTGGTTTTAGAGCTAGAAATAGCAAGTTAAAATAAGGC
sg4_ALPK1	GGAGCCATCGGACTACAGCAA	GGAAAGGACGAAACACCGGAGCCATCGGACTACAGCAAGTTTTAGAGCTAGAAATAGCAAGTTAAAATAAGGC
sg5_ALPK1	GGGGGTATTATGAGGCGAGAA	GGAAAGGACGAAACACCGGGGGTATTATGAGGCGAGAAGTTTTAGAGCTAGAAATAGCAAGTTAAAATAAGGC
sg1_AMFR	GACAGGGACAGGACTCGACCG	GGAAAGGACGAAACACCGACAGGGACAGGACTCGACCGGTTTTAGAGCTAGAAATAGCAAGTTAAAATAAGGC
sg2_AMFR	GGCACAAGAACTATCTACGTG	GGAAAGGACGAAACACCGGCACAAGAACTATCTACGTGGTTTTAGAGCTAGAAATAGCAAGTTAAAATAAGGC
sg3_AMFR	GCCTCAACCACGAAGGGACGT	GGAAAGGACGAAACACCGCCTCAACCACGAAGGGACGTGTTTTAGAGCTAGAAATAGCAAGTTAAAATAAGGC
sg4_AMFR	GTGCCGACAATAATCGTGTCA	GGAAAGGACGAAACACCGTGCCGACAATAATCGTGTCAGTTTTAGAGCTAGAAATAGCAAGTTAAAATAAGGC
sg5_AMFR	GTGTCTCTCACTCACTCGAAG	GGAAAGGACGAAACACCGTGTCTCTCACTCACTCGAAGGTTTTAGAGCTAGAAATAGCAAGTTAAAATAAGGC
sg1_AMOTL1	GGCAGCCTCAGCAGAACAACG	GGAAAGGACGAAACACCGGCAGCCTCAGCAGAACAACGGTTTTAGAGCTAGAAATAGCAAGTTAAAATAAGGC
sg2_AMOTL1	GCCTCGTTACCCCATACTCAG	GGAAAGGACGAAACACCGCCTCGTTACCCCATACTCAGGTTTTAGAGCTAGAAATAGCAAGTTAAAATAAGGC
sg3_AMOTL1	GAGCAGTGCGGACTGCAAGTG	GGAAAGGACGAAACACCGAGCAGTGCGGACTGCAAGTGGTTTTAGAGCTAGAAATAGCAAGTTAAAATAAGGC
sg4_AMOTL1	GCATGAATAAACCTGCCTCGG	GGAAAGGACGAAACACCGCATGAATAAACCTGCCTCGGGTTTTAGAGCTAGAAATAGCAAGTTAAAATAAGGC
sg5_AMOTL1	GAATGGTGGAGATATTAACAG	GGAAAGGACGAAACACCGAATGGTGGAGATATTAACAGGTTTTAGAGCTAGAAATAGCAAGTTAAAATAAGGC
sg1_AMPH	GGGTGTCTTTGCAATGCGGAG	GGAAAGGACGAAACACCGGGTGTCTTTGCAATGCGGAGGTTTTAGAGCTAGAAATAGCAAGTTAAAATAAGGC
sg2_AMPH	GAGACTTCCATCAAAAACTCG	GGAAAGGACGAAACACCGAGACTTCCATCAAAAACTCGGTTTTAGAGCTAGAAATAGCAAGTTAAAATAAGGC
sg3_AMPH	GTCCAACACTAGGCATGCAGG	GGAAAGGACGAAACACCGTCCAACACTAGGCATGCAGGGTTTTAGAGCTAGAAATAGCAAGTTAAAATAAGGC
sg4_AMPH	GATTGCCCTGGGACCTATGGA	GGAAAGGACGAAACACCGATTGCCCTGGGACCTATGGAGTTTTAGAGCTAGAAATAGCAAGTTAAAATAAGGC
sg5_AMPH	GACCTAAAGTCACCCCGACAA	GGAAAGGACGAAACACCGACCTAAAGTCACCCCGACAAGTTTTAGAGCTAGAAATAGCAAGTTAAAATAAGGC
sg1_ANAPC1	GGTCCCAGCTCCAGTTACGGT	GGAAAGGACGAAACACCGGTCCCAGCTCCAGTTACGGTGTTTTAGAGCTAGAAATAGCAAGTTAAAATAAGGC
sg2_ANAPC1	GTCTGGAAAGGTGAAGTCACA	GGAAAGGACGAAACACCGTCTGGAAAGGTGAAGTCACAGTTTTAGAGCTAGAAATAGCAAGTTAAAATAAGGC
sg3_ANAPC1	GGTTGTCTGGATGACTAATGT	GGAAAGGACGAAACACCGGTTGTCTGGATGACTAATGTGTTTTAGAGCTAGAAATAGCAAGTTAAAATAAGGC
sg4_ANAPC1	GAGGAATAGTGATCCTAACCA	GGAAAGGACGAAACACCGAGGAATAGTGATCCTAACCAGTTTTAGAGCTAGAAATAGCAAGTTAAAATAAGGC
sg5_ANAPC1	GGATGAGACTCAACATTCTGG	GGAAAGGACGAAACACCGGATGAGACTCAACATTCTGGGTTTTAGAGCTAGAAATAGCAAGTTAAAATAAGGC
sg1_ANK2	GACATTACGGAAATGTCAACG	GGAAAGGACGAAACACCGACATTACGGAAATGTCAACGGTTTTAGAGCTAGAAATAGCAAGTTAAAATAAGGC
sg2_ANK2	GGAGAATCAGACAATCAAACG	GGAAAGGACGAAACACCGGAGAATCAGACAATCAAACGGTTTTAGAGCTAGAAATAGCAAGTTAAAATAAGGC
sg3_ANK2	GTCCGAATCATTATTCCACCT	GGAAAGGACGAAACACCGTCCGAATCATTATTCCACCTGTTTTAGAGCTAGAAATAGCAAGTTAAAATAAGGC
sg4_ANK2	GAAATGTTAACGCAAAAACCA	GGAAAGGACGAAACACCGAAATGTTAACGCAAAAACCAGTTTTAGAGCTAGAAATAGCAAGTTAAAATAAGGC
sg5_ANK2	GAAGGAGCCAAAATCCACGAG	GGAAAGGACGAAACACCGAAGGAGCCAAAATCCACGAGGTTTTAGAGCTAGAAATAGCAAGTTAAAATAAGGC
sg1_KANK1	GGGAAGCGGTCCTATAGTGCG	GGAAAGGACGAAACACCGGGAAGCGGTCCTATAGTGCGGTTTTAGAGCTAGAAATAGCAAGTTAAAATAAGGC
sg2_KANK1	GCAGACCAGAGACCAAATGGT	GGAAAGGACGAAACACCGCAGACCAGAGACCAAATGGTGTTTTAGAGCTAGAAATAGCAAGTTAAAATAAGGC
sg3_KANK1	GAGGCCAGTCATCATTCCAAG	GGAAAGGACGAAACACCGAGGCCAGTCATCATTCCAAGGTTTTAGAGCTAGAAATAGCAAGTTAAAATAAGGC
sg4_KANK1	GAAGCAACGTTCCAACACCAA	GGAAAGGACGAAACACCGAAGCAACGTTCCAACACCAAGTTTTAGAGCTAGAAATAGCAAGTTAAAATAAGGC
sg5_KANK1	GAGGACCACATCTGGTCAGCA	GGAAAGGACGAAACACCGAGGACCACATCTGGTCAGCAGTTTTAGAGCTAGAAATAGCAAGTTAAAATAAGGC
sg1_ANKRD27	GAAGAGCCACTCACGTCCTCG	GGAAAGGACGAAACACCGAAGAGCCACTCACGTCCTCGGTTTTAGAGCTAGAAATAGCAAGTTAAAATAAGGC
sg2_ANKRD27	GTAAATACGTGGGGACCATGG	GGAAAGGACGAAACACCGTAAATACGTGGGGACCATGGGTTTTAGAGCTAGAAATAGCAAGTTAAAATAAGGC
sg3_ANKRD27	GTCGGAATGTTCGATGGAAAG	GGAAAGGACGAAACACCGTCGGAATGTTCGATGGAAAGGTTTTAGAGCTAGAAATAGCAAGTTAAAATAAGGC
sg4_ANKRD27	GTTCAATGGCAGCTTCGAATG	GGAAAGGACGAAACACCGTTCAATGGCAGCTTCGAATGGTTTTAGAGCTAGAAATAGCAAGTTAAAATAAGGC
sg5_ANKRD27	GCTCTTGGCTGATGGAGTCCA	GGAAAGGACGAAACACCGCTCTTGGCTGATGGAGTCCAGTTTTAGAGCTAGAAATAGCAAGTTAAAATAAGGC
sg1_ANKS1A	GCCACAGAGGACGCTACCATG	GGAAAGGACGAAACACCGCCACAGAGGACGCTACCATGGTTTTAGAGCTAGAAATAGCAAGTTAAAATAAGGC
sg2_ANKS1A	GCAGCAGGATTTGCACCACAT	GGAAAGGACGAAACACCGCAGCAGGATTTGCACCACATGTTTTAGAGCTAGAAATAGCAAGTTAAAATAAGGC
sg3_ANKS1A	GAGCACTGTACGGGCGACTGG	GGAAAGGACGAAACACCGAGCACTGTACGGGCGACTGGGTTTTAGAGCTAGAAATAGCAAGTTAAAATAAGGC
sg4_ANKS1A	GGTCCACTCCAAGACCACAGG	GGAAAGGACGAAACACCGGTCCACTCCAAGACCACAGGGTTTTAGAGCTAGAAATAGCAAGTTAAAATAAGGC
sg5_ANKS1A	GGAACGATGCGCTGACCAACG	GGAAAGGACGAAACACCGGAACGATGCGCTGACCAACGGTTTTAGAGCTAGAAATAGCAAGTTAAAATAAGGC
sg1_ANKZF1	GGCTTGGCCCGAACCGTATAG	GGAAAGGACGAAACACCGGCTTGGCCCGAACCGTATAGGTTTTAGAGCTAGAAATAGCAAGTTAAAATAAGGC
sg2_ANKZF1	GGGAGCTAGTGGAGTTGACTG	GGAAAGGACGAAACACCGGGAGCTAGTGGAGTTGACTGGTTTTAGAGCTAGAAATAGCAAGTTAAAATAAGGC
sg3_ANKZF1	GTCTGGAAAAGAACTCGATGA	GGAAAGGACGAAACACCGTCTGGAAAAGAACTCGATGAGTTTTAGAGCTAGAAATAGCAAGTTAAAATAAGGC
sg4_ANKZF1	GGGAGAGAAAGAAGCCTACTG	GGAAAGGACGAAACACCGGGAGAGAAAGAAGCCTACTGGTTTTAGAGCTAGAAATAGCAAGTTAAAATAAGGC
sg5_ANKZF1	GATACCTGAACAGGAAGTACG	GGAAAGGACGAAACACCGATACCTGAACAGGAAGTACGGTTTTAGAGCTAGAAATAGCAAGTTAAAATAAGGC
sg1_ANP32A	GCCGCAACTCACATATCTCGA	GGAAAGGACGAAACACCGCCGCAACTCACATATCTCGAGTTTTAGAGCTAGAAATAGCAAGTTAAAATAAGGC
sg2_ANP32A	GAGCGATAACAGAGTCTCAGG	GGAAAGGACGAAACACCGAGCGATAACAGAGTCTCAGGGTTTTAGAGCTAGAAATAGCAAGTTAAAATAAGGC
sg3_ANP32A	GTTCTTAAGTACAATCAACGT	GGAAAGGACGAAACACCGTTCTTAAGTACAATCAACGTGTTTTAGAGCTAGAAATAGCAAGTTAAAATAAGGC
sg4_ANP32A	GGGGTCCGAATGACTTACCAG	GGAAAGGACGAAACACCGGGGTCCGAATGACTTACCAGGTTTTAGAGCTAGAAATAGCAAGTTAAAATAAGGC
sg5_ANP32A	GTTGGCAAATGCTCACATCAG	GGAAAGGACGAAACACCGTTGGCAAATGCTCACATCAGGTTTTAGAGCTAGAAATAGCAAGTTAAAATAAGGC
sg1_AP1AR	GAGGTGAGCACTTAACAATAG	GGAAAGGACGAAACACCGAGGTGAGCACTTAACAATAGGTTTTAGAGCTAGAAATAGCAAGTTAAAATAAGGC
sg2_AP1AR	GCAATATCATCCTTCCAACAA	GGAAAGGACGAAACACCGCAATATCATCCTTCCAACAAGTTTTAGAGCTAGAAATAGCAAGTTAAAATAAGGC
sg3_AP1AR	GTGCTTCGCAAGGAAGCGGGG	GGAAAGGACGAAACACCGTGCTTCGCAAGGAAGCGGGGGTTTTAGAGCTAGAAATAGCAAGTTAAAATAAGGC
sg4_AP1AR	GAAATTGTTGACCTAAGAGAA	GGAAAGGACGAAACACCGAAATTGTTGACCTAAGAGAAGTTTTAGAGCTAGAAATAGCAAGTTAAAATAAGGC
sg5_AP1AR	GTGCACAGCGTGAAGCAGCCA	GGAAAGGACGAAACACCGTGCACAGCGTGAAGCAGCCAGTTTTAGAGCTAGAAATAGCAAGTTAAAATAAGGC
sg1_AP3D1	GTTCACATACTGATCTGACAT	GGAAAGGACGAAACACCGTTCACATACTGATCTGACATGTTTTAGAGCTAGAAATAGCAAGTTAAAATAAGGC
sg2_AP3D1	GCATCAGCTTGAAAAAGAGCG	GGAAAGGACGAAACACCGCATCAGCTTGAAAAAGAGCGGTTTTAGAGCTAGAAATAGCAAGTTAAAATAAGGC
sg3_AP3D1	GGAAATTAAGGATATTGATCG	GGAAAGGACGAAACACCGGAAATTAAGGATATTGATCGGTTTTAGAGCTAGAAATAGCAAGTTAAAATAAGGC
sg4_AP3D1	GCCAGCGGAACGGGATCTGTG	GGAAAGGACGAAACACCGCCAGCGGAACGGGATCTGTGGTTTTAGAGCTAGAAATAGCAAGTTAAAATAAGGC
sg5_AP3D1	GGACCACCAATCAGATCCGTA	GGAAAGGACGAAACACCGGACCACCAATCAGATCCGTAGTTTTAGAGCTAGAAATAGCAAGTTAAAATAAGGC
sg1_APBB1	GTGAGGGTCCAGGACACCTCA	GGAAAGGACGAAACACCGTGAGGGTCCAGGACACCTCAGTTTTAGAGCTAGAAATAGCAAGTTAAAATAAGGC
sg2_APBB1	GCCCCACGGAATACCAACCCA	GGAAAGGACGAAACACCGCCCCACGGAATACCAACCCAGTTTTAGAGCTAGAAATAGCAAGTTAAAATAAGGC
sg3_APBB1	GATTGCGATTCTGGTCACGGT	GGAAAGGACGAAACACCGATTGCGATTCTGGTCACGGTGTTTTAGAGCTAGAAATAGCAAGTTAAAATAAGGC
sg4_APBB1	GGCTCACAACGCAGCCAACCG	GGAAAGGACGAAACACCGGCTCACAACGCAGCCAACCGGTTTTAGAGCTAGAAATAGCAAGTTAAAATAAGGC
sg5_APBB1	GAGCTGGGCTACCTTATCCCA	GGAAAGGACGAAACACCGAGCTGGGCTACCTTATCCCAGTTTTAGAGCTAGAAATAGCAAGTTAAAATAAGGC
sg1_API5	GCTGGGGTAGTCAAGGTACCG	GGAAAGGACGAAACACCGCTGGGGTAGTCAAGGTACCGGTTTTAGAGCTAGAAATAGCAAGTTAAAATAAGGC
sg2_API5	GATATTGGATGGTGTGAAAGG	GGAAAGGACGAAACACCGATATTGGATGGTGTGAAAGGGTTTTAGAGCTAGAAATAGCAAGTTAAAATAAGGC
sg3_API5	GTCCACACAGTCAGGATCCGA	GGAAAGGACGAAACACCGTCCACACAGTCAGGATCCGAGTTTTAGAGCTAGAAATAGCAAGTTAAAATAAGGC
sg4_API5	GTGCACAGTTAGACCTCTGTG	GGAAAGGACGAAACACCGTGCACAGTTAGACCTCTGTGGTTTTAGAGCTAGAAATAGCAAGTTAAAATAAGGC
sg5_API5	GATATTTAAAATGGATGCAAA	GGAAAGGACGAAACACCGATATTTAAAATGGATGCAAAGTTTTAGAGCTAGAAATAGCAAGTTAAAATAAGGC
sg1_APPL1	GTTTAATGAGTCAGGCCCGTG	GGAAAGGACGAAACACCGTTTAATGAGTCAGGCCCGTGGTTTTAGAGCTAGAAATAGCAAGTTAAAATAAGGC
sg2_APPL1	GAGTTGTATCAAGCTATGCAT	GGAAAGGACGAAACACCGAGTTGTATCAAGCTATGCATGTTTTAGAGCTAGAAATAGCAAGTTAAAATAAGGC
sg3_APPL1	GGACCATGCAACAGACAATAG	GGAAAGGACGAAACACCGGACCATGCAACAGACAATAGGTTTTAGAGCTAGAAATAGCAAGTTAAAATAAGGC
sg4_APPL1	GCTGCTGGTTCGAGCTGTCGG	GGAAAGGACGAAACACCGCTGCTGGTTCGAGCTGTCGGGTTTTAGAGCTAGAAATAGCAAGTTAAAATAAGGC
sg5_APPL1	GTGCACAAAAATAATGCATCA	GGAAAGGACGAAACACCGTGCACAAAAATAATGCATCAGTTTTAGAGCTAGAAATAGCAAGTTAAAATAAGGC
sg1_AR	GTTCTTCAAAAGAGCCGCTGA	GGAAAGGACGAAACACCGTTCTTCAAAAGAGCCGCTGAGTTTTAGAGCTAGAAATAGCAAGTTAAAATAAGGC
sg2_AR	GAATAGTCAATGGGCAAAACA	GGAAAGGACGAAACACCGAATAGTCAATGGGCAAAACAGTTTTAGAGCTAGAAATAGCAAGTTAAAATAAGGC
sg3_AR	GGGGTGGAAAGTAATAGTCAA	GGAAAGGACGAAACACCGGGGTGGAAAGTAATAGTCAAGTTTTAGAGCTAGAAATAGCAAGTTAAAATAAGGC
sg4_AR	GAATGGGCAAAACATGGTCCC	GGAAAGGACGAAACACCGAATGGGCAAAACATGGTCCCGTTTTAGAGCTAGAAATAGCAAGTTAAAATAAGGC
sg5_AR	GGTCCCTGGCAGTCTCCAAAC	GGAAAGGACGAAACACCGGTCCCTGGCAGTCTCCAAACGTTTTAGAGCTAGAAATAGCAAGTTAAAATAAGGC
sg1_ARFGAP1	GTGGCGCGTTCAATCCTCAGT	GGAAAGGACGAAACACCGTGGCGCGTTCAATCCTCAGTGTTTTAGAGCTAGAAATAGCAAGTTAAAATAAGGC
sg2_ARFGAP1	GCCCAGGGGAATCGCTACGTG	GGAAAGGACGAAACACCGCCCAGGGGAATCGCTACGTGGTTTTAGAGCTAGAAATAGCAAGTTAAAATAAGGC
sg3_ARFGAP1	GTGGATCCCAAGCGAGTCAGA	GGAAAGGACGAAACACCGTGGATCCCAAGCGAGTCAGAGTTTTAGAGCTAGAAATAGCAAGTTAAAATAAGGC
sg4_ARFGAP1	GGCTCTGTTACTATGGACAAG	GGAAAGGACGAAACACCGGCTCTGTTACTATGGACAAGGTTTTAGAGCTAGAAATAGCAAGTTAAAATAAGGC
sg5_ARFGAP1	GGTCTTCAAAAGCCTTGTCCG	GGAAAGGACGAAACACCGGTCTTCAAAAGCCTTGTCCGGTTTTAGAGCTAGAAATAGCAAGTTAAAATAAGGC
sg1_ARFGAP2	GACCCAGGCCTGTTTCGACTG	GGAAAGGACGAAACACCGACCCAGGCCTGTTTCGACTGGTTTTAGAGCTAGAAATAGCAAGTTAAAATAAGGC
sg2_ARFGAP2	GGGTCGGCGGGAATGCCAATG	GGAAAGGACGAAACACCGGGTCGGCGGGAATGCCAATGGTTTTAGAGCTAGAAATAGCAAGTTAAAATAAGGC
sg3_ARFGAP2	GGAAGCTCAGATGGACGCCCA	GGAAAGGACGAAACACCGGAAGCTCAGATGGACGCCCAGTTTTAGAGCTAGAAATAGCAAGTTAAAATAAGGC
sg4_ARFGAP2	GCCAGATTGATCGTAAGAAAG	GGAAAGGACGAAACACCGCCAGATTGATCGTAAGAAAGGTTTTAGAGCTAGAAATAGCAAGTTAAAATAAGGC
sg5_ARFGAP2	GGCTGGCATACTGACCCAGTG	GGAAAGGACGAAACACCGGCTGGCATACTGACCCAGTGGTTTTAGAGCTAGAAATAGCAAGTTAAAATAAGGC
sg1_ARFGAP3	GCAGTTGCGATGCATGCAAGT	GGAAAGGACGAAACACCGCAGTTGCGATGCATGCAAGTGTTTTAGAGCTAGAAATAGCAAGTTAAAATAAGGC
sg2_ARFGAP3	GAGTGAACACCAAGTGACCGG	GGAAAGGACGAAACACCGAGTGAACACCAAGTGACCGGGTTTTAGAGCTAGAAATAGCAAGTTAAAATAAGGC
sg3_ARFGAP3	GGACTCAGACAGACTCGGCAT	GGAAAGGACGAAACACCGGACTCAGACAGACTCGGCATGTTTTAGAGCTAGAAATAGCAAGTTAAAATAAGGC
sg4_ARFGAP3	GCGCTCGCCTCTCAAGCAACA	GGAAAGGACGAAACACCGCGCTCGCCTCTCAAGCAACAGTTTTAGAGCTAGAAATAGCAAGTTAAAATAAGGC
sg5_ARFGAP3	GAGGTCTTAATGTACCAACAA	GGAAAGGACGAAACACCGAGGTCTTAATGTACCAACAAGTTTTAGAGCTAGAAATAGCAAGTTAAAATAAGGC
sg1_ARFGEF1	GAGAGATGTACTAACTATGCG	GGAAAGGACGAAACACCGAGAGATGTACTAACTATGCGGTTTTAGAGCTAGAAATAGCAAGTTAAAATAAGGC
sg2_ARFGEF1	GATCCTTCTAGAAACATACGA	GGAAAGGACGAAACACCGATCCTTCTAGAAACATACGAGTTTTAGAGCTAGAAATAGCAAGTTAAAATAAGGC
sg3_ARFGEF1	GGGTGGCAAATATCTAAGTTG	GGAAAGGACGAAACACCGGGTGGCAAATATCTAAGTTGGTTTTAGAGCTAGAAATAGCAAGTTAAAATAAGGC
sg4_ARFGEF1	GGAAAACTTAGCACCAGGTGA	GGAAAGGACGAAACACCGGAAAACTTAGCACCAGGTGAGTTTTAGAGCTAGAAATAGCAAGTTAAAATAAGGC
sg5_ARFGEF1	GACTGTTCCAGAAATGTATCG	GGAAAGGACGAAACACCGACTGTTCCAGAAATGTATCGGTTTTAGAGCTAGAAATAGCAAGTTAAAATAAGGC
sg1_ARFGEF2	GAGGCGATTCGGATTGCACAT	GGAAAGGACGAAACACCGAGGCGATTCGGATTGCACATGTTTTAGAGCTAGAAATAGCAAGTTAAAATAAGGC
sg2_ARFGEF2	GTGAATCGGATCCGACTACAG	GGAAAGGACGAAACACCGTGAATCGGATCCGACTACAGGTTTTAGAGCTAGAAATAGCAAGTTAAAATAAGGC
sg3_ARFGEF2	GACGGTGTAGTGTGACGTCCA	GGAAAGGACGAAACACCGACGGTGTAGTGTGACGTCCAGTTTTAGAGCTAGAAATAGCAAGTTAAAATAAGGC
sg4_ARFGEF2	GATAAATATCCACAACACACT	GGAAAGGACGAAACACCGATAAATATCCACAACACACTGTTTTAGAGCTAGAAATAGCAAGTTAAAATAAGGC
sg5_ARFGEF2	GGGAGGTGATGTATGCCTACG	GGAAAGGACGAAACACCGGGAGGTGATGTATGCCTACGGTTTTAGAGCTAGAAATAGCAAGTTAAAATAAGGC
sg1_ARHGAP12	GCTTGCATCCCGAGTCCAACG	GGAAAGGACGAAACACCGCTTGCATCCCGAGTCCAACGGTTTTAGAGCTAGAAATAGCAAGTTAAAATAAGGC
sg2_ARHGAP12	GTGTGCCAGCCCAGTATGTGA	GGAAAGGACGAAACACCGTGTGCCAGCCCAGTATGTGAGTTTTAGAGCTAGAAATAGCAAGTTAAAATAAGGC
sg3_ARHGAP12	GCTAAAGCTGAAAACTCGTCA	GGAAAGGACGAAACACCGCTAAAGCTGAAAACTCGTCAGTTTTAGAGCTAGAAATAGCAAGTTAAAATAAGGC
sg4_ARHGAP12	GACATCCAAGAACTCTGGACC	GGAAAGGACGAAACACCGACATCCAAGAACTCTGGACCGTTTTAGAGCTAGAAATAGCAAGTTAAAATAAGGC
sg5_ARHGAP12	GGTTCCTTGAACAGATGACGA	GGAAAGGACGAAACACCGGTTCCTTGAACAGATGACGAGTTTTAGAGCTAGAAATAGCAAGTTAAAATAAGGC
sg1_ARHGAP17	GCTGGAAACGACTCTGACTCG	GGAAAGGACGAAACACCGCTGGAAACGACTCTGACTCGGTTTTAGAGCTAGAAATAGCAAGTTAAAATAAGGC
sg2_ARHGAP17	GCCAAGCGCTTATGGGAATGG	GGAAAGGACGAAACACCGCCAAGCGCTTATGGGAATGGGTTTTAGAGCTAGAAATAGCAAGTTAAAATAAGGC
sg3_ARHGAP17	GTGCAACCACATGGACGGATG	GGAAAGGACGAAACACCGTGCAACCACATGGACGGATGGTTTTAGAGCTAGAAATAGCAAGTTAAAATAAGGC
sg4_ARHGAP17	GAAATAAAGTAGAACAGTGCA	GGAAAGGACGAAACACCGAAATAAAGTAGAACAGTGCAGTTTTAGAGCTAGAAATAGCAAGTTAAAATAAGGC
sg5_ARHGAP17	GACCTCAGCTATGCCGTACAG	GGAAAGGACGAAACACCGACCTCAGCTATGCCGTACAGGTTTTAGAGCTAGAAATAGCAAGTTAAAATAAGGC
sg1_ARHGAP21	GAGCATCACTGAAGACCTCTG	GGAAAGGACGAAACACCGAGCATCACTGAAGACCTCTGGTTTTAGAGCTAGAAATAGCAAGTTAAAATAAGGC
sg2_ARHGAP21	GCTGATGCTGAGACTCTGGCG	GGAAAGGACGAAACACCGCTGATGCTGAGACTCTGGCGGTTTTAGAGCTAGAAATAGCAAGTTAAAATAAGGC
sg3_ARHGAP21	GGCCCAATGATGCACGTCGAG	GGAAAGGACGAAACACCGGCCCAATGATGCACGTCGAGGTTTTAGAGCTAGAAATAGCAAGTTAAAATAAGGC
sg4_ARHGAP21	GTTGCTCAATGATGAGTCAGG	GGAAAGGACGAAACACCGTTGCTCAATGATGAGTCAGGGTTTTAGAGCTAGAAATAGCAAGTTAAAATAAGGC
sg5_ARHGAP21	GAAGCACGACAGATTATAACC	GGAAAGGACGAAACACCGAAGCACGACAGATTATAACCGTTTTAGAGCTAGAAATAGCAAGTTAAAATAAGGC
sg1_ARHGAP29	GACAATCCCTACATTTCGTGG	GGAAAGGACGAAACACCGACAATCCCTACATTTCGTGGGTTTTAGAGCTAGAAATAGCAAGTTAAAATAAGGC
sg2_ARHGAP29	GAGAGTACAGTGAATTTGTCA	GGAAAGGACGAAACACCGAGAGTACAGTGAATTTGTCAGTTTTAGAGCTAGAAATAGCAAGTTAAAATAAGGC
sg3_ARHGAP29	GGAGGCAACTAGAACTAACAT	GGAAAGGACGAAACACCGGAGGCAACTAGAACTAACATGTTTTAGAGCTAGAAATAGCAAGTTAAAATAAGGC
sg4_ARHGAP29	GAGTTATTCATATACGTCTAG	GGAAAGGACGAAACACCGAGTTATTCATATACGTCTAGGTTTTAGAGCTAGAAATAGCAAGTTAAAATAAGGC
sg5_ARHGAP29	GGAGCATCTGTCTTCAAGTGG	GGAAAGGACGAAACACCGGAGCATCTGTCTTCAAGTGGGTTTTAGAGCTAGAAATAGCAAGTTAAAATAAGGC
sg1_ARHGAP31	GATGACTGCGGACACGCGGAG	GGAAAGGACGAAACACCGATGACTGCGGACACGCGGAGGTTTTAGAGCTAGAAATAGCAAGTTAAAATAAGGC
sg2_ARHGAP31	GTGCAAAGCGAGCCCACACAG	GGAAAGGACGAAACACCGTGCAAAGCGAGCCCACACAGGTTTTAGAGCTAGAAATAGCAAGTTAAAATAAGGC
sg3_ARHGAP31	GTGGAAATCAATATTTAACCT	GGAAAGGACGAAACACCGTGGAAATCAATATTTAACCTGTTTTAGAGCTAGAAATAGCAAGTTAAAATAAGGC
sg4_ARHGAP31	GGAGGTTTGGCGCCCACACCA	GGAAAGGACGAAACACCGGAGGTTTGGCGCCCACACCAGTTTTAGAGCTAGAAATAGCAAGTTAAAATAAGGC
sg5_ARHGAP31	GAGTGATCGCAGCCATCTCCA	GGAAAGGACGAAACACCGAGTGATCGCAGCCATCTCCAGTTTTAGAGCTAGAAATAGCAAGTTAAAATAAGGC
sg1_ARHGAP32	GCCAATGACTTCTGACACCCG	GGAAAGGACGAAACACCGCCAATGACTTCTGACACCCGGTTTTAGAGCTAGAAATAGCAAGTTAAAATAAGGC
sg2_ARHGAP32	GCATTGAGAGATATGGCATCG	GGAAAGGACGAAACACCGCATTGAGAGATATGGCATCGGTTTTAGAGCTAGAAATAGCAAGTTAAAATAAGGC
sg3_ARHGAP32	GTGTGCTGGTATTCTCTTCGG	GGAAAGGACGAAACACCGTGTGCTGGTATTCTCTTCGGGTTTTAGAGCTAGAAATAGCAAGTTAAAATAAGGC
sg4_ARHGAP32	GAGTGTACCTCTTGATAACAT	GGAAAGGACGAAACACCGAGTGTACCTCTTGATAACATGTTTTAGAGCTAGAAATAGCAAGTTAAAATAAGGC
sg5_ARHGAP32	GGGATGGAGAGGATACCAGGA	GGAAAGGACGAAACACCGGGATGGAGAGGATACCAGGAGTTTTAGAGCTAGAAATAGCAAGTTAAAATAAGGC
sg1_ARHGAP35	GAGCATGAGCATATCGAGCGT	GGAAAGGACGAAACACCGAGCATGAGCATATCGAGCGTGTTTTAGAGCTAGAAATAGCAAGTTAAAATAAGGC
sg2_ARHGAP35	GAGCGAGATCCAATGTAAACG	GGAAAGGACGAAACACCGAGCGAGATCCAATGTAAACGGTTTTAGAGCTAGAAATAGCAAGTTAAAATAAGGC
sg3_ARHGAP35	GTCTTAGCGTCCACACAAGCT	GGAAAGGACGAAACACCGTCTTAGCGTCCACACAAGCTGTTTTAGAGCTAGAAATAGCAAGTTAAAATAAGGC
sg4_ARHGAP35	GGGAGTTAAACACCTCTTCGG	GGAAAGGACGAAACACCGGGAGTTAAACACCTCTTCGGGTTTTAGAGCTAGAAATAGCAAGTTAAAATAAGGC
sg5_ARHGAP35	GGGACTAAATGATTATCCCGC	GGAAAGGACGAAACACCGGGACTAAATGATTATCCCGCGTTTTAGAGCTAGAAATAGCAAGTTAAAATAAGGC
sg1_ARHGAP5	GGCACCCATGTGGTTTAAAGG	GGAAAGGACGAAACACCGGCACCCATGTGGTTTAAAGGGTTTTAGAGCTAGAAATAGCAAGTTAAAATAAGGC
sg2_ARHGAP5	GTGCAAATTCGTACTCCGATG	GGAAAGGACGAAACACCGTGCAAATTCGTACTCCGATGGTTTTAGAGCTAGAAATAGCAAGTTAAAATAAGGC
sg3_ARHGAP5	GACTAAATGGATCTCCACACA	GGAAAGGACGAAACACCGACTAAATGGATCTCCACACAGTTTTAGAGCTAGAAATAGCAAGTTAAAATAAGGC
sg4_ARHGAP5	GAGCCTACAAATATATCACTG	GGAAAGGACGAAACACCGAGCCTACAAATATATCACTGGTTTTAGAGCTAGAAATAGCAAGTTAAAATAAGGC
sg5_ARHGAP5	GTCAGTATCATCGGCAAACTG	GGAAAGGACGAAACACCGTCAGTATCATCGGCAAACTGGTTTTAGAGCTAGAAATAGCAAGTTAAAATAAGGC
sg1_ARHGEF1	GCCCCCAGAGAGTACCGACGA	GGAAAGGACGAAACACCGCCCCCAGAGAGTACCGACGAGTTTTAGAGCTAGAAATAGCAAGTTAAAATAAGGC
sg2_ARHGEF1	GTCTTGGTCCGCACCCCAAGG	GGAAAGGACGAAACACCGTCTTGGTCCGCACCCCAAGGGTTTTAGAGCTAGAAATAGCAAGTTAAAATAAGGC
sg3_ARHGEF1	GTGGAGGACTTCCGTTCCAAG	GGAAAGGACGAAACACCGTGGAGGACTTCCGTTCCAAGGTTTTAGAGCTAGAAATAGCAAGTTAAAATAAGGC
sg4_ARHGEF1	GTCGATCGCCTGATGAAGCGG	GGAAAGGACGAAACACCGTCGATCGCCTGATGAAGCGGGTTTTAGAGCTAGAAATAGCAAGTTAAAATAAGGC
sg5_ARHGEF1	GCTCTCGGGACCGGAATATCG	GGAAAGGACGAAACACCGCTCTCGGGACCGGAATATCGGTTTTAGAGCTAGAAATAGCAAGTTAAAATAAGGC
sg1_ARHGEF11	GGTCATTGATGAATCGGAACT	GGAAAGGACGAAACACCGGTCATTGATGAATCGGAACTGTTTTAGAGCTAGAAATAGCAAGTTAAAATAAGGC
sg2_ARHGEF11	GCCATCCCTAGCGTATCTGTG	GGAAAGGACGAAACACCGCCATCCCTAGCGTATCTGTGGTTTTAGAGCTAGAAATAGCAAGTTAAAATAAGGC
sg3_ARHGEF11	GGCTGATAAACTTCTGCACAC	GGAAAGGACGAAACACCGGCTGATAAACTTCTGCACACGTTTTAGAGCTAGAAATAGCAAGTTAAAATAAGGC
sg4_ARHGEF11	GTCACGCTCAGAGATTCGCCT	GGAAAGGACGAAACACCGTCACGCTCAGAGATTCGCCTGTTTTAGAGCTAGAAATAGCAAGTTAAAATAAGGC
sg5_ARHGEF11	GTCTGGTAGCCCTCTAAACGG	GGAAAGGACGAAACACCGTCTGGTAGCCCTCTAAACGGGTTTTAGAGCTAGAAATAGCAAGTTAAAATAAGGC
sg1_ARHGEF12	GCCCAATCTGATCGATAACAG	GGAAAGGACGAAACACCGCCCAATCTGATCGATAACAGGTTTTAGAGCTAGAAATAGCAAGTTAAAATAAGGC
sg2_ARHGEF12	GAAGACAGTATTGAGAGTACG	GGAAAGGACGAAACACCGAAGACAGTATTGAGAGTACGGTTTTAGAGCTAGAAATAGCAAGTTAAAATAAGGC
sg3_ARHGEF12	GGAGCTACATAGGAACCAGCT	GGAAAGGACGAAACACCGGAGCTACATAGGAACCAGCTGTTTTAGAGCTAGAAATAGCAAGTTAAAATAAGGC
sg4_ARHGEF12	GGGACCGATTGACTTTGGAGA	GGAAAGGACGAAACACCGGGACCGATTGACTTTGGAGAGTTTTAGAGCTAGAAATAGCAAGTTAAAATAAGGC
sg5_ARHGEF12	GAATATATTACCAAAGTCGCA	GGAAAGGACGAAACACCGAATATATTACCAAAGTCGCAGTTTTAGAGCTAGAAATAGCAAGTTAAAATAAGGC
sg1_ARHGEF17	GAGCCTGAAAAGAGTCGACAG	GGAAAGGACGAAACACCGAGCCTGAAAAGAGTCGACAGGTTTTAGAGCTAGAAATAGCAAGTTAAAATAAGGC
sg2_ARHGEF17	GAGACGGAGGCGTCTTACCCG	GGAAAGGACGAAACACCGAGACGGAGGCGTCTTACCCGGTTTTAGAGCTAGAAATAGCAAGTTAAAATAAGGC
sg3_ARHGEF17	GGCTCCACAGAAGGCGATCGG	GGAAAGGACGAAACACCGGCTCCACAGAAGGCGATCGGGTTTTAGAGCTAGAAATAGCAAGTTAAAATAAGGC
sg4_ARHGEF17	GGTTGCAGGCACCATCGCTCG	GGAAAGGACGAAACACCGGTTGCAGGCACCATCGCTCGGTTTTAGAGCTAGAAATAGCAAGTTAAAATAAGGC
sg5_ARHGEF17	GGTGGGACTTTGCGTCGTCGG	GGAAAGGACGAAACACCGGTGGGACTTTGCGTCGTCGGGTTTTAGAGCTAGAAATAGCAAGTTAAAATAAGGC
sg1_ARHGEF18	GGGATATCCACGTACCACCTG	GGAAAGGACGAAACACCGGGATATCCACGTACCACCTGGTTTTAGAGCTAGAAATAGCAAGTTAAAATAAGGC
sg2_ARHGEF18	GAATCTACACGAGCTCCAAAG	GGAAAGGACGAAACACCGAATCTACACGAGCTCCAAAGGTTTTAGAGCTAGAAATAGCAAGTTAAAATAAGGC
sg3_ARHGEF18	GCTCAATCTCACTCCTCAGCG	GGAAAGGACGAAACACCGCTCAATCTCACTCCTCAGCGGTTTTAGAGCTAGAAATAGCAAGTTAAAATAAGGC
sg4_ARHGEF18	GAATGACTAACAGCTTCATTG	GGAAAGGACGAAACACCGAATGACTAACAGCTTCATTGGTTTTAGAGCTAGAAATAGCAAGTTAAAATAAGGC
sg5_ARHGEF18	GGGAGCGCATCATCCAGAACA	GGAAAGGACGAAACACCGGGAGCGCATCATCCAGAACAGTTTTAGAGCTAGAAATAGCAAGTTAAAATAAGGC
sg1_ARHGEF2	GGCGGAACCGAACCCTATCCG	GGAAAGGACGAAACACCGGCGGAACCGAACCCTATCCGGTTTTAGAGCTAGAAATAGCAAGTTAAAATAAGGC
sg2_ARHGEF2	GAGCCCCACCTGAGATGTACG	GGAAAGGACGAAACACCGAGCCCCACCTGAGATGTACGGTTTTAGAGCTAGAAATAGCAAGTTAAAATAAGGC
sg3_ARHGEF2	GCTGCTGTCCAATGTGGACGA	GGAAAGGACGAAACACCGCTGCTGTCCAATGTGGACGAGTTTTAGAGCTAGAAATAGCAAGTTAAAATAAGGC
sg4_ARHGEF2	GCTAGTTCTCAGGTCCTAGTG	GGAAAGGACGAAACACCGCTAGTTCTCAGGTCCTAGTGGTTTTAGAGCTAGAAATAGCAAGTTAAAATAAGGC
sg5_ARHGEF2	GGATGCTGGAAGAGCTACACT	GGAAAGGACGAAACACCGGATGCTGGAAGAGCTACACTGTTTTAGAGCTAGAAATAGCAAGTTAAAATAAGGC
sg1_ARHGEF26	GGAGTGAGGTCGATAACGACG	GGAAAGGACGAAACACCGGAGTGAGGTCGATAACGACGGTTTTAGAGCTAGAAATAGCAAGTTAAAATAAGGC
sg2_ARHGEF26	GACTAATTACGGATTTCCCGG	GGAAAGGACGAAACACCGACTAATTACGGATTTCCCGGGTTTTAGAGCTAGAAATAGCAAGTTAAAATAAGGC
sg3_ARHGEF26	GCAGGAAAGAGCCCCCGTTCG	GGAAAGGACGAAACACCGCAGGAAAGAGCCCCCGTTCGGTTTTAGAGCTAGAAATAGCAAGTTAAAATAAGGC
sg4_ARHGEF26	GAGGATGGATTGGTAGCTCTG	GGAAAGGACGAAACACCGAGGATGGATTGGTAGCTCTGGTTTTAGAGCTAGAAATAGCAAGTTAAAATAAGGC
sg5_ARHGEF26	GGAGTAAATATGAATGTTCAG	GGAAAGGACGAAACACCGGAGTAAATATGAATGTTCAGGTTTTAGAGCTAGAAATAGCAAGTTAAAATAAGGC
sg1_ARHGEF40	GAAGCAGGCCCCAATGCGTAG	GGAAAGGACGAAACACCGAAGCAGGCCCCAATGCGTAGGTTTTAGAGCTAGAAATAGCAAGTTAAAATAAGGC
sg2_ARHGEF40	GTGCCTGTGAACAAGATTACG	GGAAAGGACGAAACACCGTGCCTGTGAACAAGATTACGGTTTTAGAGCTAGAAATAGCAAGTTAAAATAAGGC
sg3_ARHGEF40	GAACAGCTGACTCGGTATGGG	GGAAAGGACGAAACACCGAACAGCTGACTCGGTATGGGGTTTTAGAGCTAGAAATAGCAAGTTAAAATAAGGC
sg4_ARHGEF40	GAGGAGGATCCAGCAACACGT	GGAAAGGACGAAACACCGAGGAGGATCCAGCAACACGTGTTTTAGAGCTAGAAATAGCAAGTTAAAATAAGGC
sg5_ARHGEF40	GTGCTGGATATCTTTGAACAG	GGAAAGGACGAAACACCGTGCTGGATATCTTTGAACAGGTTTTAGAGCTAGAAATAGCAAGTTAAAATAAGGC
sg1_ARHGEF7	GGCACCTACAGAAGCAAACGA	GGAAAGGACGAAACACCGGCACCTACAGAAGCAAACGAGTTTTAGAGCTAGAAATAGCAAGTTAAAATAAGGC
sg2_ARHGEF7	GGGCACAATACGTGAGGTACA	GGAAAGGACGAAACACCGGGCACAATACGTGAGGTACAGTTTTAGAGCTAGAAATAGCAAGTTAAAATAAGGC
sg3_ARHGEF7	GAAACAAAAGCTATTACAATG	GGAAAGGACGAAACACCGAAACAAAAGCTATTACAATGGTTTTAGAGCTAGAAATAGCAAGTTAAAATAAGGC
sg4_ARHGEF7	GAGAGCTCGAGAGACACATGG	GGAAAGGACGAAACACCGAGAGCTCGAGAGACACATGGGTTTTAGAGCTAGAAATAGCAAGTTAAAATAAGGC
sg5_ARHGEF7	GGGGAGGGCACACTCAACGGC	GGAAAGGACGAAACACCGGGGAGGGCACACTCAACGGCGTTTTAGAGCTAGAAATAGCAAGTTAAAATAAGGC
sg1_ARID1A	GCAGCAGAACTCTCACGACCA	GGAAAGGACGAAACACCGCAGCAGAACTCTCACGACCAGTTTTAGAGCTAGAAATAGCAAGTTAAAATAAGGC
sg2_ARID1A	GCAGACACATAGAGGCGATAG	GGAAAGGACGAAACACCGCAGACACATAGAGGCGATAGGTTTTAGAGCTAGAAATAGCAAGTTAAAATAAGGC
sg3_ARID1A	GCTCTGCCTTAGAATTACAAG	GGAAAGGACGAAACACCGCTCTGCCTTAGAATTACAAGGTTTTAGAGCTAGAAATAGCAAGTTAAAATAAGGC
sg4_ARID1A	GCGGTACCCGATGACCATGCA	GGAAAGGACGAAACACCGCGGTACCCGATGACCATGCAGTTTTAGAGCTAGAAATAGCAAGTTAAAATAAGGC
sg5_ARID1A	GCTACCCCAATATGAATCAAG	GGAAAGGACGAAACACCGCTACCCCAATATGAATCAAGGTTTTAGAGCTAGAAATAGCAAGTTAAAATAAGGC
sg1_ARID5B	GGCAGACCCCAAAGGTCCTTG	GGAAAGGACGAAACACCGGCAGACCCCAAAGGTCCTTGGTTTTAGAGCTAGAAATAGCAAGTTAAAATAAGGC
sg2_ARID5B	GACAGGTTTACCACCTCGCCA	GGAAAGGACGAAACACCGACAGGTTTACCACCTCGCCAGTTTTAGAGCTAGAAATAGCAAGTTAAAATAAGGC
sg3_ARID5B	GCCCTGCCTCCAATCAAACCT	GGAAAGGACGAAACACCGCCCTGCCTCCAATCAAACCTGTTTTAGAGCTAGAAATAGCAAGTTAAAATAAGGC
sg4_ARID5B	GCAGCTTGAAACATAGTCCAA	GGAAAGGACGAAACACCGCAGCTTGAAACATAGTCCAAGTTTTAGAGCTAGAAATAGCAAGTTAAAATAAGGC
sg5_ARID5B	GCGTGCTGAATCACTGATGGC	GGAAAGGACGAAACACCGCGTGCTGAATCACTGATGGCGTTTTAGAGCTAGAAATAGCAAGTTAAAATAAGGC
sg1_ARL6IP6	GAATACCTTTAACGATCAAGT	GGAAAGGACGAAACACCGAATACCTTTAACGATCAAGTGTTTTAGAGCTAGAAATAGCAAGTTAAAATAAGGC
sg2_ARL6IP6	GGGAGGAGGGATGCGACCAAG	GGAAAGGACGAAACACCGGGAGGAGGGATGCGACCAAGGTTTTAGAGCTAGAAATAGCAAGTTAAAATAAGGC
sg3_ARL6IP6	GATTGCGCTTATCGGGCAGAA	GGAAAGGACGAAACACCGATTGCGCTTATCGGGCAGAAGTTTTAGAGCTAGAAATAGCAAGTTAAAATAAGGC
sg4_ARL6IP6	GAATACGATGGCCGAGCCACA	GGAAAGGACGAAACACCGAATACGATGGCCGAGCCACAGTTTTAGAGCTAGAAATAGCAAGTTAAAATAAGGC
sg5_ARL6IP6	GGCAGCGAGCAGAGAATAGAG	GGAAAGGACGAAACACCGGCAGCGAGCAGAGAATAGAGGTTTTAGAGCTAGAAATAGCAAGTTAAAATAAGGC
sg1_ARRB1	GCGGTGGGAACGACTGTACGT	GGAAAGGACGAAACACCGCGGTGGGAACGACTGTACGTGTTTTAGAGCTAGAAATAGCAAGTTAAAATAAGGC
sg2_ARRB1	GGCAAGGGCTTGTCCGACATG	GGAAAGGACGAAACACCGGCAAGGGCTTGTCCGACATGGTTTTAGAGCTAGAAATAGCAAGTTAAAATAAGGC
sg3_ARRB1	GATCCTGAGTATCTCAAAGAG	GGAAAGGACGAAACACCGATCCTGAGTATCTCAAAGAGGTTTTAGAGCTAGAAATAGCAAGTTAAAATAAGGC
sg4_ARRB1	GTGAAGTCAAAGCCTTCTGCG	GGAAAGGACGAAACACCGTGAAGTCAAAGCCTTCTGCGGTTTTAGAGCTAGAAATAGCAAGTTAAAATAAGGC
sg5_ARRB1	GACCTTGCAGAACGTCGAGCT	GGAAAGGACGAAACACCGACCTTGCAGAACGTCGAGCTGTTTTAGAGCTAGAAATAGCAAGTTAAAATAAGGC
sg1_ARRB2	GCACAGGACACTTGTACTGGG	GGAAAGGACGAAACACCGCACAGGACACTTGTACTGGGGTTTTAGAGCTAGAAATAGCAAGTTAAAATAAGGC
sg2_ARRB2	GCCAAAAGCTGTACTACCATG	GGAAAGGACGAAACACCGCCAAAAGCTGTACTACCATGGTTTTAGAGCTAGAAATAGCAAGTTAAAATAAGGC
sg3_ARRB2	GCTGGACAAAGTGGACCCTGT	GGAAAGGACGAAACACCGCTGGACAAAGTGGACCCTGTGTTTTAGAGCTAGAAATAGCAAGTTAAAATAAGGC
sg4_ARRB2	GAATCTCAAAGTCTACGCCGC	GGAAAGGACGAAACACCGAATCTCAAAGTCTACGCCGCGTTTTAGAGCTAGAAATAGCAAGTTAAAATAAGGC
sg5_ARRB2	GTGTGCGGCTGGTGATCCGAA	GGAAAGGACGAAACACCGTGTGCGGCTGGTGATCCGAAGTTTTAGAGCTAGAAATAGCAAGTTAAAATAAGGC
sg1_ASB2	GGAATCTCGCAGAGCCCAACA	GGAAAGGACGAAACACCGGAATCTCGCAGAGCCCAACAGTTTTAGAGCTAGAAATAGCAAGTTAAAATAAGGC
sg2_ASB2	GGTGGAATCCAAGAACGCCTA	GGAAAGGACGAAACACCGGTGGAATCCAAGAACGCCTAGTTTTAGAGCTAGAAATAGCAAGTTAAAATAAGGC
sg3_ASB2	GAGGTGCTGACATCAACACGC	GGAAAGGACGAAACACCGAGGTGCTGACATCAACACGCGTTTTAGAGCTAGAAATAGCAAGTTAAAATAAGGC
sg4_ASB2	GCGACGCCAACAAGACCAACA	GGAAAGGACGAAACACCGCGACGCCAACAAGACCAACAGTTTTAGAGCTAGAAATAGCAAGTTAAAATAAGGC
sg5_ASB2	GCCCTTGGAACAAGCCCATTG	GGAAAGGACGAAACACCGCCCTTGGAACAAGCCCATTGGTTTTAGAGCTAGAAATAGCAAGTTAAAATAAGGC
sg1_ASPSCR1	GCATGAAGTGCTACGACCCCG	GGAAAGGACGAAACACCGCATGAAGTGCTACGACCCCGGTTTTAGAGCTAGAAATAGCAAGTTAAAATAAGGC
sg2_ASPSCR1	GACTTCAGATCATATTCACAG	GGAAAGGACGAAACACCGACTTCAGATCATATTCACAGGTTTTAGAGCTAGAAATAGCAAGTTAAAATAAGGC
sg3_ASPSCR1	GCCGGACGGCTCAAGTCGCCG	GGAAAGGACGAAACACCGCCGGACGGCTCAAGTCGCCGGTTTTAGAGCTAGAAATAGCAAGTTAAAATAAGGC
sg4_ASPSCR1	GCCCAGTCTGCGTGTACACGA	GGAAAGGACGAAACACCGCCCAGTCTGCGTGTACACGAGTTTTAGAGCTAGAAATAGCAAGTTAAAATAAGGC
sg5_ASPSCR1	GACCCGAGAAAGGAACAAAGG	GGAAAGGACGAAACACCGACCCGAGAAAGGAACAAAGGGTTTTAGAGCTAGAAATAGCAAGTTAAAATAAGGC
sg1_ATAD2	GTAGTTGCATTGGATCAACAT	GGAAAGGACGAAACACCGTAGTTGCATTGGATCAACATGTTTTAGAGCTAGAAATAGCAAGTTAAAATAAGGC
sg2_ATAD2	GAGATACCGATTATCTTCCGC	GGAAAGGACGAAACACCGAGATACCGATTATCTTCCGCGTTTTAGAGCTAGAAATAGCAAGTTAAAATAAGGC
sg3_ATAD2	GCTATAGATCCTGCTTTACGA	GGAAAGGACGAAACACCGCTATAGATCCTGCTTTACGAGTTTTAGAGCTAGAAATAGCAAGTTAAAATAAGGC
sg4_ATAD2	GCAGGAGTGGTTTCACAACGG	GGAAAGGACGAAACACCGCAGGAGTGGTTTCACAACGGGTTTTAGAGCTAGAAATAGCAAGTTAAAATAAGGC
sg5_ATAD2	GCAACTATTTCCCACCACACG	GGAAAGGACGAAACACCGCAACTATTTCCCACCACACGGTTTTAGAGCTAGAAATAGCAAGTTAAAATAAGGC
sg1_ATF2	GGCTCGTTCGACCAGTCACCA	GGAAAGGACGAAACACCGGCTCGTTCGACCAGTCACCAGTTTTAGAGCTAGAAATAGCAAGTTAAAATAAGGC
sg2_ATF2	GACATACCGGAGTTTCTGTAG	GGAAAGGACGAAACACCGACATACCGGAGTTTCTGTAGGTTTTAGAGCTAGAAATAGCAAGTTAAAATAAGGC
sg3_ATF2	GGGACGAACAATAGCTGATGT	GGAAAGGACGAAACACCGGGACGAACAATAGCTGATGTGTTTTAGAGCTAGAAATAGCAAGTTAAAATAAGGC
sg4_ATF2	GCTGGGTGATTACAGTACTTG	GGAAAGGACGAAACACCGCTGGGTGATTACAGTACTTGGTTTTAGAGCTAGAAATAGCAAGTTAAAATAAGGC
sg5_ATF2	GTGCAGGAATAGCAACAGGCA	GGAAAGGACGAAACACCGTGCAGGAATAGCAACAGGCAGTTTTAGAGCTAGAAATAGCAAGTTAAAATAAGGC
sg1_ATG2B	GGCTCGTACACCTTCTAGCCG	GGAAAGGACGAAACACCGGCTCGTACACCTTCTAGCCGGTTTTAGAGCTAGAAATAGCAAGTTAAAATAAGGC
sg2_ATG2B	GATAGTAGGTTCCAACCAGTG	GGAAAGGACGAAACACCGATAGTAGGTTCCAACCAGTGGTTTTAGAGCTAGAAATAGCAAGTTAAAATAAGGC
sg3_ATG2B	GAATCCGATCTCTTCTTACCG	GGAAAGGACGAAACACCGAATCCGATCTCTTCTTACCGGTTTTAGAGCTAGAAATAGCAAGTTAAAATAAGGC
sg4_ATG2B	GACCAACAGCTCCTTCACCAG	GGAAAGGACGAAACACCGACCAACAGCTCCTTCACCAGGTTTTAGAGCTAGAAATAGCAAGTTAAAATAAGGC
sg5_ATG2B	GACTTAGTTCAGTTCCTCACA	GGAAAGGACGAAACACCGACTTAGTTCAGTTCCTCACAGTTTTAGAGCTAGAAATAGCAAGTTAAAATAAGGC
sg1_ATG9A	GTCAAGGCCGAGTACAAACGT	GGAAAGGACGAAACACCGTCAAGGCCGAGTACAAACGTGTTTTAGAGCTAGAAATAGCAAGTTAAAATAAGGC
sg2_ATG9A	GCTTCACATGTATGCTCATCG	GGAAAGGACGAAACACCGCTTCACATGTATGCTCATCGGTTTTAGAGCTAGAAATAGCAAGTTAAAATAAGGC
sg3_ATG9A	GTTGCCACGTGCAATACGGAA	GGAAAGGACGAAACACCGTTGCCACGTGCAATACGGAAGTTTTAGAGCTAGAAATAGCAAGTTAAAATAAGGC
sg4_ATG9A	GCTCAGCTTGCTGGTACACTG	GGAAAGGACGAAACACCGCTCAGCTTGCTGGTACACTGGTTTTAGAGCTAGAAATAGCAAGTTAAAATAAGGC
sg5_ATG9A	GCCGTTTCCAGAACTACATGG	GGAAAGGACGAAACACCGCCGTTTCCAGAACTACATGGGTTTTAGAGCTAGAAATAGCAAGTTAAAATAAGGC
sg1_ATL1	GGTGTTATTGATGGATACTCA	GGAAAGGACGAAACACCGGTGTTATTGATGGATACTCAGTTTTAGAGCTAGAAATAGCAAGTTAAAATAAGGC
sg2_ATL1	GGGGAATAAAATCACCTGCCG	GGAAAGGACGAAACACCGGGGAATAAAATCACCTGCCGGTTTTAGAGCTAGAAATAGCAAGTTAAAATAAGGC
sg3_ATL1	GAAATCGGATCCTTCTCTCGG	GGAAAGGACGAAACACCGAAATCGGATCCTTCTCTCGGGTTTTAGAGCTAGAAATAGCAAGTTAAAATAAGGC
sg4_ATL1	GCTCCATGAAAAACCAGTCAA	GGAAAGGACGAAACACCGCTCCATGAAAAACCAGTCAAGTTTTAGAGCTAGAAATAGCAAGTTAAAATAAGGC
sg5_ATL1	GGTATGGCAGACTGGCAATGG	GGAAAGGACGAAACACCGGTATGGCAGACTGGCAATGGGTTTTAGAGCTAGAAATAGCAAGTTAAAATAAGGC
sg1_ATP1A1	GTGAGAAAATGAGCATAAATG	GGAAAGGACGAAACACCGTGAGAAAATGAGCATAAATGGTTTTAGAGCTAGAAATAGCAAGTTAAAATAAGGC
sg2_ATP1A1	GTGGTATTGTTGTCTACACTG	GGAAAGGACGAAACACCGTGGTATTGTTGTCTACACTGGTTTTAGAGCTAGAAATAGCAAGTTAAAATAAGGC
sg3_ATP1A1	GCCTGCCTCTTACCGTGACAG	GGAAAGGACGAAACACCGCCTGCCTCTTACCGTGACAGGTTTTAGAGCTAGAAATAGCAAGTTAAAATAAGGC
sg4_ATP1A1	GTTTGTCGGCAGCTCTTTGGG	GGAAAGGACGAAACACCGTTTGTCGGCAGCTCTTTGGGGTTTTAGAGCTAGAAATAGCAAGTTAAAATAAGGC
sg5_ATP1A1	GTTTGATTGTCAAACCACATG	GGAAAGGACGAAACACCGTTTGATTGTCAAACCACATGGTTTTAGAGCTAGAAATAGCAAGTTAAAATAAGGC
sg1_ATR	GTGACGTGCGAAAACAAGATG	GGAAAGGACGAAACACCGTGACGTGCGAAAACAAGATGGTTTTAGAGCTAGAAATAGCAAGTTAAAATAAGGC
sg2_ATR	GGCCCAGGTCACCAATTGTGG	GGAAAGGACGAAACACCGGCCCAGGTCACCAATTGTGGGTTTTAGAGCTAGAAATAGCAAGTTAAAATAAGGC
sg3_ATR	GCTGTGTGAGATGGTCAAGCA	GGAAAGGACGAAACACCGCTGTGTGAGATGGTCAAGCAGTTTTAGAGCTAGAAATAGCAAGTTAAAATAAGGC
sg4_ATR	GGATGCTTTGATTTATATGCA	GGAAAGGACGAAACACCGGATGCTTTGATTTATATGCAGTTTTAGAGCTAGAAATAGCAAGTTAAAATAAGGC
sg5_ATR	GGGAAAGTATGGAAATCATTG	GGAAAGGACGAAACACCGGGAAAGTATGGAAATCATTGGTTTTAGAGCTAGAAATAGCAAGTTAAAATAAGGC
sg1_ATRX	GGAAAATCTCAAAAAACGCGG	GGAAAGGACGAAACACCGGAAAATCTCAAAAAACGCGGGTTTTAGAGCTAGAAATAGCAAGTTAAAATAAGGC
sg2_ATRX	GAATTTGAAGACCTCACAAGA	GGAAAGGACGAAACACCGAATTTGAAGACCTCACAAGAGTTTTAGAGCTAGAAATAGCAAGTTAAAATAAGGC
sg3_ATRX	GCTTACCAAGGCCCATACAGT	GGAAAGGACGAAACACCGCTTACCAAGGCCCATACAGTGTTTTAGAGCTAGAAATAGCAAGTTAAAATAAGGC
sg4_ATRX	GGTGTAAAGACTACACCCTTG	GGAAAGGACGAAACACCGGTGTAAAGACTACACCCTTGGTTTTAGAGCTAGAAATAGCAAGTTAAAATAAGGC
sg5_ATRX	GGTGAATCCGAAGATGAACAG	GGAAAGGACGAAACACCGGTGAATCCGAAGATGAACAGGTTTTAGAGCTAGAAATAGCAAGTTAAAATAAGGC
sg1_ATXN2	GAAGTTACTCACCGTAGACTG	GGAAAGGACGAAACACCGAAGTTACTCACCGTAGACTGGTTTTAGAGCTAGAAATAGCAAGTTAAAATAAGGC
sg2_ATXN2	GGTATTGGAAATACCCCCAGT	GGAAAGGACGAAACACCGGTATTGGAAATACCCCCAGTGTTTTAGAGCTAGAAATAGCAAGTTAAAATAAGGC
sg3_ATXN2	GGATCCAGGCTGGCCCATACG	GGAAAGGACGAAACACCGGATCCAGGCTGGCCCATACGGTTTTAGAGCTAGAAATAGCAAGTTAAAATAAGGC
sg4_ATXN2	GGCTACCAAAACAGTCTGAGG	GGAAAGGACGAAACACCGGCTACCAAAACAGTCTGAGGGTTTTAGAGCTAGAAATAGCAAGTTAAAATAAGGC
sg5_ATXN2	GCCAGTTATGCAAAAAGAGGT	GGAAAGGACGAAACACCGCCAGTTATGCAAAAAGAGGTGTTTTAGAGCTAGAAATAGCAAGTTAAAATAAGGC
sg1_ATXN2L	GCCACAATGTCCTCCCGACGA	GGAAAGGACGAAACACCGCCACAATGTCCTCCCGACGAGTTTTAGAGCTAGAAATAGCAAGTTAAAATAAGGC
sg2_ATXN2L	GTCCTCCTTTAAGATCCGGGG	GGAAAGGACGAAACACCGTCCTCCTTTAAGATCCGGGGGTTTTAGAGCTAGAAATAGCAAGTTAAAATAAGGC
sg3_ATXN2L	GGCTATACCATGTCAGACTCG	GGAAAGGACGAAACACCGGCTATACCATGTCAGACTCGGTTTTAGAGCTAGAAATAGCAAGTTAAAATAAGGC
sg4_ATXN2L	GCTGCATCGAACTCCTCCCCG	GGAAAGGACGAAACACCGCTGCATCGAACTCCTCCCCGGTTTTAGAGCTAGAAATAGCAAGTTAAAATAAGGC
sg5_ATXN2L	GCAAACTGGCAGCCCCCCGGT	GGAAAGGACGAAACACCGCAAACTGGCAGCCCCCCGGTGTTTTAGAGCTAGAAATAGCAAGTTAAAATAAGGC
sg1_AUP1	GGACCAGCACACAAAGCTGGG	GGAAAGGACGAAACACCGGACCAGCACACAAAGCTGGGGTTTTAGAGCTAGAAATAGCAAGTTAAAATAAGGC
sg2_AUP1	GACCCGACCACCTGTTGTACA	GGAAAGGACGAAACACCGACCCGACCACCTGTTGTACAGTTTTAGAGCTAGAAATAGCAAGTTAAAATAAGGC
sg3_AUP1	GGTGTCCCCAGATTCGTAGTG	GGAAAGGACGAAACACCGGTGTCCCCAGATTCGTAGTGGTTTTAGAGCTAGAAATAGCAAGTTAAAATAAGGC
sg4_AUP1	GCAGGGGTCTCTGAACTTGCA	GGAAAGGACGAAACACCGCAGGGGTCTCTGAACTTGCAGTTTTAGAGCTAGAAATAGCAAGTTAAAATAAGGC
sg5_AUP1	GTGTGGTCGAAAGGTGTCACA	GGAAAGGACGAAACACCGTGTGGTCGAAAGGTGTCACAGTTTTAGAGCTAGAAATAGCAAGTTAAAATAAGGC
sg1_CEP131	GCCTTACCAGGACGTTCCAGG	GGAAAGGACGAAACACCGCCTTACCAGGACGTTCCAGGGTTTTAGAGCTAGAAATAGCAAGTTAAAATAAGGC
sg2_CEP131	GCAGAAGACCTTACTTGAGGG	GGAAAGGACGAAACACCGCAGAAGACCTTACTTGAGGGGTTTTAGAGCTAGAAATAGCAAGTTAAAATAAGGC
sg3_CEP131	GAGCAGCGTCCCATCCTCAGG	GGAAAGGACGAAACACCGAGCAGCGTCCCATCCTCAGGGTTTTAGAGCTAGAAATAGCAAGTTAAAATAAGGC
sg4_CEP131	GGGTCCTGAGTGAAAAGTGCG	GGAAAGGACGAAACACCGGGTCCTGAGTGAAAAGTGCGGTTTTAGAGCTAGAAATAGCAAGTTAAAATAAGGC
sg5_CEP131	GAGGCGAGCACTGCCGAGCGT	GGAAAGGACGAAACACCGAGGCGAGCACTGCCGAGCGTGTTTTAGAGCTAGAAATAGCAAGTTAAAATAAGGC
sg1_BAD	GGCCACAGCTCCTACCCCGCG	GGAAAGGACGAAACACCGGCCACAGCTCCTACCCCGCGGTTTTAGAGCTAGAAATAGCAAGTTAAAATAAGGC
sg2_BAD	GGGTGACTGGCGTCCCACAGG	GGAAAGGACGAAACACCGGGTGACTGGCGTCCCACAGGGTTTTAGAGCTAGAAATAGCAAGTTAAAATAAGGC
sg3_BAD	GTGGGGTACTTACCTCCATGA	GGAAAGGACGAAACACCGTGGGGTACTTACCTCCATGAGTTTTAGAGCTAGAAATAGCAAGTTAAAATAAGGC
sg4_BAD	GGAGGAGCCCAGCCCCTTTCG	GGAAAGGACGAAACACCGGAGGAGCCCAGCCCCTTTCGGTTTTAGAGCTAGAAATAGCAAGTTAAAATAAGGC
sg5_BAD	GCATAGCGCTGTGCTGCCCAG	GGAAAGGACGAAACACCGCATAGCGCTGTGCTGCCCAGGTTTTAGAGCTAGAAATAGCAAGTTAAAATAAGGC
sg1_BAG3	GGGAATGGAGATGTACCCCCG	GGAAAGGACGAAACACCGGGAATGGAGATGTACCCCCGGTTTTAGAGCTAGAAATAGCAAGTTAAAATAAGGC
sg2_BAG3	GACAACAGCCGCACCACTACG	GGAAAGGACGAAACACCGACAACAGCCGCACCACTACGGTTTTAGAGCTAGAAATAGCAAGTTAAAATAAGGC
sg3_BAG3	GTACCTGAGGCCTGTCGACCA	GGAAAGGACGAAACACCGTACCTGAGGCCTGTCGACCAGTTTTAGAGCTAGAAATAGCAAGTTAAAATAAGGC
sg4_BAG3	GCTGGACAGATGACCTGAACG	GGAAAGGACGAAACACCGCTGGACAGATGACCTGAACGGTTTTAGAGCTAGAAATAGCAAGTTAAAATAAGGC
sg5_BAG3	GGCAGCGATTCCGAACTGAGG	GGAAAGGACGAAACACCGGCAGCGATTCCGAACTGAGGGTTTTAGAGCTAGAAATAGCAAGTTAAAATAAGGC
sg1_CEP170	GAAGTGATTCAGAGAACGCTG	GGAAAGGACGAAACACCGAAGTGATTCAGAGAACGCTGGTTTTAGAGCTAGAAATAGCAAGTTAAAATAAGGC
sg2_CEP170	GTCAACAACAAGAACAAAGGG	GGAAAGGACGAAACACCGTCAACAACAAGAACAAAGGGGTTTTAGAGCTAGAAATAGCAAGTTAAAATAAGGC
sg3_CEP170	GAGCAAGAAAAATGATTGACA	GGAAAGGACGAAACACCGAGCAAGAAAAATGATTGACAGTTTTAGAGCTAGAAATAGCAAGTTAAAATAAGGC
sg4_CEP170	GCCATATAATGGAGTACCACG	GGAAAGGACGAAACACCGCCATATAATGGAGTACCACGGTTTTAGAGCTAGAAATAGCAAGTTAAAATAAGGC
sg5_CEP170	GATCATCTGTTAAGTCTACTG	GGAAAGGACGAAACACCGATCATCTGTTAAGTCTACTGGTTTTAGAGCTAGAAATAGCAAGTTAAAATAAGGC
sg1_CEP170B	GGTTATCTAGGAAACCGCTTG	GGAAAGGACGAAACACCGGTTATCTAGGAAACCGCTTGGTTTTAGAGCTAGAAATAGCAAGTTAAAATAAGGC
sg2_CEP170B	GGGAACACACACCATACTGCG	GGAAAGGACGAAACACCGGGAACACACACCATACTGCGGTTTTAGAGCTAGAAATAGCAAGTTAAAATAAGGC
sg3_CEP170B	GAGCACCGTCAGCCTGCGTAG	GGAAAGGACGAAACACCGAGCACCGTCAGCCTGCGTAGGTTTTAGAGCTAGAAATAGCAAGTTAAAATAAGGC
sg4_CEP170B	GGACATACACCATCGAGACCG	GGAAAGGACGAAACACCGGACATACACCATCGAGACCGGTTTTAGAGCTAGAAATAGCAAGTTAAAATAAGGC
sg5_CEP170B	GCGGCACGCAGAGTGACTCAG	GGAAAGGACGAAACACCGCGGCACGCAGAGTGACTCAGGTTTTAGAGCTAGAAATAGCAAGTTAAAATAAGGC
sg1_CEP55	GCTAGAAAATTCGAGTCCTTG	GGAAAGGACGAAACACCGCTAGAAAATTCGAGTCCTTGGTTTTAGAGCTAGAAATAGCAAGTTAAAATAAGGC
sg2_CEP55	GGCGACTGAGAGACCAACTGA	GGAAAGGACGAAACACCGGCGACTGAGAGACCAACTGAGTTTTAGAGCTAGAAATAGCAAGTTAAAATAAGGC
sg3_CEP55	GCAATACACTCCGTTTATCAC	GGAAAGGACGAAACACCGCAATACACTCCGTTTATCACGTTTTAGAGCTAGAAATAGCAAGTTAAAATAAGGC
sg4_CEP55	GGAAATGTTACAACGATCTCT	GGAAAGGACGAAACACCGGAAATGTTACAACGATCTCTGTTTTAGAGCTAGAAATAGCAAGTTAAAATAAGGC
sg5_CEP55	GGCTGTTGTATTCACAAAGAA	GGAAAGGACGAAACACCGGCTGTTGTATTCACAAAGAAGTTTTAGAGCTAGAAATAGCAAGTTAAAATAAGGC
sg1_CGNL1	GTGGATGGAGCTCGGTCCCGG	GGAAAGGACGAAACACCGTGGATGGAGCTCGGTCCCGGGTTTTAGAGCTAGAAATAGCAAGTTAAAATAAGGC
sg2_CGNL1	GGCCCTTTAAGAGATCCGGTG	GGAAAGGACGAAACACCGGCCCTTTAAGAGATCCGGTGGTTTTAGAGCTAGAAATAGCAAGTTAAAATAAGGC
sg3_CGNL1	GTATTCGTTTATGCAGCTCCG	GGAAAGGACGAAACACCGTATTCGTTTATGCAGCTCCGGTTTTAGAGCTAGAAATAGCAAGTTAAAATAAGGC
sg4_CGNL1	GAAGCCAACACAACGAAAAGG	GGAAAGGACGAAACACCGAAGCCAACACAACGAAAAGGGTTTTAGAGCTAGAAATAGCAAGTTAAAATAAGGC
sg5_CGNL1	GGGCAGGTTATTTATCACTGG	GGAAAGGACGAAACACCGGGCAGGTTATTTATCACTGGGTTTTAGAGCTAGAAATAGCAAGTTAAAATAAGGC
sg1_CHAF1A	GTTCCGGGTGGAAACGTGCGT	GGAAAGGACGAAACACCGTTCCGGGTGGAAACGTGCGTGTTTTAGAGCTAGAAATAGCAAGTTAAAATAAGGC
sg2_CHAF1A	GCCAAAGAGGCCTCTAAATCG	GGAAAGGACGAAACACCGCCAAAGAGGCCTCTAAATCGGTTTTAGAGCTAGAAATAGCAAGTTAAAATAAGGC
sg3_CHAF1A	GAGTCATCATTGATTTGACAG	GGAAAGGACGAAACACCGAGTCATCATTGATTTGACAGGTTTTAGAGCTAGAAATAGCAAGTTAAAATAAGGC
sg4_CHAF1A	GTGTGCTCTTTAATTTCAAAG	GGAAAGGACGAAACACCGTGTGCTCTTTAATTTCAAAGGTTTTAGAGCTAGAAATAGCAAGTTAAAATAAGGC
sg5_CHAF1A	GTTCCAGCACCTCACTCTCAG	GGAAAGGACGAAACACCGTTCCAGCACCTCACTCTCAGGTTTTAGAGCTAGAAATAGCAAGTTAAAATAAGGC
sg1_CHAF1B	GTTATGTCCAAGGAGTAACCT	GGAAAGGACGAAACACCGTTATGTCCAAGGAGTAACCTGTTTTAGAGCTAGAAATAGCAAGTTAAAATAAGGC
sg2_CHAF1B	GAGATGTGTATGATATTTGCT	GGAAAGGACGAAACACCGAGATGTGTATGATATTTGCTGTTTTAGAGCTAGAAATAGCAAGTTAAAATAAGGC
sg3_CHAF1B	GATTGGACAAAAATTCCACGA	GGAAAGGACGAAACACCGATTGGACAAAAATTCCACGAGTTTTAGAGCTAGAAATAGCAAGTTAAAATAAGGC
sg4_CHAF1B	GCTCACCATGAAATGTCACTG	GGAAAGGACGAAACACCGCTCACCATGAAATGTCACTGGTTTTAGAGCTAGAAATAGCAAGTTAAAATAAGGC
sg5_CHAF1B	GGTCCGGTCTACTTTGAACTG	GGAAAGGACGAAACACCGGTCCGGTCTACTTTGAACTGGTTTTAGAGCTAGAAATAGCAAGTTAAAATAAGGC
sg1_CHAMP1	GTGCTGGACTACGGATCTCTG	GGAAAGGACGAAACACCGTGCTGGACTACGGATCTCTGGTTTTAGAGCTAGAAATAGCAAGTTAAAATAAGGC
sg2_CHAMP1	GAACAGGCTTCCAGATATCTG	GGAAAGGACGAAACACCGAACAGGCTTCCAGATATCTGGTTTTAGAGCTAGAAATAGCAAGTTAAAATAAGGC
sg3_CHAMP1	GTTACTGACTCAGGAGATACA	GGAAAGGACGAAACACCGTTACTGACTCAGGAGATACAGTTTTAGAGCTAGAAATAGCAAGTTAAAATAAGGC
sg4_CHAMP1	GGAGTCCCAGAAAAGTTCCCG	GGAAAGGACGAAACACCGGAGTCCCAGAAAAGTTCCCGGTTTTAGAGCTAGAAATAGCAAGTTAAAATAAGGC
sg5_CHAMP1	GCAAGGTCCAGGAGATACAGA	GGAAAGGACGAAACACCGCAAGGTCCAGGAGATACAGAGTTTTAGAGCTAGAAATAGCAAGTTAAAATAAGGC
sg1_CHD1	GTTAATTCGCCTAAGAGAACG	GGAAAGGACGAAACACCGTTAATTCGCCTAAGAGAACGGTTTTAGAGCTAGAAATAGCAAGTTAAAATAAGGC
sg2_CHD1	GTTCCGATGACTCATCAAGTG	GGAAAGGACGAAACACCGTTCCGATGACTCATCAAGTGGTTTTAGAGCTAGAAATAGCAAGTTAAAATAAGGC
sg3_CHD1	GATGCCCAATTTAGACCTCCA	GGAAAGGACGAAACACCGATGCCCAATTTAGACCTCCAGTTTTAGAGCTAGAAATAGCAAGTTAAAATAAGGC
sg4_CHD1	GAAGCAGCCATCCTATATTGG	GGAAAGGACGAAACACCGAAGCAGCCATCCTATATTGGGTTTTAGAGCTAGAAATAGCAAGTTAAAATAAGGC
sg5_CHD1	GTGTTAATGTTAGCTATAAGG	GGAAAGGACGAAACACCGTGTTAATGTTAGCTATAAGGGTTTTAGAGCTAGAAATAGCAAGTTAAAATAAGGC
sg1_CHD7	GGGATCTGATCACACCCACAG	GGAAAGGACGAAACACCGGGATCTGATCACACCCACAGGTTTTAGAGCTAGAAATAGCAAGTTAAAATAAGGC
sg2_CHD7	GTGGGCAGCTATATGGCACGT	GGAAAGGACGAAACACCGTGGGCAGCTATATGGCACGTGTTTTAGAGCTAGAAATAGCAAGTTAAAATAAGGC
sg3_CHD7	GTAATGGTGTGGGTTCGACGT	GGAAAGGACGAAACACCGTAATGGTGTGGGTTCGACGTGTTTTAGAGCTAGAAATAGCAAGTTAAAATAAGGC
sg4_CHD7	GGTAGGATTCCCATCAAACAG	GGAAAGGACGAAACACCGGTAGGATTCCCATCAAACAGGTTTTAGAGCTAGAAATAGCAAGTTAAAATAAGGC
sg5_CHD7	GTACCCATATGAAAGGATCGA	GGAAAGGACGAAACACCGTACCCATATGAAAGGATCGAGTTTTAGAGCTAGAAATAGCAAGTTAAAATAAGGC
sg1_CHEK1	GACACCACCTGAAGTGACTCG	GGAAAGGACGAAACACCGACACCACCTGAAGTGACTCGGTTTTAGAGCTAGAAATAGCAAGTTAAAATAAGGC
sg2_CHEK1	GTGGTATTGGAATAACTCACA	GGAAAGGACGAAACACCGTGGTATTGGAATAACTCACAGTTTTAGAGCTAGAAATAGCAAGTTAAAATAAGGC
sg3_CHEK1	GTGCAGTAAGTACTATTCCAC	GGAAAGGACGAAACACCGTGCAGTAAGTACTATTCCACGTTTTAGAGCTAGAAATAGCAAGTTAAAATAAGGC
sg4_CHEK1	GGCTGTCAGGAGTATTCTGAC	GGAAAGGACGAAACACCGGCTGTCAGGAGTATTCTGACGTTTTAGAGCTAGAAATAGCAAGTTAAAATAAGGC
sg5_CHEK1	GTTTCTGGAGTACTGTAGTGG	GGAAAGGACGAAACACCGTTTCTGGAGTACTGTAGTGGGTTTTAGAGCTAGAAATAGCAAGTTAAAATAAGGC
sg1_CHMP4C	GAGTCTCCCGAAGTCGGACCA	GGAAAGGACGAAACACCGAGTCTCCCGAAGTCGGACCAGTTTTAGAGCTAGAAATAGCAAGTTAAAATAAGGC
sg2_CHMP4C	GCACGGCACGCAGAATAAGCG	GGAAAGGACGAAACACCGCACGGCACGCAGAATAAGCGGTTTTAGAGCTAGAAATAGCAAGTTAAAATAAGGC
sg3_CHMP4C	GACTGAGGTGTTGAGGAACAT	GGAAAGGACGAAACACCGACTGAGGTGTTGAGGAACATGTTTTAGAGCTAGAAATAGCAAGTTAAAATAAGGC
sg4_CHMP4C	GAAACAGCTCACTCAGATTGA	GGAAAGGACGAAACACCGAAACAGCTCACTCAGATTGAGTTTTAGAGCTAGAAATAGCAAGTTAAAATAAGGC
sg5_CHMP4C	GGCAAGAGATCACAGAGCAAC	GGAAAGGACGAAACACCGGCAAGAGATCACAGAGCAACGTTTTAGAGCTAGAAATAGCAAGTTAAAATAAGGC
sg1_CIC	GTTGGGCCAGAGTACGATGCA	GGAAAGGACGAAACACCGTTGGGCCAGAGTACGATGCAGTTTTAGAGCTAGAAATAGCAAGTTAAAATAAGGC
sg2_CIC	GCCCGCCCGCTGACTGCACAT	GGAAAGGACGAAACACCGCCCGCCCGCTGACTGCACATGTTTTAGAGCTAGAAATAGCAAGTTAAAATAAGGC
sg3_CIC	GCTCTACCGCCCGGAAAACGT	GGAAAGGACGAAACACCGCTCTACCGCCCGGAAAACGTGTTTTAGAGCTAGAAATAGCAAGTTAAAATAAGGC
sg4_CIC	GACTGTCACTAACCTACTGGT	GGAAAGGACGAAACACCGACTGTCACTAACCTACTGGTGTTTTAGAGCTAGAAATAGCAAGTTAAAATAAGGC
sg5_CIC	GAGATTGGAAGTGGTGCAACA	GGAAAGGACGAAACACCGAGATTGGAAGTGGTGCAACAGTTTTAGAGCTAGAAATAGCAAGTTAAAATAAGGC
sg1_CIITA	GGAGATTCAGGCAGCTCAACG	GGAAAGGACGAAACACCGGAGATTCAGGCAGCTCAACGGTTTTAGAGCTAGAAATAGCAAGTTAAAATAAGGC
sg2_CIITA	GCCATTGCTTGAACCGTCCGG	GGAAAGGACGAAACACCGCCATTGCTTGAACCGTCCGGGTTTTAGAGCTAGAAATAGCAAGTTAAAATAAGGC
sg3_CIITA	GACATCAAAGTACCCTACAGG	GGAAAGGACGAAACACCGACATCAAAGTACCCTACAGGGTTTTAGAGCTAGAAATAGCAAGTTAAAATAAGGC
sg4_CIITA	GGGACAGCTCAAATAGGGCGT	GGAAAGGACGAAACACCGGGACAGCTCAAATAGGGCGTGTTTTAGAGCTAGAAATAGCAAGTTAAAATAAGGC
sg5_CIITA	GACCTCCCGAGCAAACATGAC	GGAAAGGACGAAACACCGACCTCCCGAGCAAACATGACGTTTTAGAGCTAGAAATAGCAAGTTAAAATAAGGC
sg1_CITED2	GCGAGCACATACACTACGGCG	GGAAAGGACGAAACACCGCGAGCACATACACTACGGCGGTTTTAGAGCTAGAAATAGCAAGTTAAAATAAGGC
sg2_CITED2	GAGTTGTTAAACCTGGCCGCG	GGAAAGGACGAAACACCGAGTTGTTAAACCTGGCCGCGGTTTTAGAGCTAGAAATAGCAAGTTAAAATAAGGC
sg3_CITED2	GGCGGCATCAGGCATGCGATG	GGAAAGGACGAAACACCGGCGGCATCAGGCATGCGATGGTTTTAGAGCTAGAAATAGCAAGTTAAAATAAGGC
sg4_CITED2	GGCAGCCCATTGGTGCCGTCG	GGAAAGGACGAAACACCGGCAGCCCATTGGTGCCGTCGGTTTTAGAGCTAGAAATAGCAAGTTAAAATAAGGC
sg5_CITED2	GTGCAACCCCAAGCACAGCGG	GGAAAGGACGAAACACCGTGCAACCCCAAGCACAGCGGGTTTTAGAGCTAGAAATAGCAAGTTAAAATAAGGC
sg1_CLASP1	GGCCTCTACACCTGATAACCG	GGAAAGGACGAAACACCGGCCTCTACACCTGATAACCGGTTTTAGAGCTAGAAATAGCAAGTTAAAATAAGGC
sg2_CLASP1	GGACATGTAGGAGAACGTGTG	GGAAAGGACGAAACACCGGACATGTAGGAGAACGTGTGGTTTTAGAGCTAGAAATAGCAAGTTAAAATAAGGC
sg3_CLASP1	GCTAGATGTGGTACTTCCAGT	GGAAAGGACGAAACACCGCTAGATGTGGTACTTCCAGTGTTTTAGAGCTAGAAATAGCAAGTTAAAATAAGGC
sg4_CLASP1	GGCGCTCAGAGCAAACACTTG	GGAAAGGACGAAACACCGGCGCTCAGAGCAAACACTTGGTTTTAGAGCTAGAAATAGCAAGTTAAAATAAGGC
sg5_CLASP1	GGGGAGGCTTGTATCACGTTG	GGAAAGGACGAAACACCGGGGAGGCTTGTATCACGTTGGTTTTAGAGCTAGAAATAGCAAGTTAAAATAAGGC
sg1_CLASP2	GCTGCCCGAATACGTACCGAG	GGAAAGGACGAAACACCGCTGCCCGAATACGTACCGAGGTTTTAGAGCTAGAAATAGCAAGTTAAAATAAGGC
sg2_CLASP2	GCATCAAAATCAGTTCCCGTG	GGAAAGGACGAAACACCGCATCAAAATCAGTTCCCGTGGTTTTAGAGCTAGAAATAGCAAGTTAAAATAAGGC
sg3_CLASP2	GTAAGGATCTTAGATCCCAGG	GGAAAGGACGAAACACCGTAAGGATCTTAGATCCCAGGGTTTTAGAGCTAGAAATAGCAAGTTAAAATAAGGC
sg4_CLASP2	GGTAGTATTCCTACATATATG	GGAAAGGACGAAACACCGGTAGTATTCCTACATATATGGTTTTAGAGCTAGAAATAGCAAGTTAAAATAAGGC
sg5_CLASP2	GGCAGGTTCCTATGCGTCACT	GGAAAGGACGAAACACCGGCAGGTTCCTATGCGTCACTGTTTTAGAGCTAGAAATAGCAAGTTAAAATAAGGC
sg1_CLCC1	GATTATATGGATCCACTCCAA	GGAAAGGACGAAACACCGATTATATGGATCCACTCCAAGTTTTAGAGCTAGAAATAGCAAGTTAAAATAAGGC
sg2_CLCC1	GCAATGGCTCCGTTACAAATG	GGAAAGGACGAAACACCGCAATGGCTCCGTTACAAATGGTTTTAGAGCTAGAAATAGCAAGTTAAAATAAGGC
sg3_CLCC1	GCATAGTTAAGCATGTCTGTG	GGAAAGGACGAAACACCGCATAGTTAAGCATGTCTGTGGTTTTAGAGCTAGAAATAGCAAGTTAAAATAAGGC
sg4_CLCC1	GTGTGTGCCAAAAAGATGGAC	GGAAAGGACGAAACACCGTGTGTGCCAAAAAGATGGACGTTTTAGAGCTAGAAATAGCAAGTTAAAATAAGGC
sg5_CLCC1	GAGCTGTGGACATATGTACGT	GGAAAGGACGAAACACCGAGCTGTGGACATATGTACGTGTTTTAGAGCTAGAAATAGCAAGTTAAAATAAGGC
sg1_CLN3	GGCAGCCCCTCATAAGAACCG	GGAAAGGACGAAACACCGGCAGCCCCTCATAAGAACCGGTTTTAGAGCTAGAAATAGCAAGTTAAAATAAGGC
sg2_CLN3	GGTGGCTAAGGATGTCGTGGG	GGAAAGGACGAAACACCGGTGGCTAAGGATGTCGTGGGGTTTTAGAGCTAGAAATAGCAAGTTAAAATAAGGC
sg3_CLN3	GGGGCGCGCATTGGAAGAACG	GGAAAGGACGAAACACCGGGGCGCGCATTGGAAGAACGGTTTTAGAGCTAGAAATAGCAAGTTAAAATAAGGC
sg4_CLN3	GATCCCACTGACGAGAACCCG	GGAAAGGACGAAACACCGATCCCACTGACGAGAACCCGGTTTTAGAGCTAGAAATAGCAAGTTAAAATAAGGC
sg5_CLN3	GCAATGTACCACAGCAGACCC	GGAAAGGACGAAACACCGCAATGTACCACAGCAGACCCGTTTTAGAGCTAGAAATAGCAAGTTAAAATAAGGC
sg1_CLN6	GTTGAGTGGAAACCACTCGAG	GGAAAGGACGAAACACCGTTGAGTGGAAACCACTCGAGGTTTTAGAGCTAGAAATAGCAAGTTAAAATAAGGC
sg2_CLN6	GCTGAACCCCAGCTCATCGAG	GGAAAGGACGAAACACCGCTGAACCCCAGCTCATCGAGGTTTTAGAGCTAGAAATAGCAAGTTAAAATAAGGC
sg3_CLN6	GAGTACCTGGGTCACTGCATG	GGAAAGGACGAAACACCGAGTACCTGGGTCACTGCATGGTTTTAGAGCTAGAAATAGCAAGTTAAAATAAGGC
sg4_CLN6	GGGTTCTCACGGACAGACAGG	GGAAAGGACGAAACACCGGGTTCTCACGGACAGACAGGGTTTTAGAGCTAGAAATAGCAAGTTAAAATAAGGC
sg5_CLN6	GCGAGGTGGAAGGGAGCCGTG	GGAAAGGACGAAACACCGCGAGGTGGAAGGGAGCCGTGGTTTTAGAGCTAGAAATAGCAAGTTAAAATAAGGC
sg1_CLNS1A	GGAGGATTCAGATGACTACGA	GGAAAGGACGAAACACCGGAGGATTCAGATGACTACGAGTTTTAGAGCTAGAAATAGCAAGTTAAAATAAGGC
sg2_CLNS1A	GTCACACGCTGATTTATCACT	GGAAAGGACGAAACACCGTCACACGCTGATTTATCACTGTTTTAGAGCTAGAAATAGCAAGTTAAAATAAGGC
sg3_CLNS1A	GGTACCCTTTACATCGCTGAG	GGAAAGGACGAAACACCGGTACCCTTTACATCGCTGAGGTTTTAGAGCTAGAAATAGCAAGTTAAAATAAGGC
sg4_CLNS1A	GTAGTTTACATGCATTATCCA	GGAAAGGACGAAACACCGTAGTTTACATGCATTATCCAGTTTTAGAGCTAGAAATAGCAAGTTAAAATAAGGC
sg5_CLNS1A	GCACTGCAATGTGCGAATGCC	GGAAAGGACGAAACACCGCACTGCAATGTGCGAATGCCGTTTTAGAGCTAGAAATAGCAAGTTAAAATAAGGC
sg1_CNOT2	GCCACGTCACGCCAACAACAG	GGAAAGGACGAAACACCGCCACGTCACGCCAACAACAGGTTTTAGAGCTAGAAATAGCAAGTTAAAATAAGGC
sg2_CNOT2	GGAATGTTAGTAACCCGACCT	GGAAAGGACGAAACACCGGAATGTTAGTAACCCGACCTGTTTTAGAGCTAGAAATAGCAAGTTAAAATAAGGC
sg3_CNOT2	GGTGCACTAGGCCTTCCAATG	GGAAAGGACGAAACACCGGTGCACTAGGCCTTCCAATGGTTTTAGAGCTAGAAATAGCAAGTTAAAATAAGGC
sg4_CNOT2	GCATTAGCAGACCGAAACAGG	GGAAAGGACGAAACACCGCATTAGCAGACCGAAACAGGGTTTTAGAGCTAGAAATAGCAAGTTAAAATAAGGC
sg5_CNOT2	GATGATGAACCACTCCCAGGT	GGAAAGGACGAAACACCGATGATGAACCACTCCCAGGTGTTTTAGAGCTAGAAATAGCAAGTTAAAATAAGGC
sg1_CNOT4	GATAAACCTACAACAAAGACG	GGAAAGGACGAAACACCGATAAACCTACAACAAAGACGGTTTTAGAGCTAGAAATAGCAAGTTAAAATAAGGC
sg2_CNOT4	GGTTCATCCAATCACAGTGCA	GGAAAGGACGAAACACCGGTTCATCCAATCACAGTGCAGTTTTAGAGCTAGAAATAGCAAGTTAAAATAAGGC
sg3_CNOT4	GCATGTATCTTCATGAATTGG	GGAAAGGACGAAACACCGCATGTATCTTCATGAATTGGGTTTTAGAGCTAGAAATAGCAAGTTAAAATAAGGC
sg4_CNOT4	GGTTATATACCTGATGTGAAG	GGAAAGGACGAAACACCGGTTATATACCTGATGTGAAGGTTTTAGAGCTAGAAATAGCAAGTTAAAATAAGGC
sg5_CNOT4	GGATATAGGTTACATAAGCAC	GGAAAGGACGAAACACCGGATATAGGTTACATAAGCACGTTTTAGAGCTAGAAATAGCAAGTTAAAATAAGGC
sg1_COPA	GCCAGAGTTCGAATGATCCCG	GGAAAGGACGAAACACCGCCAGAGTTCGAATGATCCCGGTTTTAGAGCTAGAAATAGCAAGTTAAAATAAGGC
sg2_COPA	GATGATCAGACCATCCGAGTG	GGAAAGGACGAAACACCGATGATCAGACCATCCGAGTGGTTTTAGAGCTAGAAATAGCAAGTTAAAATAAGGC
sg3_COPA	GCAATATGCTACACTATGTCA	GGAAAGGACGAAACACCGCAATATGCTACACTATGTCAGTTTTAGAGCTAGAAATAGCAAGTTAAAATAAGGC
sg4_COPA	GTCTGCCCCAGATACAATAAG	GGAAAGGACGAAACACCGTCTGCCCCAGATACAATAAGGTTTTAGAGCTAGAAATAGCAAGTTAAAATAAGGC
sg5_COPA	GGAAGAAGGGCTATCCTGAAG	GGAAAGGACGAAACACCGGAAGAAGGGCTATCCTGAAGGTTTTAGAGCTAGAAATAGCAAGTTAAAATAAGGC
sg1_COPS6	GTGGGTTGGTATACCACAGGG	GGAAAGGACGAAACACCGTGGGTTGGTATACCACAGGGGTTTTAGAGCTAGAAATAGCAAGTTAAAATAAGGC
sg2_COPS6	GCAAGGAATATTATTACACCA	GGAAAGGACGAAACACCGCAAGGAATATTATTACACCAGTTTTAGAGCTAGAAATAGCAAGTTAAAATAAGGC
sg3_COPS6	GTGCTGAGCTGACCTACACTC	GGAAAGGACGAAACACCGTGCTGAGCTGACCTACACTCGTTTTAGAGCTAGAAATAGCAAGTTAAAATAAGGC
sg4_COPS6	GCTTAGTAGTCCCCAGCGTGA	GGAAAGGACGAAACACCGCTTAGTAGTCCCCAGCGTGAGTTTTAGAGCTAGAAATAGCAAGTTAAAATAAGGC
sg5_COPS6	GGCAGGAGGGCCGAAATATCG	GGAAAGGACGAAACACCGGCAGGAGGGCCGAAATATCGGTTTTAGAGCTAGAAATAGCAAGTTAAAATAAGGC
sg1_CPEB4	GAGTGGAACGATATTCTCGAA	GGAAAGGACGAAACACCGAGTGGAACGATATTCTCGAAGTTTTAGAGCTAGAAATAGCAAGTTAAAATAAGGC
sg2_CPEB4	GAGTGCATGTCGAATGTCCTG	GGAAAGGACGAAACACCGAGTGCATGTCGAATGTCCTGGTTTTAGAGCTAGAAATAGCAAGTTAAAATAAGGC
sg3_CPEB4	GTGTGAGAGAGGCCCGATCTG	GGAAAGGACGAAACACCGTGTGAGAGAGGCCCGATCTGGTTTTAGAGCTAGAAATAGCAAGTTAAAATAAGGC
sg4_CPEB4	GTTAACAAACCCCCCTCTCCG	GGAAAGGACGAAACACCGTTAACAAACCCCCCTCTCCGGTTTTAGAGCTAGAAATAGCAAGTTAAAATAAGGC
sg5_CPEB4	GTAATCAAACCCTGTCAACAC	GGAAAGGACGAAACACCGTAATCAAACCCTGTCAACACGTTTTAGAGCTAGAAATAGCAAGTTAAAATAAGGC
sg1_CPSF6	GATATATTGGAAATCTAACAT	GGAAAGGACGAAACACCGATATATTGGAAATCTAACATGTTTTAGAGCTAGAAATAGCAAGTTAAAATAAGGC
sg2_CPSF6	GGGGCAAATGGCCAGTCAAAG	GGAAAGGACGAAACACCGGGGCAAATGGCCAGTCAAAGGTTTTAGAGCTAGAAATAGCAAGTTAAAATAAGGC
sg3_CPSF6	GCTAGCTGGGCCTCCTAATCG	GGAAAGGACGAAACACCGCTAGCTGGGCCTCCTAATCGGTTTTAGAGCTAGAAATAGCAAGTTAAAATAAGGC
sg4_CPSF6	GGGGCCTGGAGGACCTAAGGG	GGAAAGGACGAAACACCGGGGCCTGGAGGACCTAAGGGGTTTTAGAGCTAGAAATAGCAAGTTAAAATAAGGC
sg5_CPSF6	GCATGTAATCTCGGTCTTCTG	GGAAAGGACGAAACACCGCATGTAATCTCGGTCTTCTGGTTTTAGAGCTAGAAATAGCAAGTTAAAATAAGGC
sg1_CREBBP	GTAATTAATCAGGCTTCACAA	GGAAAGGACGAAACACCGTAATTAATCAGGCTTCACAAGTTTTAGAGCTAGAAATAGCAAGTTAAAATAAGGC
sg2_CREBBP	GTGGCAACTGGACGTTCCCCA	GGAAAGGACGAAACACCGTGGCAACTGGACGTTCCCCAGTTTTAGAGCTAGAAATAGCAAGTTAAAATAAGGC
sg3_CREBBP	GCTTAGCCCACTGATGAACGA	GGAAAGGACGAAACACCGCTTAGCCCACTGATGAACGAGTTTTAGAGCTAGAAATAGCAAGTTAAAATAAGGC
sg4_CREBBP	GATTGCCCCCCTCCAAACACG	GGAAAGGACGAAACACCGATTGCCCCCCTCCAAACACGGTTTTAGAGCTAGAAATAGCAAGTTAAAATAAGGC
sg5_CREBBP	GGAGAAGGGTCTGTACCTCAG	GGAAAGGACGAAACACCGGAGAAGGGTCTGTACCTCAGGTTTTAGAGCTAGAAATAGCAAGTTAAAATAAGGC
sg1_CREM	GGCATATATCAGACTAGCACG	GGAAAGGACGAAACACCGGCATATATCAGACTAGCACGGTTTTAGAGCTAGAAATAGCAAGTTAAAATAAGGC
sg2_CREM	GTGCCTACCTGAGCTAAAGCA	GGAAAGGACGAAACACCGTGCCTACCTGAGCTAAAGCAGTTTTAGAGCTAGAAATAGCAAGTTAAAATAAGGC
sg3_CREM	GACAATCCAGATTTCTAACCC	GGAAAGGACGAAACACCGACAATCCAGATTTCTAACCCGTTTTAGAGCTAGAAATAGCAAGTTAAAATAAGGC
sg4_CREM	GTTGGTTAACTTACCTATAAG	GGAAAGGACGAAACACCGTTGGTTAACTTACCTATAAGGTTTTAGAGCTAGAAATAGCAAGTTAAAATAAGGC
sg5_CREM	GTGTACAATTGTAGCACCTGG	GGAAAGGACGAAACACCGTGTACAATTGTAGCACCTGGGTTTTAGAGCTAGAAATAGCAAGTTAAAATAAGGC
sg1_CRTC2	GAGGGCCACTTACCCCCACGT	GGAAAGGACGAAACACCGAGGGCCACTTACCCCCACGTGTTTTAGAGCTAGAAATAGCAAGTTAAAATAAGGC
sg2_CRTC2	GGGACTTCACAGGACCGAGGT	GGAAAGGACGAAACACCGGGACTTCACAGGACCGAGGTGTTTTAGAGCTAGAAATAGCAAGTTAAAATAAGGC
sg3_CRTC2	GGCGGGTGTATCGGCGAAGTG	GGAAAGGACGAAACACCGGCGGGTGTATCGGCGAAGTGGTTTTAGAGCTAGAAATAGCAAGTTAAAATAAGGC
sg4_CRTC2	GGAGGTTGGGATTGCTTAGGG	GGAAAGGACGAAACACCGGAGGTTGGGATTGCTTAGGGGTTTTAGAGCTAGAAATAGCAAGTTAAAATAAGGC
sg5_CRTC2	GAACTGCGACTGGCATACACA	GGAAAGGACGAAACACCGAACTGCGACTGGCATACACAGTTTTAGAGCTAGAAATAGCAAGTTAAAATAAGGC
sg1_CRY1	GAAGCACTTACTCGTTTGGAA	GGAAAGGACGAAACACCGAAGCACTTACTCGTTTGGAAGTTTTAGAGCTAGAAATAGCAAGTTAAAATAAGGC
sg2_CRY1	GATGACACAGCTTCGTCAGGA	GGAAAGGACGAAACACCGATGACACAGCTTCGTCAGGAGTTTTAGAGCTAGAAATAGCAAGTTAAAATAAGGC
sg3_CRY1	GCCACCTGTTGATGCCCACAT	GGAAAGGACGAAACACCGCCACCTGTTGATGCCCACATGTTTTAGAGCTAGAAATAGCAAGTTAAAATAAGGC
sg4_CRY1	GAGGATCATAGAACTCAATGG	GGAAAGGACGAAACACCGAGGATCATAGAACTCAATGGGTTTTAGAGCTAGAAATAGCAAGTTAAAATAAGGC
sg5_CRY1	GAGTTGCCCATAAAGGGAAAG	GGAAAGGACGAAACACCGAGTTGCCCATAAAGGGAAAGGTTTTAGAGCTAGAAATAGCAAGTTAAAATAAGGC
sg1_CRY2	GATGCCATCATGACCCAACTG	GGAAAGGACGAAACACCGATGCCATCATGACCCAACTGGTTTTAGAGCTAGAAATAGCAAGTTAAAATAAGGC
sg2_CRY2	GGCGTTTACATTCTCGACCCG	GGAAAGGACGAAACACCGGCGTTTACATTCTCGACCCGGTTTTAGAGCTAGAAATAGCAAGTTAAAATAAGGC
sg3_CRY2	GTGTAGAAGAACTCTCGCCAT	GGAAAGGACGAAACACCGTGTAGAAGAACTCTCGCCATGTTTTAGAGCTAGAAATAGCAAGTTAAAATAAGGC
sg4_CRY2	GAAGCGCTTGTATGTAAGGGG	GGAAAGGACGAAACACCGAAGCGCTTGTATGTAAGGGGGTTTTAGAGCTAGAAATAGCAAGTTAAAATAAGGC
sg5_CRY2	GGCACGCCGTAGGTCTCGTCG	GGAAAGGACGAAACACCGGCACGCCGTAGGTCTCGTCGGTTTTAGAGCTAGAAATAGCAAGTTAAAATAAGGC
sg1_LOC102724652	GCACCCTCTCCAGGACGACCA	GGAAAGGACGAAACACCGCACCCTCTCCAGGACGACCAGTTTTAGAGCTAGAAATAGCAAGTTAAAATAAGGC
sg2_LOC102724652	GACTCACGGGAAATGTAGCCG	GGAAAGGACGAAACACCGACTCACGGGAAATGTAGCCGGTTTTAGAGCTAGAAATAGCAAGTTAAAATAAGGC
sg3_LOC102724652	GGGTAGCGGCGGTGGAACTCA	GGAAAGGACGAAACACCGGGTAGCGGCGGTGGAACTCAGTTTTAGAGCTAGAAATAGCAAGTTAAAATAAGGC
sg4_LOC102724652	GGTAGCGGCGGTGGAACTCAC	GGAAAGGACGAAACACCGGTAGCGGCGGTGGAACTCACGTTTTAGAGCTAGAAATAGCAAGTTAAAATAAGGC
sg5_LOC102724652	GAAATGTAGCCGTGGTCGTCC	GGAAAGGACGAAACACCGAAATGTAGCCGTGGTCGTCCGTTTTAGAGCTAGAAATAGCAAGTTAAAATAAGGC
sg1_CRYAA	GGAGGGCCGACTGGTCCACGT	GGAAAGGACGAAACACCGGAGGGCCGACTGGTCCACGTGTTTTAGAGCTAGAAATAGCAAGTTAAAATAAGGC
sg2_CRYAA	GCAGCATGCCATCGGCAGACA	GGAAAGGACGAAACACCGCAGCATGCCATCGGCAGACAGTTTTAGAGCTAGAAATAGCAAGTTAAAATAAGGC
sg3_CRYAA	GCTACCGCCTGCCGTCCAACG	GGAAAGGACGAAACACCGCTACCGCCTGCCGTCCAACGGTTTTAGAGCTAGAAATAGCAAGTTAAAATAAGGC
sg4_CRYAA	GACAGAAGGTCAGCATGCCAT	GGAAAGGACGAAACACCGACAGAAGGTCAGCATGCCATGTTTTAGAGCTAGAAATAGCAAGTTAAAATAAGGC
sg5_CRYAA	GGGTCCACGTTGGACGGCAGG	GGAAAGGACGAAACACCGGGTCCACGTTGGACGGCAGGGTTTTAGAGCTAGAAATAGCAAGTTAAAATAAGGC
sg1_CRYAB	GGGACTCAGGGAAGTAGACGT	GGAAAGGACGAAACACCGGGACTCAGGGAAGTAGACGTGTTTTAGAGCTAGAAATAGCAAGTTAAAATAAGGC
sg2_CRYAB	GAGTCCAGTGTCAAACCAGCT	GGAAAGGACGAAACACCGAGTCCAGTGTCAAACCAGCTGTTTTAGAGCTAGAAATAGCAAGTTAAAATAAGGC
sg3_CRYAB	GTGTGAAGCACTTCTCCCCAG	GGAAAGGACGAAACACCGTGTGAAGCACTTCTCCCCAGGTTTTAGAGCTAGAAATAGCAAGTTAAAATAAGGC
sg4_CRYAB	GTGAACATGGTTTCATCTCCA	GGAAAGGACGAAACACCGTGAACATGGTTTCATCTCCAGTTTTAGAGCTAGAAATAGCAAGTTAAAATAAGGC
sg5_CRYAB	GCGAAGAACTGGTCAAAGAGG	GGAAAGGACGAAACACCGCGAAGAACTGGTCAAAGAGGGTTTTAGAGCTAGAAATAGCAAGTTAAAATAAGGC
sg1_YBX3	GGGTCAAAGGTCTGTCCCACG	GGAAAGGACGAAACACCGGGTCAAAGGTCTGTCCCACGGTTTTAGAGCTAGAAATAGCAAGTTAAAATAAGGC
sg2_YBX3	GAGACAACGTACATTCCGGGG	GGAAAGGACGAAACACCGAGACAACGTACATTCCGGGGGTTTTAGAGCTAGAAATAGCAAGTTAAAATAAGGC
sg3_YBX3	GACGTCGCAGGAAACCCCGGT	GGAAAGGACGAAACACCGACGTCGCAGGAAACCCCGGTGTTTTAGAGCTAGAAATAGCAAGTTAAAATAAGGC
sg4_YBX3	GCACTGCGCAGATATTTCCGT	GGAAAGGACGAAACACCGCACTGCGCAGATATTTCCGTGTTTTAGAGCTAGAAATAGCAAGTTAAAATAAGGC
sg5_YBX3	GACTGCCTATCAGTGGCAGGG	GGAAAGGACGAAACACCGACTGCCTATCAGTGGCAGGGGTTTTAGAGCTAGAAATAGCAAGTTAAAATAAGGC
sg1_CSNK1A1	GTTGCTCTCGTACAGCAACTG	GGAAAGGACGAAACACCGTTGCTCTCGTACAGCAACTGGTTTTAGAGCTAGAAATAGCAAGTTAAAATAAGGC
sg2_CSNK1A1	GTTGGCGATCAACATCACCAA	GGAAAGGACGAAACACCGTTGGCGATCAACATCACCAAGTTTTAGAGCTAGAAATAGCAAGTTAAAATAAGGC
sg3_CSNK1A1	GCCGGGTTCTTACCGTATGTG	GGAAAGGACGAAACACCGCCGGGTTCTTACCGTATGTGGTTTTAGAGCTAGAAATAGCAAGTTAAAATAAGGC
sg4_CSNK1A1	GTTAGTGTTTAGAATCTCCAG	GGAAAGGACGAAACACCGTTAGTGTTTAGAATCTCCAGGTTTTAGAGCTAGAAATAGCAAGTTAAAATAAGGC
sg5_CSNK1A1	GTTCTAGTCGCCGAGATGACA	GGAAAGGACGAAACACCGTTCTAGTCGCCGAGATGACAGTTTTAGAGCTAGAAATAGCAAGTTAAAATAAGGC
sg1_CSNK2A1	GCTAGTTGGTGAGGATAGCCA	GGAAAGGACGAAACACCGCTAGTTGGTGAGGATAGCCAGTTTTAGAGCTAGAAATAGCAAGTTAAAATAAGGC
sg2_CSNK2A1	GCACCTACTATACTCACCACA	GGAAAGGACGAAACACCGCACCTACTATACTCACCACAGTTTTAGAGCTAGAAATAGCAAGTTAAAATAAGGC
sg3_CSNK2A1	GAGTCACATGTGGTGGAATGG	GGAAAGGACGAAACACCGAGTCACATGTGGTGGAATGGGTTTTAGAGCTAGAAATAGCAAGTTAAAATAAGGC
sg4_CSNK2A1	GGATTGATCATGAGCACAGAA	GGAAAGGACGAAACACCGGATTGATCATGAGCACAGAAGTTTTAGAGCTAGAAATAGCAAGTTAAAATAAGGC
sg5_CSNK2A1	GAGTTGTTGTTAAAATTCTCA	GGAAAGGACGAAACACCGAGTTGTTGTTAAAATTCTCAGTTTTAGAGCTAGAAATAGCAAGTTAAAATAAGGC
sg1_CSPG4	GAAACCCATCGACTGACAACG	GGAAAGGACGAAACACCGAAACCCATCGACTGACAACGGTTTTAGAGCTAGAAATAGCAAGTTAAAATAAGGC
sg2_CSPG4	GGCACCACGCTTACGACACCG	GGAAAGGACGAAACACCGGCACCACGCTTACGACACCGGTTTTAGAGCTAGAAATAGCAAGTTAAAATAAGGC
sg3_CSPG4	GTGGCCGTAGATGAGCCCACG	GGAAAGGACGAAACACCGTGGCCGTAGATGAGCCCACGGTTTTAGAGCTAGAAATAGCAAGTTAAAATAAGGC
sg4_CSPG4	GGCTCTGGCGATCCATCTCGG	GGAAAGGACGAAACACCGGCTCTGGCGATCCATCTCGGGTTTTAGAGCTAGAAATAGCAAGTTAAAATAAGGC
sg5_CSPG4	GAGCTGTGACACGGAAACGGA	GGAAAGGACGAAACACCGAGCTGTGACACGGAAACGGAGTTTTAGAGCTAGAAATAGCAAGTTAAAATAAGGC
sg1_CTDSPL2	GTTATTCATCAGCCCACGCGG	GGAAAGGACGAAACACCGTTATTCATCAGCCCACGCGGGTTTTAGAGCTAGAAATAGCAAGTTAAAATAAGGC
sg2_CTDSPL2	GACAACTTGATATGGAACAGG	GGAAAGGACGAAACACCGACAACTTGATATGGAACAGGGTTTTAGAGCTAGAAATAGCAAGTTAAAATAAGGC
sg3_CTDSPL2	GGTGAGACCATCACTAAACAA	GGAAAGGACGAAACACCGGTGAGACCATCACTAAACAAGTTTTAGAGCTAGAAATAGCAAGTTAAAATAAGGC
sg4_CTDSPL2	GGGTGAAAAAAAGTTGAAGAC	GGAAAGGACGAAACACCGGGTGAAAAAAAGTTGAAGACGTTTTAGAGCTAGAAATAGCAAGTTAAAATAAGGC
sg5_CTDSPL2	GGTTGAAAACAAGAAGCACAC	GGAAAGGACGAAACACCGGTTGAAAACAAGAAGCACACGTTTTAGAGCTAGAAATAGCAAGTTAAAATAAGGC
sg1_CTNNB1	GAAGGTTATGCAAGGTCCCAG	GGAAAGGACGAAACACCGAAGGTTATGCAAGGTCCCAGGTTTTAGAGCTAGAAATAGCAAGTTAAAATAAGGC
sg2_CTNNB1	GCAACTGGTAGTCCATAGTGA	GGAAAGGACGAAACACCGCAACTGGTAGTCCATAGTGAGTTTTAGAGCTAGAAATAGCAAGTTAAAATAAGGC
sg3_CTNNB1	GGTCCTGTATGAGTGGGAACA	GGAAAGGACGAAACACCGGTCCTGTATGAGTGGGAACAGTTTTAGAGCTAGAAATAGCAAGTTAAAATAAGGC
sg4_CTNNB1	GTGTCTGCTCTAGTAATAAGC	GGAAAGGACGAAACACCGTGTCTGCTCTAGTAATAAGCGTTTTAGAGCTAGAAATAGCAAGTTAAAATAAGGC
sg5_CTNNB1	GATGATGGTCTGCCAAGTGGG	GGAAAGGACGAAACACCGATGATGGTCTGCCAAGTGGGGTTTTAGAGCTAGAAATAGCAAGTTAAAATAAGGC
sg1_CTNND1	GGCACCGATTCCCACTCAATG	GGAAAGGACGAAACACCGGCACCGATTCCCACTCAATGGTTTTAGAGCTAGAAATAGCAAGTTAAAATAAGGC
sg2_CTNND1	GCTTATGCTACCGCAATGACA	GGAAAGGACGAAACACCGCTTATGCTACCGCAATGACAGTTTTAGAGCTAGAAATAGCAAGTTAAAATAAGGC
sg3_CTNND1	GCTTTCGAAGCAATCGCACAA	GGAAAGGACGAAACACCGCTTTCGAAGCAATCGCACAAGTTTTAGAGCTAGAAATAGCAAGTTAAAATAAGGC
sg4_CTNND1	GTGGCGACTATAACCATCAGG	GGAAAGGACGAAACACCGTGGCGACTATAACCATCAGGGTTTTAGAGCTAGAAATAGCAAGTTAAAATAAGGC
sg5_CTNND1	GCATCATAGCCCATACTACGC	GGAAAGGACGAAACACCGCATCATAGCCCATACTACGCGTTTTAGAGCTAGAAATAGCAAGTTAAAATAAGGC
sg1_CTTN	GCCGAGTAGACAAGAGCGCGG	GGAAAGGACGAAACACCGCCGAGTAGACAAGAGCGCGGGTTTTAGAGCTAGAAATAGCAAGTTAAAATAAGGC
sg2_CTTN	GCTGTAGGCTTTGAATACCAG	GGAAAGGACGAAACACCGCTGTAGGCTTTGAATACCAGGTTTTAGAGCTAGAAATAGCAAGTTAAAATAAGGC
sg3_CTTN	GAAATTTCCCTCCATAGCCAT	GGAAAGGACGAAACACCGAAATTTCCCTCCATAGCCATGTTTTAGAGCTAGAAATAGCAAGTTAAAATAAGGC
sg4_CTTN	GAAAGTGGATAAGAGCGCCGT	GGAAAGGACGAAACACCGAAAGTGGATAAGAGCGCCGTGTTTTAGAGCTAGAAATAGCAAGTTAAAATAAGGC
sg5_CTTN	GACTACTCCAAAGGATTCGGC	GGAAAGGACGAAACACCGACTACTCCAAAGGATTCGGCGTTTTAGAGCTAGAAATAGCAAGTTAAAATAAGGC
sg1_CTTNBP2NL	GACAACCTTAAGAATAGAGAG	GGAAAGGACGAAACACCGACAACCTTAAGAATAGAGAGGTTTTAGAGCTAGAAATAGCAAGTTAAAATAAGGC
sg2_CTTNBP2NL	GTTCCAGCAGAAAGAACCCAT	GGAAAGGACGAAACACCGTTCCAGCAGAAAGAACCCATGTTTTAGAGCTAGAAATAGCAAGTTAAAATAAGGC
sg3_CTTNBP2NL	GACTGGAGTCTCAATCCCCAC	GGAAAGGACGAAACACCGACTGGAGTCTCAATCCCCACGTTTTAGAGCTAGAAATAGCAAGTTAAAATAAGGC
sg4_CTTNBP2NL	GAAAGGTGATCCTAGACCTTG	GGAAAGGACGAAACACCGAAAGGTGATCCTAGACCTTGGTTTTAGAGCTAGAAATAGCAAGTTAAAATAAGGC
sg5_CTTNBP2NL	GGAAGATAGTGAAGGACCTAG	GGAAAGGACGAAACACCGGAAGATAGTGAAGGACCTAGGTTTTAGAGCTAGAAATAGCAAGTTAAAATAAGGC
sg1_CUL4A	GGCTGCCCGACAACTACACGC	GGAAAGGACGAAACACCGGCTGCCCGACAACTACACGCGTTTTAGAGCTAGAAATAGCAAGTTAAAATAAGGC
sg2_CUL4A	GAGTTCTGCAGCACATAGGTG	GGAAAGGACGAAACACCGAGTTCTGCAGCACATAGGTGGTTTTAGAGCTAGAAATAGCAAGTTAAAATAAGGC
sg3_CUL4A	GTATGCTCACAGCAAAGCATG	GGAAAGGACGAAACACCGTATGCTCACAGCAAAGCATGGTTTTAGAGCTAGAAATAGCAAGTTAAAATAAGGC
sg4_CUL4A	GGAAACCACTGATTGCTTGTG	GGAAAGGACGAAACACCGGAAACCACTGATTGCTTGTGGTTTTAGAGCTAGAAATAGCAAGTTAAAATAAGGC
sg5_CUL4A	GTATATGCTGCCGAAGGCCAA	GGAAAGGACGAAACACCGTATATGCTGCCGAAGGCCAAGTTTTAGAGCTAGAAATAGCAAGTTAAAATAAGGC
sg1_CUX1	GATCTCCAACAGCGACCTGAG	GGAAAGGACGAAACACCGATCTCCAACAGCGACCTGAGGTTTTAGAGCTAGAAATAGCAAGTTAAAATAAGGC
sg2_CUX1	GCCACAGGTAACATCACCACC	GGAAAGGACGAAACACCGCCACAGGTAACATCACCACCGTTTTAGAGCTAGAAATAGCAAGTTAAAATAAGGC
sg3_CUX1	GTTCCAGTACTCTGACGACGA	GGAAAGGACGAAACACCGTTCCAGTACTCTGACGACGAGTTTTAGAGCTAGAAATAGCAAGTTAAAATAAGGC
sg4_CUX1	GGATCCAGAAGGCACCAGACG	GGAAAGGACGAAACACCGGATCCAGAAGGCACCAGACGGTTTTAGAGCTAGAAATAGCAAGTTAAAATAAGGC
sg5_CUX1	GTGCTGTCCGAGATCCAAAGC	GGAAAGGACGAAACACCGTGCTGTCCGAGATCCAAAGCGTTTTAGAGCTAGAAATAGCAAGTTAAAATAAGGC
sg1_DAB2IP	GTCACCTCTCATTGTCCGCGG	GGAAAGGACGAAACACCGTCACCTCTCATTGTCCGCGGGTTTTAGAGCTAGAAATAGCAAGTTAAAATAAGGC
sg2_DAB2IP	GGATCTTCAGATGGCCAACGG	GGAAAGGACGAAACACCGGATCTTCAGATGGCCAACGGGTTTTAGAGCTAGAAATAGCAAGTTAAAATAAGGC
sg3_DAB2IP	GACACCTCTTTCAACTCCCGT	GGAAAGGACGAAACACCGACACCTCTTTCAACTCCCGTGTTTTAGAGCTAGAAATAGCAAGTTAAAATAAGGC
sg4_DAB2IP	GTGGACAGTGACCGTGCGCAG	GGAAAGGACGAAACACCGTGGACAGTGACCGTGCGCAGGTTTTAGAGCTAGAAATAGCAAGTTAAAATAAGGC
sg5_DAB2IP	GGCGAGCGGTGCATCCCAACA	GGAAAGGACGAAACACCGGCGAGCGGTGCATCCCAACAGTTTTAGAGCTAGAAATAGCAAGTTAAAATAAGGC
sg1_DAPK1	GCATGCTCAGGATACGCACCG	GGAAAGGACGAAACACCGCATGCTCAGGATACGCACCGGTTTTAGAGCTAGAAATAGCAAGTTAAAATAAGGC
sg2_DAPK1	GACAACAACATGGATTGACGT	GGAAAGGACGAAACACCGACAACAACATGGATTGACGTGTTTTAGAGCTAGAAATAGCAAGTTAAAATAAGGC
sg3_DAPK1	GTTGGCACGGCTATTACTCTG	GGAAAGGACGAAACACCGTTGGCACGGCTATTACTCTGGTTTTAGAGCTAGAAATAGCAAGTTAAAATAAGGC
sg4_DAPK1	GTGATGTTAACCAACCCAACA	GGAAAGGACGAAACACCGTGATGTTAACCAACCCAACAGTTTTAGAGCTAGAAATAGCAAGTTAAAATAAGGC
sg5_DAPK1	GAAGTCAATGATCTTGATCCG	GGAAAGGACGAAACACCGAAGTCAATGATCTTGATCCGGTTTTAGAGCTAGAAATAGCAAGTTAAAATAAGGC
sg1_DAZAP1	GACGATGTAGGAGGTGAACGG	GGAAAGGACGAAACACCGACGATGTAGGAGGTGAACGGGTTTTAGAGCTAGAAATAGCAAGTTAAAATAAGGC
sg2_DAZAP1	GTTTCGGCCATCTAGCGTGTG	GGAAAGGACGAAACACCGTTTCGGCCATCTAGCGTGTGGTTTTAGAGCTAGAAATAGCAAGTTAAAATAAGGC
sg3_DAZAP1	GGGTGGAATTCCTCACAATTG	GGAAAGGACGAAACACCGGGTGGAATTCCTCACAATTGGTTTTAGAGCTAGAAATAGCAAGTTAAAATAAGGC
sg4_DAZAP1	GTTTCGAGGACGAACAATCAG	GGAAAGGACGAAACACCGTTTCGAGGACGAACAATCAGGTTTTAGAGCTAGAAATAGCAAGTTAAAATAAGGC
sg5_DAZAP1	GCTTGACTGGAGCACGACCCA	GGAAAGGACGAAACACCGCTTGACTGGAGCACGACCCAGTTTTAGAGCTAGAAATAGCAAGTTAAAATAAGGC
sg1_DBNL	GCAGCGCTATCAGGAGCAGGG	GGAAAGGACGAAACACCGCAGCGCTATCAGGAGCAGGGGTTTTAGAGCTAGAAATAGCAAGTTAAAATAAGGC
sg2_DBNL	GGGCGTGAACGATGTGCGGAA	GGAAAGGACGAAACACCGGGCGTGAACGATGTGCGGAAGTTTTAGAGCTAGAAATAGCAAGTTAAAATAAGGC
sg3_DBNL	GCCCATGTGACCATCAACGCA	GGAAAGGACGAAACACCGCCCATGTGACCATCAACGCAGTTTTAGAGCTAGAAATAGCAAGTTAAAATAAGGC
sg4_DBNL	GAGAAGTCCCCGACCGACTGG	GGAAAGGACGAAACACCGAGAAGTCCCCGACCGACTGGGTTTTAGAGCTAGAAATAGCAAGTTAAAATAAGGC
sg5_DBNL	GATGGTGGAGGAGCTCAACAG	GGAAAGGACGAAACACCGATGGTGGAGGAGCTCAACAGGTTTTAGAGCTAGAAATAGCAAGTTAAAATAAGGC
sg1_DCAF1	GAATGCCATTAGCGATACGAG	GGAAAGGACGAAACACCGAATGCCATTAGCGATACGAGGTTTTAGAGCTAGAAATAGCAAGTTAAAATAAGGC
sg2_DCAF1	GAATGTGGTTCAGTCCAACAA	GGAAAGGACGAAACACCGAATGTGGTTCAGTCCAACAAGTTTTAGAGCTAGAAATAGCAAGTTAAAATAAGGC
sg3_DCAF1	GTAATTGGTGCCAATCACCCA	GGAAAGGACGAAACACCGTAATTGGTGCCAATCACCCAGTTTTAGAGCTAGAAATAGCAAGTTAAAATAAGGC
sg4_DCAF1	GATTGGAAGACCTATTATGCA	GGAAAGGACGAAACACCGATTGGAAGACCTATTATGCAGTTTTAGAGCTAGAAATAGCAAGTTAAAATAAGGC
sg5_DCAF1	GACAGAATTTGTTGCGCATGG	GGAAAGGACGAAACACCGACAGAATTTGTTGCGCATGGGTTTTAGAGCTAGAAATAGCAAGTTAAAATAAGGC
sg1_DCAF10	GGAGGTTGAAGACGGCGCCGT	GGAAAGGACGAAACACCGGAGGTTGAAGACGGCGCCGTGTTTTAGAGCTAGAAATAGCAAGTTAAAATAAGGC
sg2_DCAF10	GACCCGAACAGCCTAGCGCCA	GGAAAGGACGAAACACCGACCCGAACAGCCTAGCGCCAGTTTTAGAGCTAGAAATAGCAAGTTAAAATAAGGC
sg3_DCAF10	GGTGTGAAAGAATTTCTTATG	GGAAAGGACGAAACACCGGTGTGAAAGAATTTCTTATGGTTTTAGAGCTAGAAATAGCAAGTTAAAATAAGGC
sg4_DCAF10	GACCATGTAAAGTGCATACTT	GGAAAGGACGAAACACCGACCATGTAAAGTGCATACTTGTTTTAGAGCTAGAAATAGCAAGTTAAAATAAGGC
sg5_DCAF10	GGCCCTCGCCACTACATCCCG	GGAAAGGACGAAACACCGGCCCTCGCCACTACATCCCGGTTTTAGAGCTAGAAATAGCAAGTTAAAATAAGGC
sg1_DCAF6	GTGGGCAAATAGCAACAGACG	GGAAAGGACGAAACACCGTGGGCAAATAGCAACAGACGGTTTTAGAGCTAGAAATAGCAAGTTAAAATAAGGC
sg2_DCAF6	GGGGAGCCATTGCAAATCTGA	GGAAAGGACGAAACACCGGGGAGCCATTGCAAATCTGAGTTTTAGAGCTAGAAATAGCAAGTTAAAATAAGGC
sg3_DCAF6	GTCAGGACTTGATGGGACCGT	GGAAAGGACGAAACACCGTCAGGACTTGATGGGACCGTGTTTTAGAGCTAGAAATAGCAAGTTAAAATAAGGC
sg4_DCAF6	GATGTCACTTGACGAGCAACA	GGAAAGGACGAAACACCGATGTCACTTGACGAGCAACAGTTTTAGAGCTAGAAATAGCAAGTTAAAATAAGGC
sg5_DCAF6	GATCTGTTTATCATTTGTACA	GGAAAGGACGAAACACCGATCTGTTTATCATTTGTACAGTTTTAGAGCTAGAAATAGCAAGTTAAAATAAGGC
sg1_DCBLD2	GGTAGTGTCAAACACGTTGGG	GGAAAGGACGAAACACCGGTAGTGTCAAACACGTTGGGGTTTTAGAGCTAGAAATAGCAAGTTAAAATAAGGC
sg2_DCBLD2	GTTAGAGTGAATCCTACCCAA	GGAAAGGACGAAACACCGTTAGAGTGAATCCTACCCAAGTTTTAGAGCTAGAAATAGCAAGTTAAAATAAGGC
sg3_DCBLD2	GATCACATTGCTGTTCATGAG	GGAAAGGACGAAACACCGATCACATTGCTGTTCATGAGGTTTTAGAGCTAGAAATAGCAAGTTAAAATAAGGC
sg4_DCBLD2	GTTGCCACTGATGAATACCAG	GGAAAGGACGAAACACCGTTGCCACTGATGAATACCAGGTTTTAGAGCTAGAAATAGCAAGTTAAAATAAGGC
sg5_DCBLD2	GTTCAGGATGTTATGGAACAC	GGAAAGGACGAAACACCGTTCAGGATGTTATGGAACACGTTTTAGAGCTAGAAATAGCAAGTTAAAATAAGGC
sg1_DCC	GAAGCAACTTACGGATACTTG	GGAAAGGACGAAACACCGAAGCAACTTACGGATACTTGGTTTTAGAGCTAGAAATAGCAAGTTAAAATAAGGC
sg2_DCC	GTGAGGGACTTTACCAATGTG	GGAAAGGACGAAACACCGTGAGGGACTTTACCAATGTGGTTTTAGAGCTAGAAATAGCAAGTTAAAATAAGGC
sg3_DCC	GTCACATACCTGCTTCATACG	GGAAAGGACGAAACACCGTCACATACCTGCTTCATACGGTTTTAGAGCTAGAAATAGCAAGTTAAAATAAGGC
sg4_DCC	GTCCCTTGAACCCAAACATCG	GGAAAGGACGAAACACCGTCCCTTGAACCCAAACATCGGTTTTAGAGCTAGAAATAGCAAGTTAAAATAAGGC
sg5_DCC	GACCTACTGGTGGGAGCATGG	GGAAAGGACGAAACACCGACCTACTGGTGGGAGCATGGGTTTTAGAGCTAGAAATAGCAAGTTAAAATAAGGC
sg1_DCP1A	GTGTGTTCGTCACGTTCAATG	GGAAAGGACGAAACACCGTGTGTTCGTCACGTTCAATGGTTTTAGAGCTAGAAATAGCAAGTTAAAATAAGGC
sg2_DCP1A	GTGAAGACCACGCCTAGACAG	GGAAAGGACGAAACACCGTGAAGACCACGCCTAGACAGGTTTTAGAGCTAGAAATAGCAAGTTAAAATAAGGC
sg3_DCP1A	GAGGGCTCAACGGGATTGTGT	GGAAAGGACGAAACACCGAGGGCTCAACGGGATTGTGTGTTTTAGAGCTAGAAATAGCAAGTTAAAATAAGGC
sg4_DCP1A	GAATCTGCTCGAGATTCGCAA	GGAAAGGACGAAACACCGAATCTGCTCGAGATTCGCAAGTTTTAGAGCTAGAAATAGCAAGTTAAAATAAGGC
sg5_DCP1A	GACCTTATCCTGTGACCCGGA	GGAAAGGACGAAACACCGACCTTATCCTGTGACCCGGAGTTTTAGAGCTAGAAATAGCAAGTTAAAATAAGGC
sg1_DDHD1	GGCTTCTGCCAGAGTACGACG	GGAAAGGACGAAACACCGGCTTCTGCCAGAGTACGACGGTTTTAGAGCTAGAAATAGCAAGTTAAAATAAGGC
sg2_DDHD1	GAGTGGTACCAGACTTCATAG	GGAAAGGACGAAACACCGAGTGGTACCAGACTTCATAGGTTTTAGAGCTAGAAATAGCAAGTTAAAATAAGGC
sg3_DDHD1	GTCGCTGCGCTACTACAGCGA	GGAAAGGACGAAACACCGTCGCTGCGCTACTACAGCGAGTTTTAGAGCTAGAAATAGCAAGTTAAAATAAGGC
sg4_DDHD1	GGATAAAATACCAGTAATGCG	GGAAAGGACGAAACACCGGATAAAATACCAGTAATGCGGTTTTAGAGCTAGAAATAGCAAGTTAAAATAAGGC
sg5_DDHD1	GATTACTCCTGACAAAGTACG	GGAAAGGACGAAACACCGATTACTCCTGACAAAGTACGGTTTTAGAGCTAGAAATAGCAAGTTAAAATAAGGC
sg1_DDI2	GATACTACTGAAATCTATTCG	GGAAAGGACGAAACACCGATACTACTGAAATCTATTCGGTTTTAGAGCTAGAAATAGCAAGTTAAAATAAGGC
sg2_DDI2	GGAAATAACTTCATCTCCTCA	GGAAAGGACGAAACACCGGAAATAACTTCATCTCCTCAGTTTTAGAGCTAGAAATAGCAAGTTAAAATAAGGC
sg3_DDI2	GCTTGTTGTAGATCGTCTATG	GGAAAGGACGAAACACCGCTTGTTGTAGATCGTCTATGGTTTTAGAGCTAGAAATAGCAAGTTAAAATAAGGC
sg4_DDI2	GTGGATTGCGTTCCTTCAGCA	GGAAAGGACGAAACACCGTGGATTGCGTTCCTTCAGCAGTTTTAGAGCTAGAAATAGCAAGTTAAAATAAGGC
sg5_DDI2	GGAGTCAACAAAGGCTTTCAC	GGAAAGGACGAAACACCGGAGTCAACAAAGGCTTTCACGTTTTAGAGCTAGAAATAGCAAGTTAAAATAAGGC
sg1_DDX10	GAGTGCAAGGATAGAAACACC	GGAAAGGACGAAACACCGAGTGCAAGGATAGAAACACCGTTTTAGAGCTAGAAATAGCAAGTTAAAATAAGGC
sg2_DDX10	GCATGAACCCAGACATACTCA	GGAAAGGACGAAACACCGCATGAACCCAGACATACTCAGTTTTAGAGCTAGAAATAGCAAGTTAAAATAAGGC
sg3_DDX10	GTACTCGTGTGCACACCAGGT	GGAAAGGACGAAACACCGTACTCGTGTGCACACCAGGTGTTTTAGAGCTAGAAATAGCAAGTTAAAATAAGGC
sg4_DDX10	GAAGGTGGAAAAAGACTCGAA	GGAAAGGACGAAACACCGAAGGTGGAAAAAGACTCGAAGTTTTAGAGCTAGAAATAGCAAGTTAAAATAAGGC
sg5_DDX10	GCAGATATACAGATCGTACAT	GGAAAGGACGAAACACCGCAGATATACAGATCGTACATGTTTTAGAGCTAGAAATAGCAAGTTAAAATAAGGC
sg1_DDX17	GGATTACACCCAGATCAACGT	GGAAAGGACGAAACACCGGATTACACCCAGATCAACGTGTTTTAGAGCTAGAAATAGCAAGTTAAAATAAGGC
sg2_DDX17	GGGTCTGGTGACGACCGATGG	GGAAAGGACGAAACACCGGGTCTGGTGACGACCGATGGGTTTTAGAGCTAGAAATAGCAAGTTAAAATAAGGC
sg3_DDX17	GTGGCTCTGGGAAGACGTTGG	GGAAAGGACGAAACACCGTGGCTCTGGGAAGACGTTGGGTTTTAGAGCTAGAAATAGCAAGTTAAAATAAGGC
sg4_DDX17	GCTTTCCAAGTCTCGAATCTG	GGAAAGGACGAAACACCGCTTTCCAAGTCTCGAATCTGGTTTTAGAGCTAGAAATAGCAAGTTAAAATAAGGC
sg5_DDX17	GGCATGATGGAAGGCAAACAC	GGAAAGGACGAAACACCGGCATGATGGAAGGCAAACACGTTTTAGAGCTAGAAATAGCAAGTTAAAATAAGGC
sg1_DDX20	GAAGCAGCAGTGACTCGAAGT	GGAAAGGACGAAACACCGAAGCAGCAGTGACTCGAAGTGTTTTAGAGCTAGAAATAGCAAGTTAAAATAAGGC
sg2_DDX20	GTCAAAAACCTTATGTGCCAA	GGAAAGGACGAAACACCGTCAAAAACCTTATGTGCCAAGTTTTAGAGCTAGAAATAGCAAGTTAAAATAAGGC
sg3_DDX20	GGAACTTGACTACTTGAACCC	GGAAAGGACGAAACACCGGAACTTGACTACTTGAACCCGTTTTAGAGCTAGAAATAGCAAGTTAAAATAAGGC
sg4_DDX20	GATTGGGAGACATACATGCAT	GGAAAGGACGAAACACCGATTGGGAGACATACATGCATGTTTTAGAGCTAGAAATAGCAAGTTAAAATAAGGC
sg5_DDX20	GGCAACGTCACCAAAAGAACT	GGAAAGGACGAAACACCGGCAACGTCACCAAAAGAACTGTTTTAGAGCTAGAAATAGCAAGTTAAAATAAGGC
sg1_DDX23	GCACATCAATCAAACGCCCAG	GGAAAGGACGAAACACCGCACATCAATCAAACGCCCAGGTTTTAGAGCTAGAAATAGCAAGTTAAAATAAGGC
sg2_DDX23	GATGACCTCCAAGATGTGTGG	GGAAAGGACGAAACACCGATGACCTCCAAGATGTGTGGGTTTTAGAGCTAGAAATAGCAAGTTAAAATAAGGC
sg3_DDX23	GTCAAGGGATAGACGTCGAGG	GGAAAGGACGAAACACCGTCAAGGGATAGACGTCGAGGGTTTTAGAGCTAGAAATAGCAAGTTAAAATAAGGC
sg4_DDX23	GAGGATCGAAGAGTCAGACCA	GGAAAGGACGAAACACCGAGGATCGAAGAGTCAGACCAGTTTTAGAGCTAGAAATAGCAAGTTAAAATAAGGC
sg5_DDX23	GCCTCTCTAAAGCAGAACGAG	GGAAAGGACGAAACACCGCCTCTCTAAAGCAGAACGAGGTTTTAGAGCTAGAAATAGCAAGTTAAAATAAGGC
sg1_DDX24	GCATGGTTTGTGATGATCCGG	GGAAAGGACGAAACACCGCATGGTTTGTGATGATCCGGGTTTTAGAGCTAGAAATAGCAAGTTAAAATAAGGC
sg2_DDX24	GTGAGACTAGATCACCAGGCA	GGAAAGGACGAAACACCGTGAGACTAGATCACCAGGCAGTTTTAGAGCTAGAAATAGCAAGTTAAAATAAGGC
sg3_DDX24	GGGAATTGACAGATTACCAGT	GGAAAGGACGAAACACCGGGAATTGACAGATTACCAGTGTTTTAGAGCTAGAAATAGCAAGTTAAAATAAGGC
sg4_DDX24	GCAACCACAATCTCAGGACGA	GGAAAGGACGAAACACCGCAACCACAATCTCAGGACGAGTTTTAGAGCTAGAAATAGCAAGTTAAAATAAGGC
sg5_DDX24	GATGCAGAAAATTGGCATGAG	GGAAAGGACGAAACACCGATGCAGAAAATTGGCATGAGGTTTTAGAGCTAGAAATAGCAAGTTAAAATAAGGC
sg1_DDX42	GCCTGATCGACCCTATTCGAG	GGAAAGGACGAAACACCGCCTGATCGACCCTATTCGAGGTTTTAGAGCTAGAAATAGCAAGTTAAAATAAGGC
sg2_DDX42	GAGTGATTGTGTGTCCTACCA	GGAAAGGACGAAACACCGAGTGATTGTGTGTCCTACCAGTTTTAGAGCTAGAAATAGCAAGTTAAAATAAGGC
sg3_DDX42	GTACCTCTGAATGATCAATGG	GGAAAGGACGAAACACCGTACCTCTGAATGATCAATGGGTTTTAGAGCTAGAAATAGCAAGTTAAAATAAGGC
sg4_DDX42	GGCGGCCAATCCTATGCGTGT	GGAAAGGACGAAACACCGGCGGCCAATCCTATGCGTGTGTTTTAGAGCTAGAAATAGCAAGTTAAAATAAGGC
sg5_DDX42	GACCTGGCACTGTATTGGAGT	GGAAAGGACGAAACACCGACCTGGCACTGTATTGGAGTGTTTTAGAGCTAGAAATAGCAAGTTAAAATAAGGC
sg1_DDX47	GTCCTCTATTGGAGTGCAGAG	GGAAAGGACGAAACACCGTCCTCTATTGGAGTGCAGAGGTTTTAGAGCTAGAAATAGCAAGTTAAAATAAGGC
sg2_DDX47	GGTTTAGAATGGGCAAAGCAA	GGAAAGGACGAAACACCGGTTTAGAATGGGCAAAGCAAGTTTTAGAGCTAGAAATAGCAAGTTAAAATAAGGC
sg3_DDX47	GATTCATTTAGAATATAAACC	GGAAAGGACGAAACACCGATTCATTTAGAATATAAACCGTTTTAGAGCTAGAAATAGCAAGTTAAAATAAGGC
sg4_DDX47	GGCTTCAATCTGGATCTTGGT	GGAAAGGACGAAACACCGGCTTCAATCTGGATCTTGGTGTTTTAGAGCTAGAAATAGCAAGTTAAAATAAGGC
sg5_DDX47	GCCTGACTCATTTGTCCATGG	GGAAAGGACGAAACACCGCCTGACTCATTTGTCCATGGGTTTTAGAGCTAGAAATAGCAAGTTAAAATAAGGC
sg1_DDX51	GGAGCCTCGTCCAGAAAACGT	GGAAAGGACGAAACACCGGAGCCTCGTCCAGAAAACGTGTTTTAGAGCTAGAAATAGCAAGTTAAAATAAGGC
sg2_DDX51	GCTGCCTCGCAGAAAGCAACG	GGAAAGGACGAAACACCGCTGCCTCGCAGAAAGCAACGGTTTTAGAGCTAGAAATAGCAAGTTAAAATAAGGC
sg3_DDX51	GGCAGACCACTCTCGAAAGCA	GGAAAGGACGAAACACCGGCAGACCACTCTCGAAAGCAGTTTTAGAGCTAGAAATAGCAAGTTAAAATAAGGC
sg4_DDX51	GACGTCAGGGATGTCCTCGAT	GGAAAGGACGAAACACCGACGTCAGGGATGTCCTCGATGTTTTAGAGCTAGAAATAGCAAGTTAAAATAAGGC
sg5_DDX51	GTTGACAGCATGCATCAGTCC	GGAAAGGACGAAACACCGTTGACAGCATGCATCAGTCCGTTTTAGAGCTAGAAATAGCAAGTTAAAATAAGGC
sg1_DEAF1	GGAAAAGAAGCATTCGCTACG	GGAAAGGACGAAACACCGGAAAAGAAGCATTCGCTACGGTTTTAGAGCTAGAAATAGCAAGTTAAAATAAGGC
sg2_DEAF1	GCGGGACAGATCACGACCTCG	GGAAAGGACGAAACACCGCGGGACAGATCACGACCTCGGTTTTAGAGCTAGAAATAGCAAGTTAAAATAAGGC
sg3_DEAF1	GACTCTGTACAAGAACAGGCT	GGAAAGGACGAAACACCGACTCTGTACAAGAACAGGCTGTTTTAGAGCTAGAAATAGCAAGTTAAAATAAGGC
sg4_DEAF1	GCACCACGTCTGTGGCGAACG	GGAAAGGACGAAACACCGCACCACGTCTGTGGCGAACGGTTTTAGAGCTAGAAATAGCAAGTTAAAATAAGGC
sg5_DEAF1	GAAGGCACAAAAAGCCTGACT	GGAAAGGACGAAACACCGAAGGCACAAAAAGCCTGACTGTTTTAGAGCTAGAAATAGCAAGTTAAAATAAGGC
sg1_DENND1A	GGCAGCCGTATCGGACACTCA	GGAAAGGACGAAACACCGGCAGCCGTATCGGACACTCAGTTTTAGAGCTAGAAATAGCAAGTTAAAATAAGGC
sg2_DENND1A	GCCAGAGCCTCCCAAACGACG	GGAAAGGACGAAACACCGCCAGAGCCTCCCAAACGACGGTTTTAGAGCTAGAAATAGCAAGTTAAAATAAGGC
sg3_DENND1A	GCCAGTATGCTGTACGAACGC	GGAAAGGACGAAACACCGCCAGTATGCTGTACGAACGCGTTTTAGAGCTAGAAATAGCAAGTTAAAATAAGGC
sg4_DENND1A	GTATAAAATACCTCGAACCAG	GGAAAGGACGAAACACCGTATAAAATACCTCGAACCAGGTTTTAGAGCTAGAAATAGCAAGTTAAAATAAGGC
sg5_DENND1A	GACTGCCTCATGGCTCCGGAG	GGAAAGGACGAAACACCGACTGCCTCATGGCTCCGGAGGTTTTAGAGCTAGAAATAGCAAGTTAAAATAAGGC
sg1_DENND4A	GCTTACCTGAACTAAAATCCG	GGAAAGGACGAAACACCGCTTACCTGAACTAAAATCCGGTTTTAGAGCTAGAAATAGCAAGTTAAAATAAGGC
sg2_DENND4A	GTACTCCCACTAATATTTGCG	GGAAAGGACGAAACACCGTACTCCCACTAATATTTGCGGTTTTAGAGCTAGAAATAGCAAGTTAAAATAAGGC
sg3_DENND4A	GGACAGACTTTCACATAAGCT	GGAAAGGACGAAACACCGGACAGACTTTCACATAAGCTGTTTTAGAGCTAGAAATAGCAAGTTAAAATAAGGC
sg4_DENND4A	GAAACCGTAATCTTAGTGGAG	GGAAAGGACGAAACACCGAAACCGTAATCTTAGTGGAGGTTTTAGAGCTAGAAATAGCAAGTTAAAATAAGGC
sg5_DENND4A	GGCTAAATCACGCCTAGCAGA	GGAAAGGACGAAACACCGGCTAAATCACGCCTAGCAGAGTTTTAGAGCTAGAAATAGCAAGTTAAAATAAGGC
sg1_DENND4C	GCACTCAATAGTAGCTCCCAT	GGAAAGGACGAAACACCGCACTCAATAGTAGCTCCCATGTTTTAGAGCTAGAAATAGCAAGTTAAAATAAGGC
sg2_DENND4C	GTGGCCTAGCAGTACCCGCAG	GGAAAGGACGAAACACCGTGGCCTAGCAGTACCCGCAGGTTTTAGAGCTAGAAATAGCAAGTTAAAATAAGGC
sg3_DENND4C	GTTATACAAATCCACCACAGT	GGAAAGGACGAAACACCGTTATACAAATCCACCACAGTGTTTTAGAGCTAGAAATAGCAAGTTAAAATAAGGC
sg4_DENND4C	GTTAGGTACGTCATCAACCAC	GGAAAGGACGAAACACCGTTAGGTACGTCATCAACCACGTTTTAGAGCTAGAAATAGCAAGTTAAAATAAGGC
sg5_DENND4C	GGATTCATTGTTTGACCGACA	GGAAAGGACGAAACACCGGATTCATTGTTTGACCGACAGTTTTAGAGCTAGAAATAGCAAGTTAAAATAAGGC
sg1_ESS2	GGGACGAGGAAGAGTATATCG	GGAAAGGACGAAACACCGGGACGAGGAAGAGTATATCGGTTTTAGAGCTAGAAATAGCAAGTTAAAATAAGGC
sg2_ESS2	GCCTGAGCCGCTACACGAGTG	GGAAAGGACGAAACACCGCCTGAGCCGCTACACGAGTGGTTTTAGAGCTAGAAATAGCAAGTTAAAATAAGGC
sg3_ESS2	GTCCAAATCCACCCACTCGAG	GGAAAGGACGAAACACCGTCCAAATCCACCCACTCGAGGTTTTAGAGCTAGAAATAGCAAGTTAAAATAAGGC
sg4_ESS2	GTCCCTCATGTACTATCCAGA	GGAAAGGACGAAACACCGTCCCTCATGTACTATCCAGAGTTTTAGAGCTAGAAATAGCAAGTTAAAATAAGGC
sg5_ESS2	GAGCCACATTTGAAACCCCTG	GGAAAGGACGAAACACCGAGCCACATTTGAAACCCCTGGTTTTAGAGCTAGAAATAGCAAGTTAAAATAAGGC
sg1_DHX16	GCAATCGCTACCACATGCCCA	GGAAAGGACGAAACACCGCAATCGCTACCACATGCCCAGTTTTAGAGCTAGAAATAGCAAGTTAAAATAAGGC
sg2_DHX16	GAACACCAGGATATCCCCAGG	GGAAAGGACGAAACACCGAACACCAGGATATCCCCAGGGTTTTAGAGCTAGAAATAGCAAGTTAAAATAAGGC
sg3_DHX16	GTCCCATCTGTCATGTAGCGG	GGAAAGGACGAAACACCGTCCCATCTGTCATGTAGCGGGTTTTAGAGCTAGAAATAGCAAGTTAAAATAAGGC
sg4_DHX16	GTTGCTGAGCGGGTTCGACAG	GGAAAGGACGAAACACCGTTGCTGAGCGGGTTCGACAGGTTTTAGAGCTAGAAATAGCAAGTTAAAATAAGGC
sg5_DHX16	GCTCGAAATGGGAACACCGGG	GGAAAGGACGAAACACCGCTCGAAATGGGAACACCGGGGTTTTAGAGCTAGAAATAGCAAGTTAAAATAAGGC
sg1_DHX36	GAATGAACTGAGTAACTTGAG	GGAAAGGACGAAACACCGAATGAACTGAGTAACTTGAGGTTTTAGAGCTAGAAATAGCAAGTTAAAATAAGGC
sg2_DHX36	GTGTCCAATGATACATATACC	GGAAAGGACGAAACACCGTGTCCAATGATACATATACCGTTTTAGAGCTAGAAATAGCAAGTTAAAATAAGGC
sg3_DHX36	GTCAGTACAATGTCCGCTGAG	GGAAAGGACGAAACACCGTCAGTACAATGTCCGCTGAGGTTTTAGAGCTAGAAATAGCAAGTTAAAATAAGGC
sg4_DHX36	GTGTGGTACGCGAAAAAACAG	GGAAAGGACGAAACACCGTGTGGTACGCGAAAAAACAGGTTTTAGAGCTAGAAATAGCAAGTTAAAATAAGGC
sg5_DHX36	GGCCTACAGTTAACCAGACAC	GGAAAGGACGAAACACCGGCCTACAGTTAACCAGACACGTTTTAGAGCTAGAAATAGCAAGTTAAAATAAGGC
sg1_DHX8	GTAGACGGCGAAATCTTGTCG	GGAAAGGACGAAACACCGTAGACGGCGAAATCTTGTCGGTTTTAGAGCTAGAAATAGCAAGTTAAAATAAGGC
sg2_DHX8	GACCGAGATAGAGACCACAAG	GGAAAGGACGAAACACCGACCGAGATAGAGACCACAAGGTTTTAGAGCTAGAAATAGCAAGTTAAAATAAGGC
sg3_DHX8	GCCACTGGATATGTTCGACCT	GGAAAGGACGAAACACCGCCACTGGATATGTTCGACCTGTTTTAGAGCTAGAAATAGCAAGTTAAAATAAGGC
sg4_DHX8	GTGATGATCGCGTACTGAGTG	GGAAAGGACGAAACACCGTGATGATCGCGTACTGAGTGGTTTTAGAGCTAGAAATAGCAAGTTAAAATAAGGC
sg5_DHX8	GCATCCCAATACCCCTCATGT	GGAAAGGACGAAACACCGCATCCCAATACCCCTCATGTGTTTTAGAGCTAGAAATAGCAAGTTAAAATAAGGC
sg1_DIAPH1	GTGTTGTTGAGAGACACACGA	GGAAAGGACGAAACACCGTGTTGTTGAGAGACACACGAGTTTTAGAGCTAGAAATAGCAAGTTAAAATAAGGC
sg2_DIAPH1	GGGAGGCATACCCATTCCGGG	GGAAAGGACGAAACACCGGGAGGCATACCCATTCCGGGGTTTTAGAGCTAGAAATAGCAAGTTAAAATAAGGC
sg3_DIAPH1	GCAGTAATAGCTGCCGCAGAG	GGAAAGGACGAAACACCGCAGTAATAGCTGCCGCAGAGGTTTTAGAGCTAGAAATAGCAAGTTAAAATAAGGC
sg4_DIAPH1	GCAATGCTCTCATCACACCAG	GGAAAGGACGAAACACCGCAATGCTCTCATCACACCAGGTTTTAGAGCTAGAAATAGCAAGTTAAAATAAGGC
sg5_DIAPH1	GAGCCCGACATGAGCTACAGG	GGAAAGGACGAAACACCGAGCCCGACATGAGCTACAGGGTTTTAGAGCTAGAAATAGCAAGTTAAAATAAGGC
sg1_DIDO1	GTATCTAAAGAGCTTTCCACG	GGAAAGGACGAAACACCGTATCTAAAGAGCTTTCCACGGTTTTAGAGCTAGAAATAGCAAGTTAAAATAAGGC
sg2_DIDO1	GGCCATCGCTGTCACTATCGG	GGAAAGGACGAAACACCGGCCATCGCTGTCACTATCGGGTTTTAGAGCTAGAAATAGCAAGTTAAAATAAGGC
sg3_DIDO1	GAGCTGAAGCACCACTCGATG	GGAAAGGACGAAACACCGAGCTGAAGCACCACTCGATGGTTTTAGAGCTAGAAATAGCAAGTTAAAATAAGGC
sg4_DIDO1	GCTGCGCGGAGTGAAGCACTC	GGAAAGGACGAAACACCGCTGCGCGGAGTGAAGCACTCGTTTTAGAGCTAGAAATAGCAAGTTAAAATAAGGC
sg5_DIDO1	GGGCACCGATTGTACAAGTAT	GGAAAGGACGAAACACCGGGCACCGATTGTACAAGTATGTTTTAGAGCTAGAAATAGCAAGTTAAAATAAGGC
sg1_DISP2	GGGTCTCCACGAAACACAGCG	GGAAAGGACGAAACACCGGGTCTCCACGAAACACAGCGGTTTTAGAGCTAGAAATAGCAAGTTAAAATAAGGC
sg2_DISP2	GCTCCGGCCTCACCACGAGCG	GGAAAGGACGAAACACCGCTCCGGCCTCACCACGAGCGGTTTTAGAGCTAGAAATAGCAAGTTAAAATAAGGC
sg3_DISP2	GCGGAACTTGATGACGCCGCA	GGAAAGGACGAAACACCGCGGAACTTGATGACGCCGCAGTTTTAGAGCTAGAAATAGCAAGTTAAAATAAGGC
sg4_DISP2	GGTTCCATGCGACACATGGAA	GGAAAGGACGAAACACCGGTTCCATGCGACACATGGAAGTTTTAGAGCTAGAAATAGCAAGTTAAAATAAGGC
sg5_DISP2	GAGAGCACTACAAGCCCTCAC	GGAAAGGACGAAACACCGAGAGCACTACAAGCCCTCACGTTTTAGAGCTAGAAATAGCAAGTTAAAATAAGGC
sg1_DLG2	GCCTTTGCCTACCTGACGTAG	GGAAAGGACGAAACACCGCCTTTGCCTACCTGACGTAGGTTTTAGAGCTAGAAATAGCAAGTTAAAATAAGGC
sg2_DLG2	GTGGACCAGCAGACCTAAGTG	GGAAAGGACGAAACACCGTGGACCAGCAGACCTAAGTGGTTTTAGAGCTAGAAATAGCAAGTTAAAATAAGGC
sg3_DLG2	GATTACGAAGATTATACCAGG	GGAAAGGACGAAACACCGATTACGAAGATTATACCAGGGTTTTAGAGCTAGAAATAGCAAGTTAAAATAAGGC
sg4_DLG2	GAATATTAAAGAACACATCAG	GGAAAGGACGAAACACCGAATATTAAAGAACACATCAGGTTTTAGAGCTAGAAATAGCAAGTTAAAATAAGGC
sg5_DLG2	GGCAATATAACTGACCTTCAG	GGAAAGGACGAAACACCGGCAATATAACTGACCTTCAGGTTTTAGAGCTAGAAATAGCAAGTTAAAATAAGGC
sg1_DLG4	GAGGCGAATTGTGATCCACCG	GGAAAGGACGAAACACCGAGGCGAATTGTGATCCACCGGTTTTAGAGCTAGAAATAGCAAGTTAAAATAAGGC
sg2_DLG4	GCATGACATAGAGGCGAACGA	GGAAAGGACGAAACACCGCATGACATAGAGGCGAACGAGTTTTAGAGCTAGAAATAGCAAGTTAAAATAAGGC
sg3_DLG4	GATGTAACAAAGATCATCGAA	GGAAAGGACGAAACACCGATGTAACAAAGATCATCGAAGTTTTAGAGCTAGAAATAGCAAGTTAAAATAAGGC
sg4_DLG4	GTGCAGGTGAACGGGACCGAG	GGAAAGGACGAAACACCGTGCAGGTGAACGGGACCGAGGTTTTAGAGCTAGAAATAGCAAGTTAAAATAAGGC
sg5_DLG4	GCATGCAGCACATCCCCAAAG	GGAAAGGACGAAACACCGCATGCAGCACATCCCCAAAGGTTTTAGAGCTAGAAATAGCAAGTTAAAATAAGGC
sg1_DLG5	GTGTGGGAGACAGGATCGTTG	GGAAAGGACGAAACACCGTGTGGGAGACAGGATCGTTGGTTTTAGAGCTAGAAATAGCAAGTTAAAATAAGGC
sg2_DLG5	GTTTGTCACTAAAGTGGACAA	GGAAAGGACGAAACACCGTTTGTCACTAAAGTGGACAAGTTTTAGAGCTAGAAATAGCAAGTTAAAATAAGGC
sg3_DLG5	GGGAGCTCAGGCTACGCTCAG	GGAAAGGACGAAACACCGGGAGCTCAGGCTACGCTCAGGTTTTAGAGCTAGAAATAGCAAGTTAAAATAAGGC
sg4_DLG5	GCGGCCTGCTAGGGTATAGCG	GGAAAGGACGAAACACCGCGGCCTGCTAGGGTATAGCGGTTTTAGAGCTAGAAATAGCAAGTTAAAATAAGGC
sg5_DLG5	GGATCCACCATGAGCTGAACA	GGAAAGGACGAAACACCGGATCCACCATGAGCTGAACAGTTTTAGAGCTAGAAATAGCAAGTTAAAATAAGGC
sg1_DLGAP5	GGATGATTGTGAATATAAACG	GGAAAGGACGAAACACCGGATGATTGTGAATATAAACGGTTTTAGAGCTAGAAATAGCAAGTTAAAATAAGGC
sg2_DLGAP5	GCGAGTCATTCTCAACGACGT	GGAAAGGACGAAACACCGCGAGTCATTCTCAACGACGTGTTTTAGAGCTAGAAATAGCAAGTTAAAATAAGGC
sg3_DLGAP5	GACTGGGTGTCAAAAAAGCAT	GGAAAGGACGAAACACCGACTGGGTGTCAAAAAAGCATGTTTTAGAGCTAGAAATAGCAAGTTAAAATAAGGC
sg4_DLGAP5	GCAAACAGTTAGAGGACCCAA	GGAAAGGACGAAACACCGCAAACAGTTAGAGGACCCAAGTTTTAGAGCTAGAAATAGCAAGTTAAAATAAGGC
sg5_DLGAP5	GGTAAACATTCCAACCTTGGA	GGAAAGGACGAAACACCGGTAAACATTCCAACCTTGGAGTTTTAGAGCTAGAAATAGCAAGTTAAAATAAGGC
sg1_DNAJC30	GGGCCGCGATCATACTTGCGA	GGAAAGGACGAAACACCGGGCCGCGATCATACTTGCGAGTTTTAGAGCTAGAAATAGCAAGTTAAAATAAGGC
sg2_DNAJC30	GCCCACCTCTCGGACCCACGA	GGAAAGGACGAAACACCGCCCACCTCTCGGACCCACGAGTTTTAGAGCTAGAAATAGCAAGTTAAAATAAGGC
sg3_DNAJC30	GGGAGCGAGGACTTATTCCCA	GGAAAGGACGAAACACCGGGAGCGAGGACTTATTCCCAGTTTTAGAGCTAGAAATAGCAAGTTAAAATAAGGC
sg4_DNAJC30	GGACGAGGACCTGCGCGGACC	GGAAAGGACGAAACACCGGACGAGGACCTGCGCGGACCGTTTTAGAGCTAGAAATAGCAAGTTAAAATAAGGC
sg5_DNAJC30	GCACGCAGGCCCAAATCAAGG	GGAAAGGACGAAACACCGCACGCAGGCCCAAATCAAGGGTTTTAGAGCTAGAAATAGCAAGTTAAAATAAGGC
sg1_DNAJC5	GGTGGTACAATGACTCCCCAG	GGAAAGGACGAAACACCGGTGGTACAATGACTCCCCAGGTTTTAGAGCTAGAAATAGCAAGTTAAAATAAGGC
sg2_DNAJC5	GCAAGAACCCCGACAACCCGG	GGAAAGGACGAAACACCGCAAGAACCCCGACAACCCGGGTTTTAGAGCTAGAAATAGCAAGTTAAAATAAGGC
sg3_DNAJC5	GCGGCTCGCTGGGTCTCTACG	GGAAAGGACGAAACACCGCGGCTCGCTGGGTCTCTACGGTTTTAGAGCTAGAAATAGCAAGTTAAAATAAGGC
sg4_DNAJC5	GCCAGCTGGACAGCACGAAGT	GGAAAGGACGAAACACCGCCAGCTGGACAGCACGAAGTGTTTTAGAGCTAGAAATAGCAAGTTAAAATAAGGC
sg5_DNAJC5	GGAGGCCGCAGAAGACAAACA	GGAAAGGACGAAACACCGGAGGCCGCAGAAGACAAACAGTTTTAGAGCTAGAAATAGCAAGTTAAAATAAGGC
sg1_DNM1L	GAAATAGCTACGGTGAACCCG	GGAAAGGACGAAACACCGAAATAGCTACGGTGAACCCGGTTTTAGAGCTAGAAATAGCAAGTTAAAATAAGGC
sg2_DNM1L	GATGGAACAAAGTATCTTGCT	GGAAAGGACGAAACACCGATGGAACAAAGTATCTTGCTGTTTTAGAGCTAGAAATAGCAAGTTAAAATAAGGC
sg3_DNM1L	GCCTTCCCATCAATACATCCA	GGAAAGGACGAAACACCGCCTTCCCATCAATACATCCAGTTTTAGAGCTAGAAATAGCAAGTTAAAATAAGGC
sg4_DNM1L	GGAGGTACTGGAATTGTCACC	GGAAAGGACGAAACACCGGAGGTACTGGAATTGTCACCGTTTTAGAGCTAGAAATAGCAAGTTAAAATAAGGC
sg5_DNM1L	GAAGTGTCAAATTGACAACGT	GGAAAGGACGAAACACCGAAGTGTCAAATTGACAACGTGTTTTAGAGCTAGAAATAGCAAGTTAAAATAAGGC
sg1_DNMT1	GCACCTGTGTCCCATCGACAC	GGAAAGGACGAAACACCGCACCTGTGTCCCATCGACACGTTTTAGAGCTAGAAATAGCAAGTTAAAATAAGGC
sg2_DNMT1	GGATTTCTGATGAAAAAGACG	GGAAAGGACGAAACACCGGATTTCTGATGAAAAAGACGGTTTTAGAGCTAGAAATAGCAAGTTAAAATAAGGC
sg3_DNMT1	GCAGGTCCTCATAGGTCGAGT	GGAAAGGACGAAACACCGCAGGTCCTCATAGGTCGAGTGTTTTAGAGCTAGAAATAGCAAGTTAAAATAAGGC
sg4_DNMT1	GAAGAATCGCATCTCTTGGGT	GGAAAGGACGAAACACCGAAGAATCGCATCTCTTGGGTGTTTTAGAGCTAGAAATAGCAAGTTAAAATAAGGC
sg5_DNMT1	GAACGGCATCCTGTACCGAGT	GGAAAGGACGAAACACCGAACGGCATCCTGTACCGAGTGTTTTAGAGCTAGAAATAGCAAGTTAAAATAAGGC
sg1_DOCK1	GTTTCCAGGTACGGAGATATG	GGAAAGGACGAAACACCGTTTCCAGGTACGGAGATATGGTTTTAGAGCTAGAAATAGCAAGTTAAAATAAGGC
sg2_DOCK1	GCAGCTGATGAAAGTCGATGG	GGAAAGGACGAAACACCGCAGCTGATGAAAGTCGATGGGTTTTAGAGCTAGAAATAGCAAGTTAAAATAAGGC
sg3_DOCK1	GTGTGGCGGAAGGTAAACCGA	GGAAAGGACGAAACACCGTGTGGCGGAAGGTAAACCGAGTTTTAGAGCTAGAAATAGCAAGTTAAAATAAGGC
sg4_DOCK1	GAAAAGGTCGCCGCAACCCCG	GGAAAGGACGAAACACCGAAAAGGTCGCCGCAACCCCGGTTTTAGAGCTAGAAATAGCAAGTTAAAATAAGGC
sg5_DOCK1	GGGACCACTCTCGGAGTGTCG	GGAAAGGACGAAACACCGGGACCACTCTCGGAGTGTCGGTTTTAGAGCTAGAAATAGCAAGTTAAAATAAGGC
sg1_DOCK5	GCATCTGGCGAAAGCTCTACG	GGAAAGGACGAAACACCGCATCTGGCGAAAGCTCTACGGTTTTAGAGCTAGAAATAGCAAGTTAAAATAAGGC
sg2_DOCK5	GTGGCACACAAGGCTGACGCG	GGAAAGGACGAAACACCGTGGCACACAAGGCTGACGCGGTTTTAGAGCTAGAAATAGCAAGTTAAAATAAGGC
sg3_DOCK5	GGAAGCTGCGAGCTTGCCTCG	GGAAAGGACGAAACACCGGAAGCTGCGAGCTTGCCTCGGTTTTAGAGCTAGAAATAGCAAGTTAAAATAAGGC
sg4_DOCK5	GACAAGCCTAACAGGTCAACT	GGAAAGGACGAAACACCGACAAGCCTAACAGGTCAACTGTTTTAGAGCTAGAAATAGCAAGTTAAAATAAGGC
sg5_DOCK5	GTCTTCTAAGGAAACTCTCCA	GGAAAGGACGAAACACCGTCTTCTAAGGAAACTCTCCAGTTTTAGAGCTAGAAATAGCAAGTTAAAATAAGGC
sg1_DPYSL3	GTTGCCCTCTCTACGTCACAA	GGAAAGGACGAAACACCGTTGCCCTCTCTACGTCACAAGTTTTAGAGCTAGAAATAGCAAGTTAAAATAAGGC
sg2_DPYSL3	GGACAATCTGATTGTTCCTGG	GGAAAGGACGAAACACCGGACAATCTGATTGTTCCTGGGTTTTAGAGCTAGAAATAGCAAGTTAAAATAAGGC
sg3_DPYSL3	GATAAGCCATATAAACCATGA	GGAAAGGACGAAACACCGATAAGCCATATAAACCATGAGTTTTAGAGCTAGAAATAGCAAGTTAAAATAAGGC
sg4_DPYSL3	GCTTCTTCCAAGGGACAAAGG	GGAAAGGACGAAACACCGCTTCTTCCAAGGGACAAAGGGTTTTAGAGCTAGAAATAGCAAGTTAAAATAAGGC
sg5_DPYSL3	GTCAGGAGCAAACCCGCATGT	GGAAAGGACGAAACACCGTCAGGAGCAAACCCGCATGTGTTTTAGAGCTAGAAATAGCAAGTTAAAATAAGGC
sg1_DSP	GAGTCACTCAGATGCGAACAG	GGAAAGGACGAAACACCGAGTCACTCAGATGCGAACAGGTTTTAGAGCTAGAAATAGCAAGTTAAAATAAGGC
sg2_DSP	GTGATGTTAGAAGAAGAACTG	GGAAAGGACGAAACACCGTGATGTTAGAAGAAGAACTGGTTTTAGAGCTAGAAATAGCAAGTTAAAATAAGGC
sg3_DSP	GTTGGTAATGTAACTCAAGGT	GGAAAGGACGAAACACCGTTGGTAATGTAACTCAAGGTGTTTTAGAGCTAGAAATAGCAAGTTAAAATAAGGC
sg4_DSP	GTCCAGCTTCAGACAAAATTG	GGAAAGGACGAAACACCGTCCAGCTTCAGACAAAATTGGTTTTAGAGCTAGAAATAGCAAGTTAAAATAAGGC
sg5_DSP	GACTCTAATTTCTGCCAACCA	GGAAAGGACGAAACACCGACTCTAATTTCTGCCAACCAGTTTTAGAGCTAGAAATAGCAAGTTAAAATAAGGC
sg1_DST	GTAGAATTCGAGCTAGCAATG	GGAAAGGACGAAACACCGTAGAATTCGAGCTAGCAATGGTTTTAGAGCTAGAAATAGCAAGTTAAAATAAGGC
sg2_DST	GACTTTGAACTCAGCCGACGG	GGAAAGGACGAAACACCGACTTTGAACTCAGCCGACGGGTTTTAGAGCTAGAAATAGCAAGTTAAAATAAGGC
sg3_DST	GCAAATGCCAAAACAACCTGG	GGAAAGGACGAAACACCGCAAATGCCAAAACAACCTGGGTTTTAGAGCTAGAAATAGCAAGTTAAAATAAGGC
sg4_DST	GCAAAGAAGCTAAAATCAGTG	GGAAAGGACGAAACACCGCAAAGAAGCTAAAATCAGTGGTTTTAGAGCTAGAAATAGCAAGTTAAAATAAGGC
sg5_DST	GCTTATCTGAACCTATTGCGG	GGAAAGGACGAAACACCGCTTATCTGAACCTATTGCGGGTTTTAGAGCTAGAAATAGCAAGTTAAAATAAGGC
sg1_DSTN	GATGCTTGAAAGGATCAGTTA	GGAAAGGACGAAACACCGATGCTTGAAAGGATCAGTTAGTTTTAGAGCTAGAAATAGCAAGTTAAAATAAGGC
sg2_DSTN	GAAGTGCATCATTGTAGAAGA	GGAAAGGACGAAACACCGAAGTGCATCATTGTAGAAGAGTTTTAGAGCTAGAAATAGCAAGTTAAAATAAGGC
sg3_DSTN	GGAGATCTTGGTTGGAGATGT	GGAAAGGACGAAACACCGGAGATCTTGGTTGGAGATGTGTTTTAGAGCTAGAAATAGCAAGTTAAAATAAGGC
sg4_DSTN	GATTCCCACAAAATGCTTGAA	GGAAAGGACGAAACACCGATTCCCACAAAATGCTTGAAGTTTTAGAGCTAGAAATAGCAAGTTAAAATAAGGC
sg5_DSTN	GGAAGGCAAAGAGATCTTGGT	GGAAAGGACGAAACACCGGAAGGCAAAGAGATCTTGGTGTTTTAGAGCTAGAAATAGCAAGTTAAAATAAGGC
sg1_DTL	GAGGTGATAAACTTTCCACGG	GGAAAGGACGAAACACCGAGGTGATAAACTTTCCACGGGTTTTAGAGCTAGAAATAGCAAGTTAAAATAAGGC
sg2_DTL	GTGAAGCTGCCTACATATGGA	GGAAAGGACGAAACACCGTGAAGCTGCCTACATATGGAGTTTTAGAGCTAGAAATAGCAAGTTAAAATAAGGC
sg3_DTL	GACAGCTGTATTCTGTACGGG	GGAAAGGACGAAACACCGACAGCTGTATTCTGTACGGGGTTTTAGAGCTAGAAATAGCAAGTTAAAATAAGGC
sg4_DTL	GGAGAATACCTTAGTCTCAGC	GGAAAGGACGAAACACCGGAGAATACCTTAGTCTCAGCGTTTTAGAGCTAGAAATAGCAAGTTAAAATAAGGC
sg5_DTL	GTACATCCAAAAGGAGGAACT	GGAAAGGACGAAACACCGTACATCCAAAAGGAGGAACTGTTTTAGAGCTAGAAATAGCAAGTTAAAATAAGGC
sg1_DUS3L	GGACTTTGTGGACATCAACGT	GGAAAGGACGAAACACCGGACTTTGTGGACATCAACGTGTTTTAGAGCTAGAAATAGCAAGTTAAAATAAGGC
sg2_DUS3L	GCAGACTCAGAAGAGGGCCCG	GGAAAGGACGAAACACCGCAGACTCAGAAGAGGGCCCGGTTTTAGAGCTAGAAATAGCAAGTTAAAATAAGGC
sg3_DUS3L	GCGAAGCGCTTGCAGATCCGT	GGAAAGGACGAAACACCGCGAAGCGCTTGCAGATCCGTGTTTTAGAGCTAGAAATAGCAAGTTAAAATAAGGC
sg4_DUS3L	GGAAGACTTGCCGGGAAACCG	GGAAAGGACGAAACACCGGAAGACTTGCCGGGAAACCGGTTTTAGAGCTAGAAATAGCAAGTTAAAATAAGGC
sg5_DUS3L	GCAGCCCCCGTCCATCCGCAA	GGAAAGGACGAAACACCGCAGCCCCCGTCCATCCGCAAGTTTTAGAGCTAGAAATAGCAAGTTAAAATAAGGC
sg1_DUSP1	GTACTAGCGTCCCTGACAGCG	GGAAAGGACGAAACACCGTACTAGCGTCCCTGACAGCGGTTTTAGAGCTAGAAATAGCAAGTTAAAATAAGGC
sg2_DUSP1	GCATCAGCTCCTGGTTCAACG	GGAAAGGACGAAACACCGCATCAGCTCCTGGTTCAACGGTTTTAGAGCTAGAAATAGCAAGTTAAAATAAGGC
sg3_DUSP1	GCGTCCAGCAACACCACGGCG	GGAAAGGACGAAACACCGCGTCCAGCAACACCACGGCGGTTTTAGAGCTAGAAATAGCAAGTTAAAATAAGGC
sg4_DUSP1	GTGCGTATCACGCTTCCCGCA	GGAAAGGACGAAACACCGTGCGTATCACGCTTCCCGCAGTTTTAGAGCTAGAAATAGCAAGTTAAAATAAGGC
sg5_DUSP1	GCGTTGACAGAGCCGGCGATG	GGAAAGGACGAAACACCGCGTTGACAGAGCCGGCGATGGTTTTAGAGCTAGAAATAGCAAGTTAAAATAAGGC
sg1_DUSP16	GCCAGCGAGATGTCCTCAACA	GGAAAGGACGAAACACCGCCAGCGAGATGTCCTCAACAGTTTTAGAGCTAGAAATAGCAAGTTAAAATAAGGC
sg2_DUSP16	GTCTACTGATTTGTCCAACCA	GGAAAGGACGAAACACCGTCTACTGATTTGTCCAACCAGTTTTAGAGCTAGAAATAGCAAGTTAAAATAAGGC
sg3_DUSP16	GAATGCAGGTAGGGACTAGAG	GGAAAGGACGAAACACCGAATGCAGGTAGGGACTAGAGGTTTTAGAGCTAGAAATAGCAAGTTAAAATAAGGC
sg4_DUSP16	GGCTCCAAGCTTATGAAGCGA	GGAAAGGACGAAACACCGGCTCCAAGCTTATGAAGCGAGTTTTAGAGCTAGAAATAGCAAGTTAAAATAAGGC
sg5_DUSP16	GGAGGTAGCAGAGTCGGCACA	GGAAAGGACGAAACACCGGAGGTAGCAGAGTCGGCACAGTTTTAGAGCTAGAAATAGCAAGTTAAAATAAGGC
sg1_DUSP5	GCCTTTGAGGAAGTAGACCCG	GGAAAGGACGAAACACCGCCTTTGAGGAAGTAGACCCGGTTTTAGAGCTAGAAATAGCAAGTTAAAATAAGGC
sg2_DUSP5	GTGTCTCCCGACGGACCTCCG	GGAAAGGACGAAACACCGTGTCTCCCGACGGACCTCCGGTTTTAGAGCTAGAAATAGCAAGTTAAAATAAGGC
sg3_DUSP5	GCTACAGGCCAGCTTATGACC	GGAAAGGACGAAACACCGCTACAGGCCAGCTTATGACCGTTTTAGAGCTAGAAATAGCAAGTTAAAATAAGGC
sg4_DUSP5	GGAGGCAGCGAAGGCCAGATA	GGAAAGGACGAAACACCGGAGGCAGCGAAGGCCAGATAGTTTTAGAGCTAGAAATAGCAAGTTAAAATAAGGC
sg5_DUSP5	GGGGAGCTAATGTCAGCCGTG	GGAAAGGACGAAACACCGGGGAGCTAATGTCAGCCGTGGTTTTAGAGCTAGAAATAGCAAGTTAAAATAAGGC
sg1_DUSP6	GGACTGGAACGAGAATACGGG	GGAAAGGACGAAACACCGGACTGGAACGAGAATACGGGGTTTTAGAGCTAGAAATAGCAAGTTAAAATAAGGC
sg2_DUSP6	GTAGATTGGTCTCGCAATGCA	GGAAAGGACGAAACACCGTAGATTGGTCTCGCAATGCAGTTTTAGAGCTAGAAATAGCAAGTTAAAATAAGGC
sg3_DUSP6	GCGAGTCGTCGCACATCGAGT	GGAAAGGACGAAACACCGCGAGTCGTCGCACATCGAGTGTTTTAGAGCTAGAAATAGCAAGTTAAAATAAGGC
sg4_DUSP6	GAAGGTCAGACTCGATGTCCG	GGAAAGGACGAAACACCGAAGGTCAGACTCGATGTCCGGTTTTAGAGCTAGAAATAGCAAGTTAAAATAAGGC
sg5_DUSP6	GTTCCTCCAACACGTCCAAGT	GGAAAGGACGAAACACCGTTCCTCCAACACGTCCAAGTGTTTTAGAGCTAGAAATAGCAAGTTAAAATAAGGC
sg1_DYNC1H1	GAAATGCGCCCCGAGACACCG	GGAAAGGACGAAACACCGAAATGCGCCCCGAGACACCGGTTTTAGAGCTAGAAATAGCAAGTTAAAATAAGGC
sg2_DYNC1H1	GCATGTGCCCAAATCCGAATG	GGAAAGGACGAAACACCGCATGTGCCCAAATCCGAATGGTTTTAGAGCTAGAAATAGCAAGTTAAAATAAGGC
sg3_DYNC1H1	GTCAGCGGAGAATGGTCTCCG	GGAAAGGACGAAACACCGTCAGCGGAGAATGGTCTCCGGTTTTAGAGCTAGAAATAGCAAGTTAAAATAAGGC
sg4_DYNC1H1	GGGACGCATACTGTCGCAACC	GGAAAGGACGAAACACCGGGACGCATACTGTCGCAACCGTTTTAGAGCTAGAAATAGCAAGTTAAAATAAGGC
sg5_DYNC1H1	GAGGATCATCGACAGCGTGAG	GGAAAGGACGAAACACCGAGGATCATCGACAGCGTGAGGTTTTAGAGCTAGAAATAGCAAGTTAAAATAAGGC
sg1_DYNC1LI1	GCTTGGGCAACGAGATAGCGT	GGAAAGGACGAAACACCGCTTGGGCAACGAGATAGCGTGTTTTAGAGCTAGAAATAGCAAGTTAAAATAAGGC
sg2_DYNC1LI1	GAGTACTAGTAGTTTGCACAA	GGAAAGGACGAAACACCGAGTACTAGTAGTTTGCACAAGTTTTAGAGCTAGAAATAGCAAGTTAAAATAAGGC
sg3_DYNC1LI1	GGATGGAGACCTATATCACAA	GGAAAGGACGAAACACCGGATGGAGACCTATATCACAAGTTTTAGAGCTAGAAATAGCAAGTTAAAATAAGGC
sg4_DYNC1LI1	GGTAGCACGTTCTTCCCCGCA	GGAAAGGACGAAACACCGGTAGCACGTTCTTCCCCGCAGTTTTAGAGCTAGAAATAGCAAGTTAAAATAAGGC
sg5_DYNC1LI1	GTTGTTGACATGTCAAAGCCT	GGAAAGGACGAAACACCGTTGTTGACATGTCAAAGCCTGTTTTAGAGCTAGAAATAGCAAGTTAAAATAAGGC
sg1_DYRK1B	GGCTGATGAACCAGCATGACA	GGAAAGGACGAAACACCGGCTGATGAACCAGCATGACAGTTTTAGAGCTAGAAATAGCAAGTTAAAATAAGGC
sg2_DYRK1B	GCACAGAGAGCTTACGCAGCG	GGAAAGGACGAAACACCGCACAGAGAGCTTACGCAGCGGTTTTAGAGCTAGAAATAGCAAGTTAAAATAAGGC
sg3_DYRK1B	GCATGACTACATCGTGCGCAG	GGAAAGGACGAAACACCGCATGACTACATCGTGCGCAGGTTTTAGAGCTAGAAATAGCAAGTTAAAATAAGGC
sg4_DYRK1B	GCCAGATGAACCGCATTGTGG	GGAAAGGACGAAACACCGCCAGATGAACCGCATTGTGGGTTTTAGAGCTAGAAATAGCAAGTTAAAATAAGGC
sg5_DYRK1B	GGGAAGCGGAGGTAGTCGGCG	GGAAAGGACGAAACACCGGGAAGCGGAGGTAGTCGGCGGTTTTAGAGCTAGAAATAGCAAGTTAAAATAAGGC
sg1_E2F4	GGAGTGTGAGTGGTCCCATTG	GGAAAGGACGAAACACCGGAGTGTGAGTGGTCCCATTGGTTTTAGAGCTAGAAATAGCAAGTTAAAATAAGGC
sg2_E2F4	GGATGTCCTCATGAGTGACGT	GGAAAGGACGAAACACCGGATGTCCTCATGAGTGACGTGTTTTAGAGCTAGAAATAGCAAGTTAAAATAAGGC
sg3_E2F4	GACTAGACCAGCACAAGGTGT	GGAAAGGACGAAACACCGACTAGACCAGCACAAGGTGTGTTTTAGAGCTAGAAATAGCAAGTTAAAATAAGGC
sg4_E2F4	GCAGTTTGTCAGCAATCTCCC	GGAAAGGACGAAACACCGCAGTTTGTCAGCAATCTCCCGTTTTAGAGCTAGAAATAGCAAGTTAAAATAAGGC
sg5_E2F4	GTAGCTGTACGCCAGAAGCGG	GGAAAGGACGAAACACCGTAGCTGTACGCCAGAAGCGGGTTTTAGAGCTAGAAATAGCAAGTTAAAATAAGGC
sg1_MAPRE1	GCTCAACACAGAGAACCGCTG	GGAAAGGACGAAACACCGCTCAACACAGAGAACCGCTGGTTTTAGAGCTAGAAATAGCAAGTTAAAATAAGGC
sg2_MAPRE1	GTGGAAAAGACTATGACCCTG	GGAAAGGACGAAACACCGTGGAAAAGACTATGACCCTGGTTTTAGAGCTAGAAATAGCAAGTTAAAATAAGGC
sg3_MAPRE1	GCCAGCATGTCATGTCGACTT	GGAAAGGACGAAACACCGCCAGCATGTCATGTCGACTTGTTTTAGAGCTAGAAATAGCAAGTTAAAATAAGGC
sg4_MAPRE1	GTATTCAGAGCTGGAGCAACA	GGAAAGGACGAAACACCGTATTCAGAGCTGGAGCAACAGTTTTAGAGCTAGAAATAGCAAGTTAAAATAAGGC
sg5_MAPRE1	GAAGATCGAACAGTTGTGCTC	GGAAAGGACGAAACACCGAAGATCGAACAGTTGTGCTCGTTTTAGAGCTAGAAATAGCAAGTTAAAATAAGGC
sg1_KIAA0368	GAACTGGTAACGATAAAGTCG	GGAAAGGACGAAACACCGAACTGGTAACGATAAAGTCGGTTTTAGAGCTAGAAATAGCAAGTTAAAATAAGGC
sg2_KIAA0368	GCATGGCAGTAAGAAGCGTAG	GGAAAGGACGAAACACCGCATGGCAGTAAGAAGCGTAGGTTTTAGAGCTAGAAATAGCAAGTTAAAATAAGGC
sg3_KIAA0368	GTAGTGATACACGCCACAGTG	GGAAAGGACGAAACACCGTAGTGATACACGCCACAGTGGTTTTAGAGCTAGAAATAGCAAGTTAAAATAAGGC
sg4_KIAA0368	GTAGTGGTATCAACAGTGTCG	GGAAAGGACGAAACACCGTAGTGGTATCAACAGTGTCGGTTTTAGAGCTAGAAATAGCAAGTTAAAATAAGGC
sg5_KIAA0368	GGAACGAGCAATCCAAACACT	GGAAAGGACGAAACACCGGAACGAGCAATCCAAACACTGTTTTAGAGCTAGAAATAGCAAGTTAAAATAAGGC
sg1_EDC3	GTACAGGAGTTGTGCCGACGA	GGAAAGGACGAAACACCGTACAGGAGTTGTGCCGACGAGTTTTAGAGCTAGAAATAGCAAGTTAAAATAAGGC
sg2_EDC3	GCCGAGCCCATTGTCTATCGA	GGAAAGGACGAAACACCGCCGAGCCCATTGTCTATCGAGTTTTAGAGCTAGAAATAGCAAGTTAAAATAAGGC
sg3_EDC3	GTAAAGATGACGAGTGCTTCG	GGAAAGGACGAAACACCGTAAAGATGACGAGTGCTTCGGTTTTAGAGCTAGAAATAGCAAGTTAAAATAAGGC
sg4_EDC3	GCACTTCACTCCATTATGGAA	GGAAAGGACGAAACACCGCACTTCACTCCATTATGGAAGTTTTAGAGCTAGAAATAGCAAGTTAAAATAAGGC
sg5_EDC3	GCAAGTGGGCATCAATCAGAA	GGAAAGGACGAAACACCGCAAGTGGGCATCAATCAGAAGTTTTAGAGCTAGAAATAGCAAGTTAAAATAAGGC
sg1_EDC4	GTCAGCGTCAGCACTTCGGAG	GGAAAGGACGAAACACCGTCAGCGTCAGCACTTCGGAGGTTTTAGAGCTAGAAATAGCAAGTTAAAATAAGGC
sg2_EDC4	GGCAGCTCCACGATTCGTCGG	GGAAAGGACGAAACACCGGCAGCTCCACGATTCGTCGGGTTTTAGAGCTAGAAATAGCAAGTTAAAATAAGGC
sg3_EDC4	GTGTGGTAAAAGGTCATAGCA	GGAAAGGACGAAACACCGTGTGGTAAAAGGTCATAGCAGTTTTAGAGCTAGAAATAGCAAGTTAAAATAAGGC
sg4_EDC4	GAAGCAAACCTTGAGGCTAGG	GGAAAGGACGAAACACCGAAGCAAACCTTGAGGCTAGGGTTTTAGAGCTAGAAATAGCAAGTTAAAATAAGGC
sg5_EDC4	GGGGCCTCAGATGCAATCTCA	GGAAAGGACGAAACACCGGGGCCTCAGATGCAATCTCAGTTTTAGAGCTAGAAATAGCAAGTTAAAATAAGGC
sg1_EEF1A1	GATTACAGGGACATCTCAGGT	GGAAAGGACGAAACACCGATTACAGGGACATCTCAGGTGTTTTAGAGCTAGAAATAGCAAGTTAAAATAAGGC
sg2_EEF1A1	GCATCTGATCTATAAATGCGG	GGAAAGGACGAAACACCGCATCTGATCTATAAATGCGGGTTTTAGAGCTAGAAATAGCAAGTTAAAATAAGGC
sg3_EEF1A1	GTTAATCCTTACAGATGGGAA	GGAAAGGACGAAACACCGTTAATCCTTACAGATGGGAAGTTTTAGAGCTAGAAATAGCAAGTTAAAATAAGGC
sg4_EEF1A1	GTGCTCCAGTCAACGTTACAA	GGAAAGGACGAAACACCGTGCTCCAGTCAACGTTACAAGTTTTAGAGCTAGAAATAGCAAGTTAAAATAAGGC
sg5_EEF1A1	GAAGCCACTTACGTTAGCACT	GGAAAGGACGAAACACCGAAGCCACTTACGTTAGCACTGTTTTAGAGCTAGAAATAGCAAGTTAAAATAAGGC
sg1_LOC101930123	GCACTATTCTCAGACTCCCGG	GGAAAGGACGAAACACCGCACTATTCTCAGACTCCCGGGTTTTAGAGCTAGAAATAGCAAGTTAAAATAAGGC
sg2_LOC101930123	GCAGAGAGGGTCCTTACTCGG	GGAAAGGACGAAACACCGCAGAGAGGGTCCTTACTCGGGTTTTAGAGCTAGAAATAGCAAGTTAAAATAAGGC
sg3_LOC101930123	GGTGTCGAGTAGCACGTTCGG	GGAAAGGACGAAACACCGGTGTCGAGTAGCACGTTCGGGTTTTAGAGCTAGAAATAGCAAGTTAAAATAAGGC
sg4_LOC101930123	GGTGAAGTGGCTGAAGGCCTG	GGAAAGGACGAAACACCGGTGAAGTGGCTGAAGGCCTGGTTTTAGAGCTAGAAATAGCAAGTTAAAATAAGGC
sg5_LOC101930123	GACGGCAACCTAGGTGTCCGC	GGAAAGGACGAAACACCGACGGCAACCTAGGTGTCCGCGTTTTAGAGCTAGAAATAGCAAGTTAAAATAAGGC
sg1_EEF2K	GTTATCGAGGTCACTGAACAC	GGAAAGGACGAAACACCGTTATCGAGGTCACTGAACACGTTTTAGAGCTAGAAATAGCAAGTTAAAATAAGGC
sg2_EEF2K	GGCAACCTAACAAAAAGTGAG	GGAAAGGACGAAACACCGGCAACCTAACAAAAAGTGAGGTTTTAGAGCTAGAAATAGCAAGTTAAAATAAGGC
sg3_EEF2K	GACTTCCGATTACTGTATGAG	GGAAAGGACGAAACACCGACTTCCGATTACTGTATGAGGTTTTAGAGCTAGAAATAGCAAGTTAAAATAAGGC
sg4_EEF2K	GCAGGTACAACGCCGTCACCG	GGAAAGGACGAAACACCGCAGGTACAACGCCGTCACCGGTTTTAGAGCTAGAAATAGCAAGTTAAAATAAGGC
sg5_EEF2K	GATGGTCTTGGCTGATTGCTA	GGAAAGGACGAAACACCGATGGTCTTGGCTGATTGCTAGTTTTAGAGCTAGAAATAGCAAGTTAAAATAAGGC
sg1_EFHD2	GCCTGAAAAACATGATCAAGG	GGAAAGGACGAAACACCGCCTGAAAAACATGATCAAGGGTTTTAGAGCTAGAAATAGCAAGTTAAAATAAGGC
sg2_EFHD2	GTCTGCAGGTATGATGCCGGG	GGAAAGGACGAAACACCGTCTGCAGGTATGATGCCGGGGTTTTAGAGCTAGAAATAGCAAGTTAAAATAAGGC
sg3_EFHD2	GACTCATGATGGAGAAACTTG	GGAAAGGACGAAACACCGACTCATGATGGAGAAACTTGGTTTTAGAGCTAGAAATAGCAAGTTAAAATAAGGC
sg4_EFHD2	GCAGCAAGCTGAGCTTCCGGG	GGAAAGGACGAAACACCGCAGCAAGCTGAGCTTCCGGGGTTTTAGAGCTAGAAATAGCAAGTTAAAATAAGGC
sg5_EFHD2	GCGGCGCGCAGACCTCAACCA	GGAAAGGACGAAACACCGCGGCGCGCAGACCTCAACCAGTTTTAGAGCTAGAAATAGCAAGTTAAAATAAGGC
sg1_EFNB3	GGGAGGTGTGTGCCTAACCAG	GGAAAGGACGAAACACCGGGAGGTGTGTGCCTAACCAGGTTTTAGAGCTAGAAATAGCAAGTTAAAATAAGGC
sg2_EFNB3	GTGTACCCTCAGATCGGGGAC	GGAAAGGACGAAACACCGTGTACCCTCAGATCGGGGACGTTTTAGAGCTAGAAATAGCAAGTTAAAATAAGGC
sg3_EFNB3	GTGCCCATGGAAAGAGACCGA	GGAAAGGACGAAACACCGTGCCCATGGAAAGAGACCGAGTTTTAGAGCTAGAAATAGCAAGTTAAAATAAGGC
sg4_EFNB3	GTACCAATGATGTAGTAATCG	GGAAAGGACGAAACACCGTACCAATGATGTAGTAATCGGTTTTAGAGCTAGAAATAGCAAGTTAAAATAAGGC
sg5_EFNB3	GGTAGAACTCATAATTAGGAG	GGAAAGGACGAAACACCGGTAGAACTCATAATTAGGAGGTTTTAGAGCTAGAAATAGCAAGTTAAAATAAGGC
sg1_EGFR	GTGTCACCACATAATTACCTG	GGAAAGGACGAAACACCGTGTCACCACATAATTACCTGGTTTTAGAGCTAGAAATAGCAAGTTAAAATAAGGC
sg2_EGFR	GGTGGAGCCTCTTACACCCAG	GGAAAGGACGAAACACCGGTGGAGCCTCTTACACCCAGGTTTTAGAGCTAGAAATAGCAAGTTAAAATAAGGC
sg3_EGFR	GGAGAACCTAGAAATCATACG	GGAAAGGACGAAACACCGGAGAACCTAGAAATCATACGGTTTTAGAGCTAGAAATAGCAAGTTAAAATAAGGC
sg4_EGFR	GTCTTGCCGGAATGTCAGCCG	GGAAAGGACGAAACACCGTCTTGCCGGAATGTCAGCCGGTTTTAGAGCTAGAAATAGCAAGTTAAAATAAGGC
sg5_EGFR	GGTCTGCGTACTTCCAGACCA	GGAAAGGACGAAACACCGGTCTGCGTACTTCCAGACCAGTTTTAGAGCTAGAAATAGCAAGTTAAAATAAGGC
sg1_EHBP1	GAGTCCTGCGACAGTAAGGGG	GGAAAGGACGAAACACCGAGTCCTGCGACAGTAAGGGGGTTTTAGAGCTAGAAATAGCAAGTTAAAATAAGGC
sg2_EHBP1	GTTTGTTACAGGATCCTCATG	GGAAAGGACGAAACACCGTTTGTTACAGGATCCTCATGGTTTTAGAGCTAGAAATAGCAAGTTAAAATAAGGC
sg3_EHBP1	GGAAAGCTCTTAGACCTTCAG	GGAAAGGACGAAACACCGGAAAGCTCTTAGACCTTCAGGTTTTAGAGCTAGAAATAGCAAGTTAAAATAAGGC
sg4_EHBP1	GAAGCTTCAAACTCTAGACAT	GGAAAGGACGAAACACCGAAGCTTCAAACTCTAGACATGTTTTAGAGCTAGAAATAGCAAGTTAAAATAAGGC
sg5_EHBP1	GCTTCCTTTGAAGGCATACGA	GGAAAGGACGAAACACCGCTTCCTTTGAAGGCATACGAGTTTTAGAGCTAGAAATAGCAAGTTAAAATAAGGC
sg1_EHBP1L1	GGGTTAGAAGCTGATACAACA	GGAAAGGACGAAACACCGGGTTAGAAGCTGATACAACAGTTTTAGAGCTAGAAATAGCAAGTTAAAATAAGGC
sg2_EHBP1L1	GCAGAACGAGCTAATGAAGCG	GGAAAGGACGAAACACCGCAGAACGAGCTAATGAAGCGGTTTTAGAGCTAGAAATAGCAAGTTAAAATAAGGC
sg3_EHBP1L1	GGACAGAAATTATAGTTCCAG	GGAAAGGACGAAACACCGGACAGAAATTATAGTTCCAGGTTTTAGAGCTAGAAATAGCAAGTTAAAATAAGGC
sg4_EHBP1L1	GGGTGACCCAGGAGATATCTG	GGAAAGGACGAAACACCGGGTGACCCAGGAGATATCTGGTTTTAGAGCTAGAAATAGCAAGTTAAAATAAGGC
sg5_EHBP1L1	GTGCCTGTCCAAGTCCCAGTG	GGAAAGGACGAAACACCGTGCCTGTCCAAGTCCCAGTGGTTTTAGAGCTAGAAATAGCAAGTTAAAATAAGGC
sg1_EIF2AK2	GATTATGAACAGTGTGCATCG	GGAAAGGACGAAACACCGATTATGAACAGTGTGCATCGGTTTTAGAGCTAGAAATAGCAAGTTAAAATAAGGC
sg2_EIF2AK2	GGCAACCTACCTCCTATCATG	GGAAAGGACGAAACACCGGCAACCTACCTCCTATCATGGTTTTAGAGCTAGAAATAGCAAGTTAAAATAAGGC
sg3_EIF2AK2	GGGAGCGTGAAGTAAAAGCAT	GGAAAGGACGAAACACCGGGAGCGTGAAGTAAAAGCATGTTTTAGAGCTAGAAATAGCAAGTTAAAATAAGGC
sg4_EIF2AK2	GGAAAGAAACAAAGTATACTG	GGAAAGGACGAAACACCGGAAAGAAACAAAGTATACTGGTTTTAGAGCTAGAAATAGCAAGTTAAAATAAGGC
sg5_EIF2AK2	GAAAGGCAATACGTACCACTG	GGAAAGGACGAAACACCGAAAGGCAATACGTACCACTGGTTTTAGAGCTAGAAATAGCAAGTTAAAATAAGGC
sg1_EIF2AK4	GGCAAGACGACTCCATCGTGG	GGAAAGGACGAAACACCGGCAAGACGACTCCATCGTGGGTTTTAGAGCTAGAAATAGCAAGTTAAAATAAGGC
sg2_EIF2AK4	GAGGATGACCGAGCTGCACGC	GGAAAGGACGAAACACCGAGGATGACCGAGCTGCACGCGTTTTAGAGCTAGAAATAGCAAGTTAAAATAAGGC
sg3_EIF2AK4	GCTATGACAGCGACATACTGA	GGAAAGGACGAAACACCGCTATGACAGCGACATACTGAGTTTTAGAGCTAGAAATAGCAAGTTAAAATAAGGC
sg4_EIF2AK4	GAACTGGCCAAGAAACACTGT	GGAAAGGACGAAACACCGAACTGGCCAAGAAACACTGTGTTTTAGAGCTAGAAATAGCAAGTTAAAATAAGGC
sg5_EIF2AK4	GTGTGCACTACCTATACATCC	GGAAAGGACGAAACACCGTGTGCACTACCTATACATCCGTTTTAGAGCTAGAAATAGCAAGTTAAAATAAGGC
sg1_EIF2B4	GAGAAGTAGGTCATCAACCTG	GGAAAGGACGAAACACCGAGAAGTAGGTCATCAACCTGGTTTTAGAGCTAGAAATAGCAAGTTAAAATAAGGC
sg2_EIF2B4	GATAAACTAAAACCCTACATG	GGAAAGGACGAAACACCGATAAACTAAAACCCTACATGGTTTTAGAGCTAGAAATAGCAAGTTAAAATAAGGC
sg3_EIF2B4	GCTGCAGGCCGAGTCGCACCA	GGAAAGGACGAAACACCGCTGCAGGCCGAGTCGCACCAGTTTTAGAGCTAGAAATAGCAAGTTAAAATAAGGC
sg4_EIF2B4	GTGAGCGTCGAGCCAAGCAGG	GGAAAGGACGAAACACCGTGAGCGTCGAGCCAAGCAGGGTTTTAGAGCTAGAAATAGCAAGTTAAAATAAGGC
sg5_EIF2B4	GTAACAAGGAAATCACCAGTG	GGAAAGGACGAAACACCGTAACAAGGAAATCACCAGTGGTTTTAGAGCTAGAAATAGCAAGTTAAAATAAGGC
sg1_EIF2B5	GCCGCCCTACATCTCTCAATG	GGAAAGGACGAAACACCGCCGCCCTACATCTCTCAATGGTTTTAGAGCTAGAAATAGCAAGTTAAAATAAGGC
sg2_EIF2B5	GCCCGGCACAACATCTACCGA	GGAAAGGACGAAACACCGCCCGGCACAACATCTACCGAGTTTTAGAGCTAGAAATAGCAAGTTAAAATAAGGC
sg3_EIF2B5	GCTTCGTGGCAACGAGTTGGG	GGAAAGGACGAAACACCGCTTCGTGGCAACGAGTTGGGGTTTTAGAGCTAGAAATAGCAAGTTAAAATAAGGC
sg4_EIF2B5	GCGAGTTCAGTGATGATTCTG	GGAAAGGACGAAACACCGCGAGTTCAGTGATGATTCTGGTTTTAGAGCTAGAAATAGCAAGTTAAAATAAGGC
sg5_EIF2B5	GGCGAGGTCTCTTAGTGAATG	GGAAAGGACGAAACACCGGCGAGGTCTCTTAGTGAATGGTTTTAGAGCTAGAAATAGCAAGTTAAAATAAGGC
sg1_EIF2S1	GGTGTGTGGTTGTCATTAGGG	GGAAAGGACGAAACACCGGTGTGTGGTTGTCATTAGGGGTTTTAGAGCTAGAAATAGCAAGTTAAAATAAGGC
sg2_EIF2S1	GTAATAGGCGCTTGACCCCAC	GGAAAGGACGAAACACCGTAATAGGCGCTTGACCCCACGTTTTAGAGCTAGAAATAGCAAGTTAAAATAAGGC
sg3_EIF2S1	GAGCTGGAAAGCCTATTCCAG	GGAAAGGACGAAACACCGAGCTGGAAAGCCTATTCCAGGTTTTAGAGCTAGAAATAGCAAGTTAAAATAAGGC
sg4_EIF2S1	GTCAGATCCATTGCTGAAATG	GGAAAGGACGAAACACCGTCAGATCCATTGCTGAAATGGTTTTAGAGCTAGAAATAGCAAGTTAAAATAAGGC
sg5_EIF2S1	GTGCATGCTTAAATGCATCAT	GGAAAGGACGAAACACCGTGCATGCTTAAATGCATCATGTTTTAGAGCTAGAAATAGCAAGTTAAAATAAGGC
sg1_EIF3A	GTTTGATAAAGAGCGCTTACG	GGAAAGGACGAAACACCGTTTGATAAAGAGCGCTTACGGTTTTAGAGCTAGAAATAGCAAGTTAAAATAAGGC
sg2_EIF3A	GTCAATGGAGGACTCTCGTTG	GGAAAGGACGAAACACCGTCAATGGAGGACTCTCGTTGGTTTTAGAGCTAGAAATAGCAAGTTAAAATAAGGC
sg3_EIF3A	GTTAATAAGGCCAATTCGTGT	GGAAAGGACGAAACACCGTTAATAAGGCCAATTCGTGTGTTTTAGAGCTAGAAATAGCAAGTTAAAATAAGGC
sg4_EIF3A	GTCCCACAGGAATTTAACCCA	GGAAAGGACGAAACACCGTCCCACAGGAATTTAACCCAGTTTTAGAGCTAGAAATAGCAAGTTAAAATAAGGC
sg5_EIF3A	GGGCAGCGTAAAGAAGAACGC	GGAAAGGACGAAACACCGGGCAGCGTAAAGAAGAACGCGTTTTAGAGCTAGAAATAGCAAGTTAAAATAAGGC
sg1_EIF3G	GCTTCAAAGGCTGTCGCAAGG	GGAAAGGACGAAACACCGCTTCAAAGGCTGTCGCAAGGGTTTTAGAGCTAGAAATAGCAAGTTAAAATAAGGC
sg2_EIF3G	GTGACCCCCCCGGACCCAATG	GGAAAGGACGAAACACCGTGACCCCCCCGGACCCAATGGTTTTAGAGCTAGAAATAGCAAGTTAAAATAAGGC
sg3_EIF3G	GGACAGAGTACAAGATAGATG	GGAAAGGACGAAACACCGGACAGAGTACAAGATAGATGGTTTTAGAGCTAGAAATAGCAAGTTAAAATAAGGC
sg4_EIF3G	GGGACCCTATGAACAAACTCA	GGAAAGGACGAAACACCGGGACCCTATGAACAAACTCAGTTTTAGAGCTAGAAATAGCAAGTTAAAATAAGGC
sg5_EIF3G	GGCCCCTACAAGGATACGCTG	GGAAAGGACGAAACACCGGCCCCTACAAGGATACGCTGGTTTTAGAGCTAGAAATAGCAAGTTAAAATAAGGC
sg1_EIF4B	GGTCATCGTTACTGTGCCAAG	GGAAAGGACGAAACACCGGTCATCGTTACTGTGCCAAGGTTTTAGAGCTAGAAATAGCAAGTTAAAATAAGGC
sg2_EIF4B	GTGCCCTGAGTCTCAATGAAG	GGAAAGGACGAAACACCGTGCCCTGAGTCTCAATGAAGGTTTTAGAGCTAGAAATAGCAAGTTAAAATAAGGC
sg3_EIF4B	GATGAAGACCGATATGACAGA	GGAAAGGACGAAACACCGATGAAGACCGATATGACAGAGTTTTAGAGCTAGAAATAGCAAGTTAAAATAAGGC
sg4_EIF4B	GAGCAGCTCGAGTGGACTGGG	GGAAAGGACGAAACACCGAGCAGCTCGAGTGGACTGGGGTTTTAGAGCTAGAAATAGCAAGTTAAAATAAGGC
sg5_EIF4B	GTATCGATCCATATCCCGGCG	GGAAAGGACGAAACACCGTATCGATCCATATCCCGGCGGTTTTAGAGCTAGAAATAGCAAGTTAAAATAAGGC
sg1_EIF4E	GTAATCCCCCGACTACAGAAG	GGAAAGGACGAAACACCGTAATCCCCCGACTACAGAAGGTTTTAGAGCTAGAAATAGCAAGTTAAAATAAGGC
sg2_EIF4E	GAAAGCTTACCTGTTCTGTAG	GGAAAGGACGAAACACCGAAAGCTTACCTGTTCTGTAGGTTTTAGAGCTAGAAATAGCAAGTTAAAATAAGGC
sg3_EIF4E	GGAAGATGAGAAAAACAAACG	GGAAAGGACGAAACACCGGAAGATGAGAAAAACAAACGGTTTTAGAGCTAGAAATAGCAAGTTAAAATAAGGC
sg4_EIF4E	GAAACTTGGCAAGCAAACCTG	GGAAAGGACGAAACACCGAAACTTGGCAAGCAAACCTGGTTTTAGAGCTAGAAATAGCAAGTTAAAATAAGGC
sg5_EIF4E	GAAAAGTGAGTAGTCACAGCC	GGAAAGGACGAAACACCGAAAAGTGAGTAGTCACAGCCGTTTTAGAGCTAGAAATAGCAAGTTAAAATAAGGC
sg1_EIF4EBP1	GTGTGACCAAAACACCCCCAA	GGAAAGGACGAAACACCGTGTGACCAAAACACCCCCAAGTTTTAGAGCTAGAAATAGCAAGTTAAAATAAGGC
sg2_EIF4EBP1	GGGAAATTCCTGATGGAGTGT	GGAAAGGACGAAACACCGGGAAATTCCTGATGGAGTGTGTTTTAGAGCTAGAAATAGCAAGTTAAAATAAGGC
sg3_EIF4EBP1	GGTACCAGGATCATCTATGAC	GGAAAGGACGAAACACCGGTACCAGGATCATCTATGACGTTTTAGAGCTAGAAATAGCAAGTTAAAATAAGGC
sg4_EIF4EBP1	GGTCGTGCTGTAGTCCCCGGG	GGAAAGGACGAAACACCGGTCGTGCTGTAGTCCCCGGGGTTTTAGAGCTAGAAATAGCAAGTTAAAATAAGGC
sg5_EIF4EBP1	GGCCGAGCACCACCCGGCGAG	GGAAAGGACGAAACACCGGCCGAGCACCACCCGGCGAGGTTTTAGAGCTAGAAATAGCAAGTTAAAATAAGGC
sg1_EIF4ENIF1	GTGAGCGCCGGGAGCTAACAG	GGAAAGGACGAAACACCGTGAGCGCCGGGAGCTAACAGGTTTTAGAGCTAGAAATAGCAAGTTAAAATAAGGC
sg2_EIF4ENIF1	GTCAGGTATAGTAGAGTGCAA	GGAAAGGACGAAACACCGTCAGGTATAGTAGAGTGCAAGTTTTAGAGCTAGAAATAGCAAGTTAAAATAAGGC
sg3_EIF4ENIF1	GTGGGCGAAGGTAGTCAGCTG	GGAAAGGACGAAACACCGTGGGCGAAGGTAGTCAGCTGGTTTTAGAGCTAGAAATAGCAAGTTAAAATAAGGC
sg4_EIF4ENIF1	GTTGACCCAAGACTGCTGGAT	GGAAAGGACGAAACACCGTTGACCCAAGACTGCTGGATGTTTTAGAGCTAGAAATAGCAAGTTAAAATAAGGC
sg5_EIF4ENIF1	GTGAGCACAATGAAGGCAAGT	GGAAAGGACGAAACACCGTGAGCACAATGAAGGCAAGTGTTTTAGAGCTAGAAATAGCAAGTTAAAATAAGGC
sg1_EIF4G1	GACTGGAAACTAACCGCCATG	GGAAAGGACGAAACACCGACTGGAAACTAACCGCCATGGTTTTAGAGCTAGAAATAGCAAGTTAAAATAAGGC
sg2_EIF4G1	GTGGTGGTGAGCAGACGACAA	GGAAAGGACGAAACACCGTGGTGGTGAGCAGACGACAAGTTTTAGAGCTAGAAATAGCAAGTTAAAATAAGGC
sg3_EIF4G1	GATTGCCACATATCAGTGACG	GGAAAGGACGAAACACCGATTGCCACATATCAGTGACGGTTTTAGAGCTAGAAATAGCAAGTTAAAATAAGGC
sg4_EIF4G1	GGGATCTCGAATTCGGATCTG	GGAAAGGACGAAACACCGGGATCTCGAATTCGGATCTGGTTTTAGAGCTAGAAATAGCAAGTTAAAATAAGGC
sg5_EIF4G1	GATCTTCGGTCATTAACACTG	GGAAAGGACGAAACACCGATCTTCGGTCATTAACACTGGTTTTAGAGCTAGAAATAGCAAGTTAAAATAAGGC
sg1_EIF4G3	GCATGAACCGAATCCTAGATG	GGAAAGGACGAAACACCGCATGAACCGAATCCTAGATGGTTTTAGAGCTAGAAATAGCAAGTTAAAATAAGGC
sg2_EIF4G3	GGAAGCTGAGCCAGTACGTAA	GGAAAGGACGAAACACCGGAAGCTGAGCCAGTACGTAAGTTTTAGAGCTAGAAATAGCAAGTTAAAATAAGGC
sg3_EIF4G3	GGGTGTAAAGTCTGGTCCTCG	GGAAAGGACGAAACACCGGGTGTAAAGTCTGGTCCTCGGTTTTAGAGCTAGAAATAGCAAGTTAAAATAAGGC
sg4_EIF4G3	GGCAGCTAGCGACCAGAAGCA	GGAAAGGACGAAACACCGGCAGCTAGCGACCAGAAGCAGTTTTAGAGCTAGAAATAGCAAGTTAAAATAAGGC
sg5_EIF4G3	GTGCTGCGTAGGCACTATGAT	GGAAAGGACGAAACACCGTGCTGCGTAGGCACTATGATGTTTTAGAGCTAGAAATAGCAAGTTAAAATAAGGC
sg1_EIF5B	GTTGATAGACTCAATTGTCTG	GGAAAGGACGAAACACCGTTGATAGACTCAATTGTCTGGTTTTAGAGCTAGAAATAGCAAGTTAAAATAAGGC
sg2_EIF5B	GTACTTGGGCATGTGGACACA	GGAAAGGACGAAACACCGTACTTGGGCATGTGGACACAGTTTTAGAGCTAGAAATAGCAAGTTAAAATAAGGC
sg3_EIF5B	GCAGGTCCTAACATAGAAAGT	GGAAAGGACGAAACACCGCAGGTCCTAACATAGAAAGTGTTTTAGAGCTAGAAATAGCAAGTTAAAATAAGGC
sg4_EIF5B	GACACCACCTCCTGTTGAACC	GGAAAGGACGAAACACCGACACCACCTCCTGTTGAACCGTTTTAGAGCTAGAAATAGCAAGTTAAAATAAGGC
sg5_EIF5B	GAAAGACTGCAAAACCGAAAG	GGAAAGGACGAAACACCGAAAGACTGCAAAACCGAAAGGTTTTAGAGCTAGAAATAGCAAGTTAAAATAAGGC
sg1_ELK1	GGAAATCGGAAGAGCTTAATG	GGAAAGGACGAAACACCGGAAATCGGAAGAGCTTAATGGTTTTAGAGCTAGAAATAGCAAGTTAAAATAAGGC
sg2_ELK1	GTGCTATACATGCCGCCCCAG	GGAAAGGACGAAACACCGTGCTATACATGCCGCCCCAGGTTTTAGAGCTAGAAATAGCAAGTTAAAATAAGGC
sg3_ELK1	GGGTCGCAGGGTGCTCCACTG	GGAAAGGACGAAACACCGGGTCGCAGGGTGCTCCACTGGTTTTAGAGCTAGAAATAGCAAGTTAAAATAAGGC
sg4_ELK1	GAGGAAGAGTTGGAAGTTGCG	GGAAAGGACGAAACACCGAGGAAGAGTTGGAAGTTGCGGTTTTAGAGCTAGAAATAGCAAGTTAAAATAAGGC
sg5_ELK1	GCTTGCGGTACTACTATGACA	GGAAAGGACGAAACACCGCTTGCGGTACTACTATGACAGTTTTAGAGCTAGAAATAGCAAGTTAAAATAAGGC
sg1_ELK4	GTCTGGGTGAGAACTCAGTGG	GGAAAGGACGAAACACCGTCTGGGTGAGAACTCAGTGGGTTTTAGAGCTAGAAATAGCAAGTTAAAATAAGGC
sg2_ELK4	GGAACATGGATCCAATGACAG	GGAAAGGACGAAACACCGGAACATGGATCCAATGACAGGTTTTAGAGCTAGAAATAGCAAGTTAAAATAAGGC
sg3_ELK4	GTATGTAGTCATTGCGGCTAG	GGAAAGGACGAAACACCGTATGTAGTCATTGCGGCTAGGTTTTAGAGCTAGAAATAGCAAGTTAAAATAAGGC
sg4_ELK4	GCTTTACATAATAGTATCTGA	GGAAAGGACGAAACACCGCTTTACATAATAGTATCTGAGTTTTAGAGCTAGAAATAGCAAGTTAAAATAAGGC
sg5_ELK4	GGACACCTTCCAAAAAGCCAC	GGAAAGGACGAAACACCGGACACCTTCCAAAAAGCCACGTTTTAGAGCTAGAAATAGCAAGTTAAAATAAGGC
sg1_EMD	GGCCGGTACAACATCCCGCAC	GGAAAGGACGAAACACCGGCCGGTACAACATCCCGCACGTTTTAGAGCTAGAAATAGCAAGTTAAAATAAGGC
sg2_EMD	GAGACTTGAATTCGACTAGAG	GGAAAGGACGAAACACCGAGACTTGAATTCGACTAGAGGTTTTAGAGCTAGAAATAGCAAGTTAAAATAAGGC
sg3_EMD	GGGAATGAAGTCACTGACTGG	GGAAAGGACGAAACACCGGGAATGAAGTCACTGACTGGGTTTTAGAGCTAGAAATAGCAAGTTAAAATAAGGC
sg4_EMD	GTCGAGTACGAGACCCAGAGG	GGAAAGGACGAAACACCGTCGAGTACGAGACCCAGAGGGTTTTAGAGCTAGAAATAGCAAGTTAAAATAAGGC
sg5_EMD	GCGTACATGGGGCGTTCCCTG	GGAAAGGACGAAACACCGCGTACATGGGGCGTTCCCTGGTTTTAGAGCTAGAAATAGCAAGTTAAAATAAGGC
sg1_EML3	GACGAAGAATGCATTGCTGAG	GGAAAGGACGAAACACCGACGAAGAATGCATTGCTGAGGTTTTAGAGCTAGAAATAGCAAGTTAAAATAAGGC
sg2_EML3	GGCAGCTGCATCGTCACCAGT	GGAAAGGACGAAACACCGGCAGCTGCATCGTCACCAGTGTTTTAGAGCTAGAAATAGCAAGTTAAAATAAGGC
sg3_EML3	GAACTGCAGGAGATTGGACTG	GGAAAGGACGAAACACCGAACTGCAGGAGATTGGACTGGTTTTAGAGCTAGAAATAGCAAGTTAAAATAAGGC
sg4_EML3	GGCAACACAAACAGATTAGAG	GGAAAGGACGAAACACCGGCAACACAAACAGATTAGAGGTTTTAGAGCTAGAAATAGCAAGTTAAAATAAGGC
sg5_EML3	GCTACGTGTCAGCACGCTGTG	GGAAAGGACGAAACACCGCTACGTGTCAGCACGCTGTGGTTTTAGAGCTAGAAATAGCAAGTTAAAATAAGGC
sg1_EMSY	GATGGTAGGTTTAATACCAGG	GGAAAGGACGAAACACCGATGGTAGGTTTAATACCAGGGTTTTAGAGCTAGAAATAGCAAGTTAAAATAAGGC
sg2_EMSY	GGTAGAAGCAATGACTGACGT	GGAAAGGACGAAACACCGGTAGAAGCAATGACTGACGTGTTTTAGAGCTAGAAATAGCAAGTTAAAATAAGGC
sg3_EMSY	GGTTCTGACCAATCCTGACGC	GGAAAGGACGAAACACCGGTTCTGACCAATCCTGACGCGTTTTAGAGCTAGAAATAGCAAGTTAAAATAAGGC
sg4_EMSY	GGCACACAAGCAACCTATACC	GGAAAGGACGAAACACCGGCACACAAGCAACCTATACCGTTTTAGAGCTAGAAATAGCAAGTTAAAATAAGGC
sg5_EMSY	GTGGGCAGCAAGGGAAAACGC	GGAAAGGACGAAACACCGTGGGCAGCAAGGGAAAACGCGTTTTAGAGCTAGAAATAGCAAGTTAAAATAAGGC
sg1_ENO1	GAGGTCCTACCTTGCTAACCA	GGAAAGGACGAAACACCGAGGTCCTACCTTGCTAACCAGTTTTAGAGCTAGAAATAGCAAGTTAAAATAAGGC
sg2_ENO1	GGGTCATCGGCATGGACGTAG	GGAAAGGACGAAACACCGGGTCATCGGCATGGACGTAGGTTTTAGAGCTAGAAATAGCAAGTTAAAATAAGGC
sg3_ENO1	GGGAAAGATGCCACCAATGTG	GGAAAGGACGAAACACCGGGAAAGATGCCACCAATGTGGTTTTAGAGCTAGAAATAGCAAGTTAAAATAAGGC
sg4_ENO1	GACAGCAGCTCTGAAGAGACC	GGAAAGGACGAAACACCGACAGCAGCTCTGAAGAGACCGTTTTAGAGCTAGAAATAGCAAGTTAAAATAAGGC
sg5_ENO1	GCAGGCGAGATGTACCTGCTG	GGAAAGGACGAAACACCGCAGGCGAGATGTACCTGCTGGTTTTAGAGCTAGAAATAGCAAGTTAAAATAAGGC
sg1_CLINT1	GGCAACGAACGATGATCCTTG	GGAAAGGACGAAACACCGGCAACGAACGATGATCCTTGGTTTTAGAGCTAGAAATAGCAAGTTAAAATAAGGC
sg2_CLINT1	GGAGCAGCAGCACATTACACA	GGAAAGGACGAAACACCGGAGCAGCAGCACATTACACAGTTTTAGAGCTAGAAATAGCAAGTTAAAATAAGGC
sg3_CLINT1	GACTCGCCACTGGAAGCAACA	GGAAAGGACGAAACACCGACTCGCCACTGGAAGCAACAGTTTTAGAGCTAGAAATAGCAAGTTAAAATAAGGC
sg4_CLINT1	GGGATCAGCTGATTTATTCGG	GGAAAGGACGAAACACCGGGATCAGCTGATTTATTCGGGTTTTAGAGCTAGAAATAGCAAGTTAAAATAAGGC
sg5_CLINT1	GACACCATCAGCAAGTTCCGG	GGAAAGGACGAAACACCGACACCATCAGCAAGTTCCGGGTTTTAGAGCTAGAAATAGCAAGTTAAAATAAGGC
sg1_EP300	GGGTACGACTAGGTACAGGCG	GGAAAGGACGAAACACCGGGTACGACTAGGTACAGGCGGTTTTAGAGCTAGAAATAGCAAGTTAAAATAAGGC
sg2_EP300	GTTCTTCATTGTGCGACAGTG	GGAAAGGACGAAACACCGTTCTTCATTGTGCGACAGTGGTTTTAGAGCTAGAAATAGCAAGTTAAAATAAGGC
sg3_EP300	GCTGTAATAAGTGGCATCACG	GGAAAGGACGAAACACCGCTGTAATAAGTGGCATCACGGTTTTAGAGCTAGAAATAGCAAGTTAAAATAAGGC
sg4_EP300	GCCTGACCCAAGTATGATCCG	GGAAAGGACGAAACACCGCCTGACCCAAGTATGATCCGGTTTTAGAGCTAGAAATAGCAAGTTAAAATAAGGC
sg5_EP300	GGGTCAAAAGCCCAATGACAC	GGAAAGGACGAAACACCGGGTCAAAAGCCCAATGACACGTTTTAGAGCTAGAAATAGCAAGTTAAAATAAGGC
sg1_EPB41L1	GCTATATCAAGATCCGGCCTG	GGAAAGGACGAAACACCGCTATATCAAGATCCGGCCTGGTTTTAGAGCTAGAAATAGCAAGTTAAAATAAGGC
sg2_EPB41L1	GCTTCGCCCCTAACCAGACCC	GGAAAGGACGAAACACCGCTTCGCCCCTAACCAGACCCGTTTTAGAGCTAGAAATAGCAAGTTAAAATAAGGC
sg3_EPB41L1	GCGAAGTAGTCCTTCTCTAGG	GGAAAGGACGAAACACCGCGAAGTAGTCCTTCTCTAGGGTTTTAGAGCTAGAAATAGCAAGTTAAAATAAGGC
sg4_EPB41L1	GGCTCCAAGTTCCGGTACAGT	GGAAAGGACGAAACACCGGCTCCAAGTTCCGGTACAGTGTTTTAGAGCTAGAAATAGCAAGTTAAAATAAGGC
sg5_EPB41L1	GGTTCCCAGTCTCGATCCCGG	GGAAAGGACGAAACACCGGTTCCCAGTCTCGATCCCGGGTTTTAGAGCTAGAAATAGCAAGTTAAAATAAGGC
sg1_EPB41L2	GCAGGAAGACAAATTAGAAGG	GGAAAGGACGAAACACCGCAGGAAGACAAATTAGAAGGGTTTTAGAGCTAGAAATAGCAAGTTAAAATAAGGC
sg2_EPB41L2	GGGGCAAACTGGAATTCACTG	GGAAAGGACGAAACACCGGGGCAAACTGGAATTCACTGGTTTTAGAGCTAGAAATAGCAAGTTAAAATAAGGC
sg3_EPB41L2	GAAAGTCATATACCTTAGTAG	GGAAAGGACGAAACACCGAAAGTCATATACCTTAGTAGGTTTTAGAGCTAGAAATAGCAAGTTAAAATAAGGC
sg4_EPB41L2	GTGTTGACCTACATCATGCCA	GGAAAGGACGAAACACCGTGTTGACCTACATCATGCCAGTTTTAGAGCTAGAAATAGCAAGTTAAAATAAGGC
sg5_EPB41L2	GGTCTCCAGGAGTCTAGATGG	GGAAAGGACGAAACACCGGTCTCCAGGAGTCTAGATGGGTTTTAGAGCTAGAAATAGCAAGTTAAAATAAGGC
sg1_EPHA2	GCAAGTTGCCAGATCCCTCCG	GGAAAGGACGAAACACCGCAAGTTGCCAGATCCCTCCGGTTTTAGAGCTAGAAATAGCAAGTTAAAATAAGGC
sg2_EPHA2	GCGAGGTCACTTACCGCAAGA	GGAAAGGACGAAACACCGCGAGGTCACTTACCGCAAGAGTTTTAGAGCTAGAAATAGCAAGTTAAAATAAGGC
sg3_EPHA2	GCGCACCAACTGGGTGTACCG	GGAAAGGACGAAACACCGCGCACCAACTGGGTGTACCGGTTTTAGAGCTAGAAATAGCAAGTTAAAATAAGGC
sg4_EPHA2	GGTGAAGGTGTAGTTCATGTG	GGAAAGGACGAAACACCGGTGAAGGTGTAGTTCATGTGGTTTTAGAGCTAGAAATAGCAAGTTAAAATAAGGC
sg5_EPHA2	GCTGCAAGACTCACGTGTGCA	GGAAAGGACGAAACACCGCTGCAAGACTCACGTGTGCAGTTTTAGAGCTAGAAATAGCAAGTTAAAATAAGGC
sg1_EPN1	GCCACCCCAAGGGTCAACTGA	GGAAAGGACGAAACACCGCCACCCCAAGGGTCAACTGAGTTTTAGAGCTAGAAATAGCAAGTTAAAATAAGGC
sg2_EPN1	GGGTCGGCAATCTCTGACATG	GGAAAGGACGAAACACCGGGTCGGCAATCTCTGACATGGTTTTAGAGCTAGAAATAGCAAGTTAAAATAAGGC
sg3_EPN1	GGGAGGAGCGGATCCGTCGCG	GGAAAGGACGAAACACCGGGAGGAGCGGATCCGTCGCGGTTTTAGAGCTAGAAATAGCAAGTTAAAATAAGGC
sg4_EPN1	GGTACCTCATCAAGACCGGCT	GGAAAGGACGAAACACCGGTACCTCATCAAGACCGGCTGTTTTAGAGCTAGAAATAGCAAGTTAAAATAAGGC
sg5_EPN1	GGGGCCGTGAAGACGTCAGCA	GGAAAGGACGAAACACCGGGGCCGTGAAGACGTCAGCAGTTTTAGAGCTAGAAATAGCAAGTTAAAATAAGGC
sg1_EPS15	GAATGATTCCACCATCAGACA	GGAAAGGACGAAACACCGAATGATTCCACCATCAGACAGTTTTAGAGCTAGAAATAGCAAGTTAAAATAAGGC
sg2_EPS15	GGAGGTTCCACTGATTAGCAA	GGAAAGGACGAAACACCGGAGGTTCCACTGATTAGCAAGTTTTAGAGCTAGAAATAGCAAGTTAAAATAAGGC
sg3_EPS15	GTATTAAACAGAGGACAAGTG	GGAAAGGACGAAACACCGTATTAAACAGAGGACAAGTGGTTTTAGAGCTAGAAATAGCAAGTTAAAATAAGGC
sg4_EPS15	GAACAGCCAGACATTACCAGT	GGAAAGGACGAAACACCGAACAGCCAGACATTACCAGTGTTTTAGAGCTAGAAATAGCAAGTTAAAATAAGGC
sg5_EPS15	GCGTTTACAAGAATGCTGTGT	GGAAAGGACGAAACACCGCGTTTACAAGAATGCTGTGTGTTTTAGAGCTAGAAATAGCAAGTTAAAATAAGGC
sg1_EPS15L1	GGGATCGAGATGAGTTCGCTG	GGAAAGGACGAAACACCGGGATCGAGATGAGTTCGCTGGTTTTAGAGCTAGAAATAGCAAGTTAAAATAAGGC
sg2_EPS15L1	GTGGCCGATACGAGGCAAACG	GGAAAGGACGAAACACCGTGGCCGATACGAGGCAAACGGTTTTAGAGCTAGAAATAGCAAGTTAAAATAAGGC
sg3_EPS15L1	GATTACAAAATGACCTAGACC	GGAAAGGACGAAACACCGATTACAAAATGACCTAGACCGTTTTAGAGCTAGAAATAGCAAGTTAAAATAAGGC
sg4_EPS15L1	GCGATCTGAACCGAGCCAAGT	GGAAAGGACGAAACACCGCGATCTGAACCGAGCCAAGTGTTTTAGAGCTAGAAATAGCAAGTTAAAATAAGGC
sg5_EPS15L1	GGCTGCATGAAAGCCGCCAGG	GGAAAGGACGAAACACCGGCTGCATGAAAGCCGCCAGGGTTTTAGAGCTAGAAATAGCAAGTTAAAATAAGGC
sg1_EPS8	GTCGACTTCTAACATCCACCT	GGAAAGGACGAAACACCGTCGACTTCTAACATCCACCTGTTTTAGAGCTAGAAATAGCAAGTTAAAATAAGGC
sg2_EPS8	GTATGTTCCACGATTCCGCAA	GGAAAGGACGAAACACCGTATGTTCCACGATTCCGCAAGTTTTAGAGCTAGAAATAGCAAGTTAAAATAAGGC
sg3_EPS8	GGCTACTGAACGCATAGCCAT	GGAAAGGACGAAACACCGGCTACTGAACGCATAGCCATGTTTTAGAGCTAGAAATAGCAAGTTAAAATAAGGC
sg4_EPS8	GCAAAGCATCTTACTTCAACA	GGAAAGGACGAAACACCGCAAAGCATCTTACTTCAACAGTTTTAGAGCTAGAAATAGCAAGTTAAAATAAGGC
sg5_EPS8	GTGTTTCCAAAAGTTTAAACA	GGAAAGGACGAAACACCGTGTTTCCAAAAGTTTAAACAGTTTTAGAGCTAGAAATAGCAAGTTAAAATAAGGC
sg1_ERBB2	GAACTACCTTTCTACGGACGT	GGAAAGGACGAAACACCGAACTACCTTTCTACGGACGTGTTTTAGAGCTAGAAATAGCAAGTTAAAATAAGGC
sg2_ERBB2	GCAGAACCTGCAAGTAATCCG	GGAAAGGACGAAACACCGCAGAACCTGCAAGTAATCCGGTTTTAGAGCTAGAAATAGCAAGTTAAAATAAGGC
sg3_ERBB2	GTCATCGCTCACAACCAAGTG	GGAAAGGACGAAACACCGTCATCGCTCACAACCAAGTGGTTTTAGAGCTAGAAATAGCAAGTTAAAATAAGGC
sg4_ERBB2	GTTGGGATCCTCATCAAGCGA	GGAAAGGACGAAACACCGTTGGGATCCTCATCAAGCGAGTTTTAGAGCTAGAAATAGCAAGTTAAAATAAGGC
sg5_ERBB2	GCAGCGGGAGCCCTTACACAT	GGAAAGGACGAAACACCGCAGCGGGAGCCCTTACACATGTTTTAGAGCTAGAAATAGCAAGTTAAAATAAGGC
sg1_ERBIN	GTATCTGCCAGACTCTATAGG	GGAAAGGACGAAACACCGTATCTGCCAGACTCTATAGGGTTTTAGAGCTAGAAATAGCAAGTTAAAATAAGGC
sg2_ERBIN	GACAGAACAATCACTGTCATG	GGAAAGGACGAAACACCGACAGAACAATCACTGTCATGGTTTTAGAGCTAGAAATAGCAAGTTAAAATAAGGC
sg3_ERBIN	GGAAGTACTTGAGCAACTAAG	GGAAAGGACGAAACACCGGAAGTACTTGAGCAACTAAGGTTTTAGAGCTAGAAATAGCAAGTTAAAATAAGGC
sg4_ERBIN	GCTTGGAAATAGGGTTTACAC	GGAAAGGACGAAACACCGCTTGGAAATAGGGTTTACACGTTTTAGAGCTAGAAATAGCAAGTTAAAATAAGGC
sg5_ERBIN	GCTGAAGCTGAGATTAGTCCT	GGAAAGGACGAAACACCGCTGAAGCTGAGATTAGTCCTGTTTTAGAGCTAGAAATAGCAAGTTAAAATAAGGC
sg1_ERC1	GGGAGGAACTAAGTTCGAAAG	GGAAAGGACGAAACACCGGGAGGAACTAAGTTCGAAAGGTTTTAGAGCTAGAAATAGCAAGTTAAAATAAGGC
sg2_ERC1	GATGCCATACTCACAGGAGGG	GGAAAGGACGAAACACCGATGCCATACTCACAGGAGGGGTTTTAGAGCTAGAAATAGCAAGTTAAAATAAGGC
sg3_ERC1	GAGGATGAATTGCGGATCCAG	GGAAAGGACGAAACACCGAGGATGAATTGCGGATCCAGGTTTTAGAGCTAGAAATAGCAAGTTAAAATAAGGC
sg4_ERC1	GTCGAAGCCCACGCTCCATAG	GGAAAGGACGAAACACCGTCGAAGCCCACGCTCCATAGGTTTTAGAGCTAGAAATAGCAAGTTAAAATAAGGC
sg5_ERC1	GTCACATCCAACATGTCCTTG	GGAAAGGACGAAACACCGTCACATCCAACATGTCCTTGGTTTTAGAGCTAGAAATAGCAAGTTAAAATAAGGC
sg1_ERF	GCTGAGCCCGATGTACCCCAG	GGAAAGGACGAAACACCGCTGAGCCCGATGTACCCCAGGTTTTAGAGCTAGAAATAGCAAGTTAAAATAAGGC
sg2_ERF	GGCATTCTGCACAAGACCAAG	GGAAAGGACGAAACACCGGCATTCTGCACAAGACCAAGGTTTTAGAGCTAGAAATAGCAAGTTAAAATAAGGC
sg3_ERF	GGACCGGCCAGAGGCGACACA	GGAAAGGACGAAACACCGGACCGGCCAGAGGCGACACAGTTTTAGAGCTAGAAATAGCAAGTTAAAATAAGGC
sg4_ERF	GGGAAGGCACCCAGATCCGGA	GGAAAGGACGAAACACCGGGAAGGCACCCAGATCCGGAGTTTTAGAGCTAGAAATAGCAAGTTAAAATAAGGC
sg5_ERF	GCGGAAGTGGCTACCACCCGA	GGAAAGGACGAAACACCGCGGAAGTGGCTACCACCCGAGTTTTAGAGCTAGAAATAGCAAGTTAAAATAAGGC
sg1_ERG	GTTTCTAGCATGCATTAACCG	GGAAAGGACGAAACACCGTTTCTAGCATGCATTAACCGGTTTTAGAGCTAGAAATAGCAAGTTAAAATAAGGC
sg2_ERG	GAACACTGTACCTTTCGACTG	GGAAAGGACGAAACACCGAACACTGTACCTTTCGACTGGTTTTAGAGCTAGAAATAGCAAGTTAAAATAAGGC
sg3_ERG	GTGGTCTGTACTCCATAGCGT	GGAAAGGACGAAACACCGTGGTCTGTACTCCATAGCGTGTTTTAGAGCTAGAAATAGCAAGTTAAAATAAGGC
sg4_ERG	GCTACGCAAAGAATTACAACT	GGAAAGGACGAAACACCGCTACGCAAAGAATTACAACTGTTTTAGAGCTAGAAATAGCAAGTTAAAATAAGGC
sg5_ERG	GAGTCTGTCCATAGTCGCTGG	GGAAAGGACGAAACACCGAGTCTGTCCATAGTCGCTGGGTTTTAGAGCTAGAAATAGCAAGTTAAAATAAGGC
sg1_ESF1	GGTTCAAGTTGAACTATGCCG	GGAAAGGACGAAACACCGGTTCAAGTTGAACTATGCCGGTTTTAGAGCTAGAAATAGCAAGTTAAAATAAGGC
sg2_ESF1	GAGTGGCCCTGATCTTGCAAG	GGAAAGGACGAAACACCGAGTGGCCCTGATCTTGCAAGGTTTTAGAGCTAGAAATAGCAAGTTAAAATAAGGC
sg3_ESF1	GACCAAGAAGGCTAATCACAA	GGAAAGGACGAAACACCGACCAAGAAGGCTAATCACAAGTTTTAGAGCTAGAAATAGCAAGTTAAAATAAGGC
sg4_ESF1	GAAACAAAGGACATTAGACTC	GGAAAGGACGAAACACCGAAACAAAGGACATTAGACTCGTTTTAGAGCTAGAAATAGCAAGTTAAAATAAGGC
sg5_ESF1	GAATTCATTTAAACCCAAAGG	GGAAAGGACGAAACACCGAATTCATTTAAACCCAAAGGGTTTTAGAGCTAGAAATAGCAAGTTAAAATAAGGC
sg1_ESPL1	GACTAACCGGTCATCCCCATG	GGAAAGGACGAAACACCGACTAACCGGTCATCCCCATGGTTTTAGAGCTAGAAATAGCAAGTTAAAATAAGGC
sg2_ESPL1	GAAAGTGAGGAACCTCACAAG	GGAAAGGACGAAACACCGAAAGTGAGGAACCTCACAAGGTTTTAGAGCTAGAAATAGCAAGTTAAAATAAGGC
sg3_ESPL1	GGAGGTATTATTGAGGCGCAG	GGAAAGGACGAAACACCGGAGGTATTATTGAGGCGCAGGTTTTAGAGCTAGAAATAGCAAGTTAAAATAAGGC
sg4_ESPL1	GAGTTTGTAGAAGGTGCTATG	GGAAAGGACGAAACACCGAGTTTGTAGAAGGTGCTATGGTTTTAGAGCTAGAAATAGCAAGTTAAAATAAGGC
sg5_ESPL1	GTTCCCATCCAGGGTATCGAG	GGAAAGGACGAAACACCGTTCCCATCCAGGGTATCGAGGTTTTAGAGCTAGAAATAGCAAGTTAAAATAAGGC
sg1_ESR1	GGCCGTGTACAACTACCCCGA	GGAAAGGACGAAACACCGGCCGTGTACAACTACCCCGAGTTTTAGAGCTAGAAATAGCAAGTTAAAATAAGGC
sg2_ESR1	GTACTCGGAATAGAGTATCGG	GGAAAGGACGAAACACCGTACTCGGAATAGAGTATCGGGTTTTAGAGCTAGAAATAGCAAGTTAAAATAAGGC
sg3_ESR1	GTCAGATAATCGACGCCAGGG	GGAAAGGACGAAACACCGTCAGATAATCGACGCCAGGGGTTTTAGAGCTAGAAATAGCAAGTTAAAATAAGGC
sg4_ESR1	GGGGATACGAAAAGACCGAAG	GGAAAGGACGAAACACCGGGGATACGAAAAGACCGAAGGTTTTAGAGCTAGAAATAGCAAGTTAAAATAAGGC
sg5_ESR1	GGCTGGTTCACATGATCAACT	GGAAAGGACGAAACACCGGCTGGTTCACATGATCAACTGTTTTAGAGCTAGAAATAGCAAGTTAAAATAAGGC
sg1_ESR2	GTCATGGCTGGATATTCATGG	GGAAAGGACGAAACACCGTCATGGCTGGATATTCATGGGTTTTAGAGCTAGAAATAGCAAGTTAAAATAAGGC
sg2_ESR2	GTCAGCCTGTTCGACCAAGTG	GGAAAGGACGAAACACCGTCAGCCTGTTCGACCAAGTGGTTTTAGAGCTAGAAATAGCAAGTTAAAATAAGGC
sg3_ESR2	GCTTCGTAACACTTCCGAAGT	GGAAAGGACGAAACACCGCTTCGTAACACTTCCGAAGTGTTTTAGAGCTAGAAATAGCAAGTTAAAATAAGGC
sg4_ESR2	GCCAGTTATCACATCTGTATG	GGAAAGGACGAAACACCGCCAGTTATCACATCTGTATGGTTTTAGAGCTAGAAATAGCAAGTTAAAATAAGGC
sg5_ESR2	GTGTCTGCAGCGATTACGCAT	GGAAAGGACGAAACACCGTGTCTGCAGCGATTACGCATGTTTTAGAGCTAGAAATAGCAAGTTAAAATAAGGC
sg1_ETS1	GGGTCTCGGAGAATGACCGAG	GGAAAGGACGAAACACCGGGTCTCGGAGAATGACCGAGGTTTTAGAGCTAGAAATAGCAAGTTAAAATAAGGC
sg2_ETS1	GCTTACTAATGAAGTAATCCG	GGAAAGGACGAAACACCGCTTACTAATGAAGTAATCCGGTTTTAGAGCTAGAAATAGCAAGTTAAAATAAGGC
sg3_ETS1	GGAGAAAGCAGTCTTTACCCA	GGAAAGGACGAAACACCGGAGAAAGCAGTCTTTACCCAGTTTTAGAGCTAGAAATAGCAAGTTAAAATAAGGC
sg4_ETS1	GTGCATGGGGAGGACCAGTCG	GGAAAGGACGAAACACCGTGCATGGGGAGGACCAGTCGGTTTTAGAGCTAGAAATAGCAAGTTAAAATAAGGC
sg5_ETS1	GACATCACCCAGTCCCGAACA	GGAAAGGACGAAACACCGACATCACCCAGTCCCGAACAGTTTTAGAGCTAGAAATAGCAAGTTAAAATAAGGC
sg1_ETS2	GGTGGCTTCAAAAAGGAACAG	GGAAAGGACGAAACACCGGTGGCTTCAAAAAGGAACAGGTTTTAGAGCTAGAAATAGCAAGTTAAAATAAGGC
sg2_ETS2	GAACCCGTTGCACATCCAGCA	GGAAAGGACGAAACACCGAACCCGTTGCACATCCAGCAGTTTTAGAGCTAGAAATAGCAAGTTAAAATAAGGC
sg3_ETS2	GGTTAATCCAATGAGGAACGG	GGAAAGGACGAAACACCGGTTAATCCAATGAGGAACGGGTTTTAGAGCTAGAAATAGCAAGTTAAAATAAGGC
sg4_ETS2	GGGCCAGATGCTGTGTAACCT	GGAAAGGACGAAACACCGGGCCAGATGCTGTGTAACCTGTTTTAGAGCTAGAAATAGCAAGTTAAAATAAGGC
sg5_ETS2	GGAAATGGAATCCAAGCCTGT	GGAAAGGACGAAACACCGGAAATGGAATCCAAGCCTGTGTTTTAGAGCTAGAAATAGCAAGTTAAAATAAGGC
sg1_ETV1	GAGTGTATGAACACAACACCA	GGAAAGGACGAAACACCGAGTGTATGAACACAACACCAGTTTTAGAGCTAGAAATAGCAAGTTAAAATAAGGC
sg2_ETV1	GTCATACACCGAAACCTGACC	GGAAAGGACGAAACACCGTCATACACCGAAACCTGACCGTTTTAGAGCTAGAAATAGCAAGTTAAAATAAGGC
sg3_ETV1	GTGTCATCATAAAACTGCCTG	GGAAAGGACGAAACACCGTGTCATCATAAAACTGCCTGGTTTTAGAGCTAGAAATAGCAAGTTAAAATAAGGC
sg4_ETV1	GTCCTTTGCCGACGATGCCAA	GGAAAGGACGAAACACCGTCCTTTGCCGACGATGCCAAGTTTTAGAGCTAGAAATAGCAAGTTAAAATAAGGC
sg5_ETV1	GTAAGTCAATTACAGGAAACA	GGAAAGGACGAAACACCGTAAGTCAATTACAGGAAACAGTTTTAGAGCTAGAAATAGCAAGTTAAAATAAGGC
sg1_ETV3	GGGGTAACGGGGAAAAGTCCG	GGAAAGGACGAAACACCGGGGTAACGGGGAAAAGTCCGGTTTTAGAGCTAGAAATAGCAAGTTAAAATAAGGC
sg2_ETV3	GATCCCTGGCCTAGCAAACAG	GGAAAGGACGAAACACCGATCCCTGGCCTAGCAAACAGGTTTTAGAGCTAGAAATAGCAAGTTAAAATAAGGC
sg3_ETV3	GGAGAATGGGTGTCCAGAGGT	GGAAAGGACGAAACACCGGAGAATGGGTGTCCAGAGGTGTTTTAGAGCTAGAAATAGCAAGTTAAAATAAGGC
sg4_ETV3	GAGGACACGGGATCCACACCC	GGAAAGGACGAAACACCGAGGACACGGGATCCACACCCGTTTTAGAGCTAGAAATAGCAAGTTAAAATAAGGC
sg5_ETV3	GCTTGACCGAATGTTGATGAA	GGAAAGGACGAAACACCGCTTGACCGAATGTTGATGAAGTTTTAGAGCTAGAAATAGCAAGTTAAAATAAGGC
sg1_ETV6	GGCGGTGCAACAGTTCAATGG	GGAAAGGACGAAACACCGGCGGTGCAACAGTTCAATGGGTTTTAGAGCTAGAAATAGCAAGTTAAAATAAGGC
sg2_ETV6	GAATGGTGAAAAAAGAATCCG	GGAAAGGACGAAACACCGAATGGTGAAAAAAGAATCCGGTTTTAGAGCTAGAAATAGCAAGTTAAAATAAGGC
sg3_ETV6	GTGGAACATGAAGTGGCGTCG	GGAAAGGACGAAACACCGTGGAACATGAAGTGGCGTCGGTTTTAGAGCTAGAAATAGCAAGTTAAAATAAGGC
sg4_ETV6	GTCCATGGGAGACACTGACAG	GGAAAGGACGAAACACCGTCCATGGGAGACACTGACAGGTTTTAGAGCTAGAAATAGCAAGTTAAAATAAGGC
sg5_ETV6	GTGAAATCCACGGAGTGCCGG	GGAAAGGACGAAACACCGTGAAATCCACGGAGTGCCGGGTTTTAGAGCTAGAAATAGCAAGTTAAAATAAGGC
sg1_EWSR1	GATGAGTGGCCCTGATAACCG	GGAAAGGACGAAACACCGATGAGTGGCCCTGATAACCGGTTTTAGAGCTAGAAATAGCAAGTTAAAATAAGGC
sg2_EWSR1	GTGGGTCTTCATAGGACACTG	GGAAAGGACGAAACACCGTGGGTCTTCATAGGACACTGGTTTTAGAGCTAGAAATAGCAAGTTAAAATAAGGC
sg3_EWSR1	GGGTCTGCCCATAGGTTGCAG	GGAAAGGACGAAACACCGGGTCTGCCCATAGGTTGCAGGTTTTAGAGCTAGAAATAGCAAGTTAAAATAAGGC
sg4_EWSR1	GAAAAAGTAGACTGACCTGGT	GGAAAGGACGAAACACCGAAAAAGTAGACTGACCTGGTGTTTTAGAGCTAGAAATAGCAAGTTAAAATAAGGC
sg5_EWSR1	GGTCCTGTCGGAATGAACCTG	GGAAAGGACGAAACACCGGTCCTGTCGGAATGAACCTGGTTTTAGAGCTAGAAATAGCAAGTTAAAATAAGGC
sg1_EXOC4	GTTCTCATAGATGAACTACAC	GGAAAGGACGAAACACCGTTCTCATAGATGAACTACACGTTTTAGAGCTAGAAATAGCAAGTTAAAATAAGGC
sg2_EXOC4	GAATGAGGATACCCATAAACA	GGAAAGGACGAAACACCGAATGAGGATACCCATAAACAGTTTTAGAGCTAGAAATAGCAAGTTAAAATAAGGC
sg3_EXOC4	GGATGACAACTTAATTGAAGG	GGAAAGGACGAAACACCGGATGACAACTTAATTGAAGGGTTTTAGAGCTAGAAATAGCAAGTTAAAATAAGGC
sg4_EXOC4	GGTCACGGTCACATTTCTCGT	GGAAAGGACGAAACACCGGTCACGGTCACATTTCTCGTGTTTTAGAGCTAGAAATAGCAAGTTAAAATAAGGC
sg5_EXOC4	GGGATATGAAAAATACTCGTA	GGAAAGGACGAAACACCGGGATATGAAAAATACTCGTAGTTTTAGAGCTAGAAATAGCAAGTTAAAATAAGGC
sg1_EXOC7	GTGTGCGACACGACTTCTCCA	GGAAAGGACGAAACACCGTGTGCGACACGACTTCTCCAGTTTTAGAGCTAGAAATAGCAAGTTAAAATAAGGC
sg2_EXOC7	GGCTCTGCGCCAGCTTGACGA	GGAAAGGACGAAACACCGGCTCTGCGCCAGCTTGACGAGTTTTAGAGCTAGAAATAGCAAGTTAAAATAAGGC
sg3_EXOC7	GCAGCCCGGAACTCAACAAAG	GGAAAGGACGAAACACCGCAGCCCGGAACTCAACAAAGGTTTTAGAGCTAGAAATAGCAAGTTAAAATAAGGC
sg4_EXOC7	GGAGTACAACATGCCGAAGGA	GGAAAGGACGAAACACCGGAGTACAACATGCCGAAGGAGTTTTAGAGCTAGAAATAGCAAGTTAAAATAAGGC
sg5_EXOC7	GCACTGAGAAGATCATCAGAG	GGAAAGGACGAAACACCGCACTGAGAAGATCATCAGAGGTTTTAGAGCTAGAAATAGCAAGTTAAAATAAGGC
sg1_EXPH5	GAGCAGTGAAGCATCCCACGG	GGAAAGGACGAAACACCGAGCAGTGAAGCATCCCACGGGTTTTAGAGCTAGAAATAGCAAGTTAAAATAAGGC
sg2_EXPH5	GCAGATCTAAAGAATCACACG	GGAAAGGACGAAACACCGCAGATCTAAAGAATCACACGGTTTTAGAGCTAGAAATAGCAAGTTAAAATAAGGC
sg3_EXPH5	GACTTGTCAGGAAAAGAACGT	GGAAAGGACGAAACACCGACTTGTCAGGAAAAGAACGTGTTTTAGAGCTAGAAATAGCAAGTTAAAATAAGGC
sg4_EXPH5	GAGAGTGGGTTTATACCACCA	GGAAAGGACGAAACACCGAGAGTGGGTTTATACCACCAGTTTTAGAGCTAGAAATAGCAAGTTAAAATAAGGC
sg5_EXPH5	GGATAGCATGGTGGTATCACA	GGAAAGGACGAAACACCGGATAGCATGGTGGTATCACAGTTTTAGAGCTAGAAATAGCAAGTTAAAATAAGGC
sg1_FAF1	GCCCTGCCATCGACTTACAGT	GGAAAGGACGAAACACCGCCCTGCCATCGACTTACAGTGTTTTAGAGCTAGAAATAGCAAGTTAAAATAAGGC
sg2_FAF1	GTTGATTTAATGACTCCTGCA	GGAAAGGACGAAACACCGTTGATTTAATGACTCCTGCAGTTTTAGAGCTAGAAATAGCAAGTTAAAATAAGGC
sg3_FAF1	GTGACTTGCTGGATTAAATGC	GGAAAGGACGAAACACCGTGACTTGCTGGATTAAATGCGTTTTAGAGCTAGAAATAGCAAGTTAAAATAAGGC
sg4_FAF1	GAAAAACCTTACCAACAGTAC	GGAAAGGACGAAACACCGAAAAACCTTACCAACAGTACGTTTTAGAGCTAGAAATAGCAAGTTAAAATAAGGC
sg5_FAF1	GCTGGGCTTGGGATCTGACAA	GGAAAGGACGAAACACCGCTGGGCTTGGGATCTGACAAGTTTTAGAGCTAGAAATAGCAAGTTAAAATAAGGC
sg1_FAM103A1	GCAAGACAACAGACAGTTCAG	GGAAAGGACGAAACACCGCAAGACAACAGACAGTTCAGGTTTTAGAGCTAGAAATAGCAAGTTAAAATAAGGC
sg2_FAM103A1	GGGTGGGAACCAAAGAAACAG	GGAAAGGACGAAACACCGGGTGGGAACCAAAGAAACAGGTTTTAGAGCTAGAAATAGCAAGTTAAAATAAGGC
sg3_FAM103A1	GAGAGGCAGGGACAACAGATG	GGAAAGGACGAAACACCGAGAGGCAGGGACAACAGATGGTTTTAGAGCTAGAAATAGCAAGTTAAAATAAGGC
sg4_FAM103A1	GTTCAAACTTTGGAACAGCTT	GGAAAGGACGAAACACCGTTCAAACTTTGGAACAGCTTGTTTTAGAGCTAGAAATAGCAAGTTAAAATAAGGC
sg5_FAM103A1	GTAGATTCACAGAAAATGACA	GGAAAGGACGAAACACCGTAGATTCACAGAAAATGACAGTTTTAGAGCTAGAAATAGCAAGTTAAAATAAGGC
sg1_FAM117A	GTGTCCAGGGAGAATGTACGC	GGAAAGGACGAAACACCGTGTCCAGGGAGAATGTACGCGTTTTAGAGCTAGAAATAGCAAGTTAAAATAAGGC
sg2_FAM117A	GGCCAGTCATGAGGAACATCG	GGAAAGGACGAAACACCGGCCAGTCATGAGGAACATCGGTTTTAGAGCTAGAAATAGCAAGTTAAAATAAGGC
sg3_FAM117A	GGCGAGGTTCACCACTCCTAG	GGAAAGGACGAAACACCGGCGAGGTTCACCACTCCTAGGTTTTAGAGCTAGAAATAGCAAGTTAAAATAAGGC
sg4_FAM117A	GAGATCCTTGATATCCCTGAT	GGAAAGGACGAAACACCGAGATCCTTGATATCCCTGATGTTTTAGAGCTAGAAATAGCAAGTTAAAATAAGGC
sg5_FAM117A	GCAGCACAGACCACCGAAAAG	GGAAAGGACGAAACACCGCAGCACAGACCACCGAAAAGGTTTTAGAGCTAGAAATAGCAAGTTAAAATAAGGC
sg1_FAM122A	GCCAGCACCGTCACCCACTCG	GGAAAGGACGAAACACCGCCAGCACCGTCACCCACTCGGTTTTAGAGCTAGAAATAGCAAGTTAAAATAAGGC
sg2_FAM122A	GGCAGATAAGCCACTCCTGGG	GGAAAGGACGAAACACCGGCAGATAAGCCACTCCTGGGGTTTTAGAGCTAGAAATAGCAAGTTAAAATAAGGC
sg3_FAM122A	GACACCGGCGAAGTGTCACTG	GGAAAGGACGAAACACCGACACCGGCGAAGTGTCACTGGTTTTAGAGCTAGAAATAGCAAGTTAAAATAAGGC
sg4_FAM122A	GGGACTTGATCAACCGAGAGA	GGAAAGGACGAAACACCGGGACTTGATCAACCGAGAGAGTTTTAGAGCTAGAAATAGCAAGTTAAAATAAGGC
sg5_FAM122A	GACAACGTTCCCGAGCCGCCA	GGAAAGGACGAAACACCGACAACGTTCCCGAGCCGCCAGTTTTAGAGCTAGAAATAGCAAGTTAAAATAAGGC
sg1_FAM122B	GCTTACACACTTAGAACTCGG	GGAAAGGACGAAACACCGCTTACACACTTAGAACTCGGGTTTTAGAGCTAGAAATAGCAAGTTAAAATAAGGC
sg2_FAM122B	GACCAGGGGATTCGGAAAGGT	GGAAAGGACGAAACACCGACCAGGGGATTCGGAAAGGTGTTTTAGAGCTAGAAATAGCAAGTTAAAATAAGGC
sg3_FAM122B	GGTTCCCCCATAAGATGTGTC	GGAAAGGACGAAACACCGGTTCCCCCATAAGATGTGTCGTTTTAGAGCTAGAAATAGCAAGTTAAAATAAGGC
sg4_FAM122B	GCTGGGTCTAATGCACTTGAC	GGAAAGGACGAAACACCGCTGGGTCTAATGCACTTGACGTTTTAGAGCTAGAAATAGCAAGTTAAAATAAGGC
sg5_FAM122B	GAATGCAGATAAGCCAATCAT	GGAAAGGACGAAACACCGAATGCAGATAAGCCAATCATGTTTTAGAGCTAGAAATAGCAAGTTAAAATAAGGC
sg1_FAM129A	GTCTGAACCACCAGATCAATG	GGAAAGGACGAAACACCGTCTGAACCACCAGATCAATGGTTTTAGAGCTAGAAATAGCAAGTTAAAATAAGGC
sg2_FAM129A	GCAGATCTAAAGCCCCCCACA	GGAAAGGACGAAACACCGCAGATCTAAAGCCCCCCACAGTTTTAGAGCTAGAAATAGCAAGTTAAAATAAGGC
sg3_FAM129A	GAGGAATTCCCAGTGTACCTG	GGAAAGGACGAAACACCGAGGAATTCCCAGTGTACCTGGTTTTAGAGCTAGAAATAGCAAGTTAAAATAAGGC
sg4_FAM129A	GTGAAACTTGATGCTGAACCA	GGAAAGGACGAAACACCGTGAAACTTGATGCTGAACCAGTTTTAGAGCTAGAAATAGCAAGTTAAAATAAGGC
sg5_FAM129A	GATAGTTCCAGGCGCCAATGG	GGAAAGGACGAAACACCGATAGTTCCAGGCGCCAATGGGTTTTAGAGCTAGAAATAGCAAGTTAAAATAAGGC
sg1_FAM129B	GCTGAACGTCATCAACGAGGG	GGAAAGGACGAAACACCGCTGAACGTCATCAACGAGGGGTTTTAGAGCTAGAAATAGCAAGTTAAAATAAGGC
sg2_FAM129B	GACGAGCGCATCGTCTTCTCG	GGAAAGGACGAAACACCGACGAGCGCATCGTCTTCTCGGTTTTAGAGCTAGAAATAGCAAGTTAAAATAAGGC
sg3_FAM129B	GGACGCGCATAAGGATGCCAG	GGAAAGGACGAAACACCGGACGCGCATAAGGATGCCAGGTTTTAGAGCTAGAAATAGCAAGTTAAAATAAGGC
sg4_FAM129B	GGAGGGTCTCGAACGTATACA	GGAAAGGACGAAACACCGGAGGGTCTCGAACGTATACAGTTTTAGAGCTAGAAATAGCAAGTTAAAATAAGGC
sg5_FAM129B	GCTCGGACGCCGTGTACCACA	GGAAAGGACGAAACACCGCTCGGACGCCGTGTACCACAGTTTTAGAGCTAGAAATAGCAAGTTAAAATAAGGC
sg1_MCRIP1	GAACGTCCGCTTCATTTACGA	GGAAAGGACGAAACACCGAACGTCCGCTTCATTTACGAGTTTTAGAGCTAGAAATAGCAAGTTAAAATAAGGC
sg2_MCRIP1	GGAGTCGTGTACAACGGCAAG	GGAAAGGACGAAACACCGGAGTCGTGTACAACGGCAAGGTTTTAGAGCTAGAAATAGCAAGTTAAAATAAGGC
sg3_MCRIP1	GGTTGTACACGACTCTGGAGA	GGAAAGGACGAAACACCGGTTGTACACGACTCTGGAGAGTTTTAGAGCTAGAAATAGCAAGTTAAAATAAGGC
sg4_MCRIP1	GGATCTTCACCCCAGCCCACG	GGAAAGGACGAAACACCGGATCTTCACCCCAGCCCACGGTTTTAGAGCTAGAAATAGCAAGTTAAAATAAGGC
sg5_MCRIP1	GGGTGTGGAGCGAGACCTGCG	GGAAAGGACGAAACACCGGGTGTGGAGCGAGACCTGCGGTTTTAGAGCTAGAAATAGCAAGTTAAAATAAGGC
sg1_FAM207A	GGGCTGCCGTGAGGCCGAAAG	GGAAAGGACGAAACACCGGGCTGCCGTGAGGCCGAAAGGTTTTAGAGCTAGAAATAGCAAGTTAAAATAAGGC
sg2_FAM207A	GAGTGTCACTTCCGTCAGGAG	GGAAAGGACGAAACACCGAGTGTCACTTCCGTCAGGAGGTTTTAGAGCTAGAAATAGCAAGTTAAAATAAGGC
sg3_FAM207A	GAGCGTCCCTTCCATCAGGAG	GGAAAGGACGAAACACCGAGCGTCCCTTCCATCAGGAGGTTTTAGAGCTAGAAATAGCAAGTTAAAATAAGGC
sg4_FAM207A	GTTGTTGGGGACATTAGGACT	GGAAAGGACGAAACACCGTTGTTGGGGACATTAGGACTGTTTTAGAGCTAGAAATAGCAAGTTAAAATAAGGC
sg5_FAM207A	GCAGGTCCCCCACCACCACCG	GGAAAGGACGAAACACCGCAGGTCCCCCACCACCACCGGTTTTAGAGCTAGAAATAGCAAGTTAAAATAAGGC
sg1_WASHC2A	GCAAACAGGGAAACCAACGTG	GGAAAGGACGAAACACCGCAAACAGGGAAACCAACGTGGTTTTAGAGCTAGAAATAGCAAGTTAAAATAAGGC
sg2_WASHC2A	GCTCCTTCATTGATGGAACGG	GGAAAGGACGAAACACCGCTCCTTCATTGATGGAACGGGTTTTAGAGCTAGAAATAGCAAGTTAAAATAAGGC
sg3_WASHC2A	GCCTTCTCAGAGTCAGCGAAA	GGAAAGGACGAAACACCGCCTTCTCAGAGTCAGCGAAAGTTTTAGAGCTAGAAATAGCAAGTTAAAATAAGGC
sg4_WASHC2A	GACTCACATTCTCAATGAACT	GGAAAGGACGAAACACCGACTCACATTCTCAATGAACTGTTTTAGAGCTAGAAATAGCAAGTTAAAATAAGGC
sg5_WASHC2A	GCAGGTCTAAAGGAGAACCCA	GGAAAGGACGAAACACCGCAGGTCTAAAGGAGAACCCAGTTTTAGAGCTAGAAATAGCAAGTTAAAATAAGGC
sg1_MINDY1	GCAGGTCAAAGACACTGCACT	GGAAAGGACGAAACACCGCAGGTCAAAGACACTGCACTGTTTTAGAGCTAGAAATAGCAAGTTAAAATAAGGC
sg2_MINDY1	GGTCACCTTCTGTCACGAGGT	GGAAAGGACGAAACACCGGTCACCTTCTGTCACGAGGTGTTTTAGAGCTAGAAATAGCAAGTTAAAATAAGGC
sg3_MINDY1	GAGTCATCCCTGAAAACCATG	GGAAAGGACGAAACACCGAGTCATCCCTGAAAACCATGGTTTTAGAGCTAGAAATAGCAAGTTAAAATAAGGC
sg4_MINDY1	GGAAGGTGTTTACTAACCTCA	GGAAAGGACGAAACACCGGAAGGTGTTTACTAACCTCAGTTTTAGAGCTAGAAATAGCAAGTTAAAATAAGGC
sg5_MINDY1	GCAGATTTCTACTGTGTCAAG	GGAAAGGACGAAACACCGCAGATTTCTACTGTGTCAAGGTTTTAGAGCTAGAAATAGCAAGTTAAAATAAGGC
sg1_RIPOR1	GCGTCAGCGCTGGAAACTACG	GGAAAGGACGAAACACCGCGTCAGCGCTGGAAACTACGGTTTTAGAGCTAGAAATAGCAAGTTAAAATAAGGC
sg2_RIPOR1	GGACTAGGCCCATACCACTGG	GGAAAGGACGAAACACCGGACTAGGCCCATACCACTGGGTTTTAGAGCTAGAAATAGCAAGTTAAAATAAGGC
sg3_RIPOR1	GGTGTAGGAATTGGAGACTGG	GGAAAGGACGAAACACCGGTGTAGGAATTGGAGACTGGGTTTTAGAGCTAGAAATAGCAAGTTAAAATAAGGC
sg4_RIPOR1	GTCTGCCACAAGCTCTACCCT	GGAAAGGACGAAACACCGTCTGCCACAAGCTCTACCCTGTTTTAGAGCTAGAAATAGCAAGTTAAAATAAGGC
sg5_RIPOR1	GATGGGCATGCACCCTACAGT	GGAAAGGACGAAACACCGATGGGCATGCACCCTACAGTGTTTTAGAGCTAGAAATAGCAAGTTAAAATAAGGC
sg1_FAM83B	GATCGTTGAGGCATCAACTCG	GGAAAGGACGAAACACCGATCGTTGAGGCATCAACTCGGTTTTAGAGCTAGAAATAGCAAGTTAAAATAAGGC
sg2_FAM83B	GGTGATGCCCGGACTCTTAGG	GGAAAGGACGAAACACCGGTGATGCCCGGACTCTTAGGGTTTTAGAGCTAGAAATAGCAAGTTAAAATAAGGC
sg3_FAM83B	GACAGGAATTCAAATGTTCGG	GGAAAGGACGAAACACCGACAGGAATTCAAATGTTCGGGTTTTAGAGCTAGAAATAGCAAGTTAAAATAAGGC
sg4_FAM83B	GCAAATGCTGTACATTCGTAG	GGAAAGGACGAAACACCGCAAATGCTGTACATTCGTAGGTTTTAGAGCTAGAAATAGCAAGTTAAAATAAGGC
sg5_FAM83B	GAATAGAACCAATAATCCACC	GGAAAGGACGAAACACCGAATAGAACCAATAATCCACCGTTTTAGAGCTAGAAATAGCAAGTTAAAATAAGGC
sg1_FASN	GCGAGACCCCGAGACACTCGT	GGAAAGGACGAAACACCGCGAGACCCCGAGACACTCGTGTTTTAGAGCTAGAAATAGCAAGTTAAAATAAGGC
sg2_FASN	GGATGTATTCAAATGACTCAG	GGAAAGGACGAAACACCGGATGTATTCAAATGACTCAGGTTTTAGAGCTAGAAATAGCAAGTTAAAATAAGGC
sg3_FASN	GCAGCAGCACGACGTTGCCCA	GGAAAGGACGAAACACCGCAGCAGCACGACGTTGCCCAGTTTTAGAGCTAGAAATAGCAAGTTAAAATAAGGC
sg4_FASN	GGAAGAGGACGCGACCGTCGA	GGAAAGGACGAAACACCGGAAGAGGACGCGACCGTCGAGTTTTAGAGCTAGAAATAGCAAGTTAAAATAAGGC
sg5_FASN	GCCCTCCGGGAGACCTACCCA	GGAAAGGACGAAACACCGCCCTCCGGGAGACCTACCCAGTTTTAGAGCTAGAAATAGCAAGTTAAAATAAGGC
sg1_FBL	GACCAGATCCACATCAAACCG	GGAAAGGACGAAACACCGACCAGATCCACATCAAACCGGTTTTAGAGCTAGAAATAGCAAGTTAAAATAAGGC
sg2_FBL	GACCAACGATGTCAGAGACAT	GGAAAGGACGAAACACCGACCAACGATGTCAGAGACATGTTTTAGAGCTAGAAATAGCAAGTTAAAATAAGGC
sg3_FBL	GTAATGAGGTCACGGCCAGAG	GGAAAGGACGAAACACCGTAATGAGGTCACGGCCAGAGGTTTTAGAGCTAGAAATAGCAAGTTAAAATAAGGC
sg4_FBL	GTTCCATTCTGGTGGCAACCG	GGAAAGGACGAAACACCGTTCCATTCTGGTGGCAACCGGTTTTAGAGCTAGAAATAGCAAGTTAAAATAAGGC
sg5_FBL	GGTGGAGCCGCATCGGCATGA	GGAAAGGACGAAACACCGGTGGAGCCGCATCGGCATGAGTTTTAGAGCTAGAAATAGCAAGTTAAAATAAGGC
sg1_FBXW7	GACATTAGTGGGACATACAGG	GGAAAGGACGAAACACCGACATTAGTGGGACATACAGGGTTTTAGAGCTAGAAATAGCAAGTTAAAATAAGGC
sg2_FBXW7	GAAGAGCGGACCTCAGAACCA	GGAAAGGACGAAACACCGAAGAGCGGACCTCAGAACCAGTTTTAGAGCTAGAAATAGCAAGTTAAAATAAGGC
sg3_FBXW7	GAGAAGAAAAGTAATAAAACC	GGAAAGGACGAAACACCGAGAAGAAAAGTAATAAAACCGTTTTAGAGCTAGAAATAGCAAGTTAAAATAAGGC
sg4_FBXW7	GGTTGGAGTAGAACCTAGACC	GGAAAGGACGAAACACCGGTTGGAGTAGAACCTAGACCGTTTTAGAGCTAGAAATAGCAAGTTAAAATAAGGC
sg5_FBXW7	GACATGCTGGTGAACAAGATG	GGAAAGGACGAAACACCGACATGCTGGTGAACAAGATGGTTTTAGAGCTAGAAATAGCAAGTTAAAATAAGGC
sg1_VPS51	GGGACCCGACTGATCTGAACG	GGAAAGGACGAAACACCGGGACCCGACTGATCTGAACGGTTTTAGAGCTAGAAATAGCAAGTTAAAATAAGGC
sg2_VPS51	GTTAGAGTTCACCGACCATGG	GGAAAGGACGAAACACCGTTAGAGTTCACCGACCATGGGTTTTAGAGCTAGAAATAGCAAGTTAAAATAAGGC
sg3_VPS51	GCACTCGTTCCACGATCTCCG	GGAAAGGACGAAACACCGCACTCGTTCCACGATCTCCGGTTTTAGAGCTAGAAATAGCAAGTTAAAATAAGGC
sg4_VPS51	GACGCACTTGGTGAGGCGCGA	GGAAAGGACGAAACACCGACGCACTTGGTGAGGCGCGAGTTTTAGAGCTAGAAATAGCAAGTTAAAATAAGGC
sg5_VPS51	GGAACGATTTCCGGAAGATGG	GGAAAGGACGAAACACCGGAACGATTTCCGGAAGATGGGTTTTAGAGCTAGAAATAGCAAGTTAAAATAAGGC
sg1_FGFR1	GACCCAACCGTGTGACCAAAG	GGAAAGGACGAAACACCGACCCAACCGTGTGACCAAAGGTTTTAGAGCTAGAAATAGCAAGTTAAAATAAGGC
sg2_FGFR1	GGTTGCCCGCCAACAAAACAG	GGAAAGGACGAAACACCGGTTGCCCGCCAACAAAACAGGTTTTAGAGCTAGAAATAGCAAGTTAAAATAAGGC
sg3_FGFR1	GGCAACCGCACCCGCATCACA	GGAAAGGACGAAACACCGGCAACCGCACCCGCATCACAGTTTTAGAGCTAGAAATAGCAAGTTAAAATAAGGC
sg4_FGFR1	GGAAACAGTGTCTCACGCATA	GGAAAGGACGAAACACCGGAAACAGTGTCTCACGCATAGTTTTAGAGCTAGAAATAGCAAGTTAAAATAAGGC
sg5_FGFR1	GGCATGGTTGACCGTTCTGGA	GGAAAGGACGAAACACCGGCATGGTTGACCGTTCTGGAGTTTTAGAGCTAGAAATAGCAAGTTAAAATAAGGC
sg1_FGFR1OP	GTATCATCTTCATCTGGACAA	GGAAAGGACGAAACACCGTATCATCTTCATCTGGACAAGTTTTAGAGCTAGAAATAGCAAGTTAAAATAAGGC
sg2_FGFR1OP	GTTCTCCACCAAAGTCACCAG	GGAAAGGACGAAACACCGTTCTCCACCAAAGTCACCAGGTTTTAGAGCTAGAAATAGCAAGTTAAAATAAGGC
sg3_FGFR1OP	GTTTCTAGAAGGCCAATGATG	GGAAAGGACGAAACACCGTTTCTAGAAGGCCAATGATGGTTTTAGAGCTAGAAATAGCAAGTTAAAATAAGGC
sg4_FGFR1OP	GTTCTAGCTGCAAGGTCTCGA	GGAAAGGACGAAACACCGTTCTAGCTGCAAGGTCTCGAGTTTTAGAGCTAGAAATAGCAAGTTAAAATAAGGC
sg5_FGFR1OP	GCGGGGTCCTGAACCGCATCA	GGAAAGGACGAAACACCGCGGGGTCCTGAACCGCATCAGTTTTAGAGCTAGAAATAGCAAGTTAAAATAAGGC
sg1_FHOD1	GCTTTGGCACGAGACTCAAAG	GGAAAGGACGAAACACCGCTTTGGCACGAGACTCAAAGGTTTTAGAGCTAGAAATAGCAAGTTAAAATAAGGC
sg2_FHOD1	GTTCACTGCACGGATGAACAG	GGAAAGGACGAAACACCGTTCACTGCACGGATGAACAGGTTTTAGAGCTAGAAATAGCAAGTTAAAATAAGGC
sg3_FHOD1	GCTGAATTTGTGCATTCAGAG	GGAAAGGACGAAACACCGCTGAATTTGTGCATTCAGAGGTTTTAGAGCTAGAAATAGCAAGTTAAAATAAGGC
sg4_FHOD1	GGTGTCCAGGTAGTATCCGGA	GGAAAGGACGAAACACCGGTGTCCAGGTAGTATCCGGAGTTTTAGAGCTAGAAATAGCAAGTTAAAATAAGGC
sg5_FHOD1	GTCGTACTTACCCAGGTTCCG	GGAAAGGACGAAACACCGTCGTACTTACCCAGGTTCCGGTTTTAGAGCTAGAAATAGCAAGTTAAAATAAGGC
sg1_FIP1L1	GATGTTACAGGAGATTACCTG	GGAAAGGACGAAACACCGATGTTACAGGAGATTACCTGGTTTTAGAGCTAGAAATAGCAAGTTAAAATAAGGC
sg2_FIP1L1	GAATCTTAACATCAAGACAGG	GGAAAGGACGAAACACCGAATCTTAACATCAAGACAGGGTTTTAGAGCTAGAAATAGCAAGTTAAAATAAGGC
sg3_FIP1L1	GTATGTAACTAACCTGCTCGG	GGAAAGGACGAAACACCGTATGTAACTAACCTGCTCGGGTTTTAGAGCTAGAAATAGCAAGTTAAAATAAGGC
sg4_FIP1L1	GTGTACTATGGAAGTTACACC	GGAAAGGACGAAACACCGTGTACTATGGAAGTTACACCGTTTTAGAGCTAGAAATAGCAAGTTAAAATAAGGC
sg5_FIP1L1	GCAGTAGCAGATCTTTCAGAA	GGAAAGGACGAAACACCGCAGTAGCAGATCTTTCAGAAGTTTTAGAGCTAGAAATAGCAAGTTAAAATAAGGC
sg1_FKBP15	GTTACCACAGATGACCTCACA	GGAAAGGACGAAACACCGTTACCACAGATGACCTCACAGTTTTAGAGCTAGAAATAGCAAGTTAAAATAAGGC
sg2_FKBP15	GAATGGTCAATATGTAAAGCA	GGAAAGGACGAAACACCGAATGGTCAATATGTAAAGCAGTTTTAGAGCTAGAAATAGCAAGTTAAAATAAGGC
sg3_FKBP15	GAATTCGCAAGTCATACCAGG	GGAAAGGACGAAACACCGAATTCGCAAGTCATACCAGGGTTTTAGAGCTAGAAATAGCAAGTTAAAATAAGGC
sg4_FKBP15	GAGGATCAGGAAAAGTCATCA	GGAAAGGACGAAACACCGAGGATCAGGAAAAGTCATCAGTTTTAGAGCTAGAAATAGCAAGTTAAAATAAGGC
sg5_FKBP15	GGACAGCCACAGAAAACACAC	GGAAAGGACGAAACACCGGACAGCCACAGAAAACACACGTTTTAGAGCTAGAAATAGCAAGTTAAAATAAGGC
sg1_FLII	GTGGCTCGCAAGATGCGACTG	GGAAAGGACGAAACACCGTGGCTCGCAAGATGCGACTGGTTTTAGAGCTAGAAATAGCAAGTTAAAATAAGGC
sg2_FLII	GGAGGGCTAGACATCTACGTA	GGAAAGGACGAAACACCGGAGGGCTAGACATCTACGTAGTTTTAGAGCTAGAAATAGCAAGTTAAAATAAGGC
sg3_FLII	GGTCCTGCAATGACCTGACAC	GGAAAGGACGAAACACCGGTCCTGCAATGACCTGACACGTTTTAGAGCTAGAAATAGCAAGTTAAAATAAGGC
sg4_FLII	GCCAGGTATAGTAGGTCAGTG	GGAAAGGACGAAACACCGCCAGGTATAGTAGGTCAGTGGTTTTAGAGCTAGAAATAGCAAGTTAAAATAAGGC
sg5_FLII	GAGTTGCGCAAGTTGACAGCG	GGAAAGGACGAAACACCGAGTTGCGCAAGTTGACAGCGGTTTTAGAGCTAGAAATAGCAAGTTAAAATAAGGC
sg1_FLNA	GAGTGGAGTACACGCCTTACG	GGAAAGGACGAAACACCGAGTGGAGTACACGCCTTACGGTTTTAGAGCTAGAAATAGCAAGTTAAAATAAGGC
sg2_FLNA	GGGAGGTGGGCCAATTCCAAG	GGAAAGGACGAAACACCGGGAGGTGGGCCAATTCCAAGGTTTTAGAGCTAGAAATAGCAAGTTAAAATAAGGC
sg3_FLNA	GTGGTGACGATATAGGTTCCA	GGAAAGGACGAAACACCGTGGTGACGATATAGGTTCCAGTTTTAGAGCTAGAAATAGCAAGTTAAAATAAGGC
sg4_FLNA	GTTATCCACGTACACCTCGAA	GGAAAGGACGAAACACCGTTATCCACGTACACCTCGAAGTTTTAGAGCTAGAAATAGCAAGTTAAAATAAGGC
sg5_FLNA	GCATTGCAGGTCAAAGTGCAA	GGAAAGGACGAAACACCGCATTGCAGGTCAAAGTGCAAGTTTTAGAGCTAGAAATAGCAAGTTAAAATAAGGC
sg1_FLNB	GGAGTTCACCGTTGATACCAG	GGAAAGGACGAAACACCGGAGTTCACCGTTGATACCAGGTTTTAGAGCTAGAAATAGCAAGTTAAAATAAGGC
sg2_FLNB	GCCTCTAAAGTCGTGGCATCG	GGAAAGGACGAAACACCGCCTCTAAAGTCGTGGCATCGGTTTTAGAGCTAGAAATAGCAAGTTAAAATAAGGC
sg3_FLNB	GAGTACATTCCTTTCGCACCG	GGAAAGGACGAAACACCGAGTACATTCCTTTCGCACCGGTTTTAGAGCTAGAAATAGCAAGTTAAAATAAGGC
sg4_FLNB	GTATAGCGCCCAGTCTTGTCG	GGAAAGGACGAAACACCGTATAGCGCCCAGTCTTGTCGGTTTTAGAGCTAGAAATAGCAAGTTAAAATAAGGC
sg5_FLNB	GAGAAGATCTTGACCACGTGA	GGAAAGGACGAAACACCGAGAAGATCTTGACCACGTGAGTTTTAGAGCTAGAAATAGCAAGTTAAAATAAGGC
sg1_FMNL2	GAATTCAAAGACAGTCTACCC	GGAAAGGACGAAACACCGAATTCAAAGACAGTCTACCCGTTTTAGAGCTAGAAATAGCAAGTTAAAATAAGGC
sg2_FMNL2	GGCCCTGGAGTAGGTCCATCG	GGAAAGGACGAAACACCGGCCCTGGAGTAGGTCCATCGGTTTTAGAGCTAGAAATAGCAAGTTAAAATAAGGC
sg3_FMNL2	GAGAGCAACCCAGTTAAACAC	GGAAAGGACGAAACACCGAGAGCAACCCAGTTAAACACGTTTTAGAGCTAGAAATAGCAAGTTAAAATAAGGC
sg4_FMNL2	GTCACGTCCAAGTATTCGTCC	GGAAAGGACGAAACACCGTCACGTCCAAGTATTCGTCCGTTTTAGAGCTAGAAATAGCAAGTTAAAATAAGGC
sg5_FMNL2	GGCAATCTCATTGACAGCGTG	GGAAAGGACGAAACACCGGCAATCTCATTGACAGCGTGGTTTTAGAGCTAGAAATAGCAAGTTAAAATAAGGC
sg1_FNBP1L	GTAATGATACTAATGCAACCA	GGAAAGGACGAAACACCGTAATGATACTAATGCAACCAGTTTTAGAGCTAGAAATAGCAAGTTAAAATAAGGC
sg2_FNBP1L	GATTAAAAAAGGCTACACACG	GGAAAGGACGAAACACCGATTAAAAAAGGCTACACACGGTTTTAGAGCTAGAAATAGCAAGTTAAAATAAGGC
sg3_FNBP1L	GGGATGTGAATAAACTAGTAG	GGAAAGGACGAAACACCGGGATGTGAATAAACTAGTAGGTTTTAGAGCTAGAAATAGCAAGTTAAAATAAGGC
sg4_FNBP1L	GTACAAGAAATGGACGAACGA	GGAAAGGACGAAACACCGTACAAGAAATGGACGAACGAGTTTTAGAGCTAGAAATAGCAAGTTAAAATAAGGC
sg5_FNBP1L	GATGCCAAATTTGTTAAAGAG	GGAAAGGACGAAACACCGATGCCAAATTTGTTAAAGAGGTTTTAGAGCTAGAAATAGCAAGTTAAAATAAGGC
sg1_FOS	GGGAAAAACTAGAGTTCATCC	GGAAAGGACGAAACACCGGGAAAAACTAGAGTTCATCCGTTTTAGAGCTAGAAATAGCAAGTTAAAATAAGGC
sg2_FOS	GGCTTCCCTTGATCTGACTGG	GGAAAGGACGAAACACCGGCTTCCCTTGATCTGACTGGGTTTTAGAGCTAGAAATAGCAAGTTAAAATAAGGC
sg3_FOS	GGTCGAGATGGCAGTGACCGT	GGAAAGGACGAAACACCGGTCGAGATGGCAGTGACCGTGTTTTAGAGCTAGAAATAGCAAGTTAAAATAAGGC
sg4_FOS	GGCTGACTGATACACTCCAAG	GGAAAGGACGAAACACCGGCTGACTGATACACTCCAAGGTTTTAGAGCTAGAAATAGCAAGTTAAAATAAGGC
sg5_FOS	GCGGGTGAGTGGTAGTAAGAG	GGAAAGGACGAAACACCGCGGGTGAGTGGTAGTAAGAGGTTTTAGAGCTAGAAATAGCAAGTTAAAATAAGGC
sg1_FOSL2	GAGTGTGCAAGATTAGCCCCG	GGAAAGGACGAAACACCGAGTGTGCAAGATTAGCCCCGGTTTTAGAGCTAGAAATAGCAAGTTAAAATAAGGC
sg2_FOSL2	GGATCACGCCAGGTCTTGGGA	GGAAAGGACGAAACACCGGATCACGCCAGGTCTTGGGAGTTTTAGAGCTAGAAATAGCAAGTTAAAATAAGGC
sg3_FOSL2	GAGGAGAAGCGTCGCATCCGG	GGAAAGGACGAAACACCGAGGAGAAGCGTCGCATCCGGGTTTTAGAGCTAGAAATAGCAAGTTAAAATAAGGC
sg4_FOSL2	GGACATGGAGGTGATCACTGT	GGAAAGGACGAAACACCGGACATGGAGGTGATCACTGTGTTTTAGAGCTAGAAATAGCAAGTTAAAATAAGGC
sg5_FOSL2	GAAATTCCGGGTAGATATGCC	GGAAAGGACGAAACACCGAAATTCCGGGTAGATATGCCGTTTTAGAGCTAGAAATAGCAAGTTAAAATAAGGC
sg1_FOXK1	GGCATTACCCCTACTACCGGA	GGAAAGGACGAAACACCGGCATTACCCCTACTACCGGAGTTTTAGAGCTAGAAATAGCAAGTTAAAATAAGGC
sg2_FOXK1	GAACAGGCATTCCGGAAACGG	GGAAAGGACGAAACACCGAACAGGCATTCCGGAAACGGGTTTTAGAGCTAGAAATAGCAAGTTAAAATAAGGC
sg3_FOXK1	GAGGTCACGTTCTGCACAAAG	GGAAAGGACGAAACACCGAGGTCACGTTCTGCACAAAGGTTTTAGAGCTAGAAATAGCAAGTTAAAATAAGGC
sg4_FOXK1	GGACCCAAACTCAGGGTCGTG	GGAAAGGACGAAACACCGGACCCAAACTCAGGGTCGTGGTTTTAGAGCTAGAAATAGCAAGTTAAAATAAGGC
sg5_FOXK1	GTTGCGGCCGATGGTGACGCT	GGAAAGGACGAAACACCGTTGCGGCCGATGGTGACGCTGTTTTAGAGCTAGAAATAGCAAGTTAAAATAAGGC
sg1_FOXK2	GTCATCAGATACTCGAACTCG	GGAAAGGACGAAACACCGTCATCAGATACTCGAACTCGGTTTTAGAGCTAGAAATAGCAAGTTAAAATAAGGC
sg2_FOXK2	GAGCTGCGCGTAGGAGTAAGG	GGAAAGGACGAAACACCGAGCTGCGCGTAGGAGTAAGGGTTTTAGAGCTAGAAATAGCAAGTTAAAATAAGGC
sg3_FOXK2	GGGGGCGTGAAGATCTCGAGG	GGAAAGGACGAAACACCGGGGGCGTGAAGATCTCGAGGGTTTTAGAGCTAGAAATAGCAAGTTAAAATAAGGC
sg4_FOXK2	GATGGTCAGGGGCGAGATGTG	GGAAAGGACGAAACACCGATGGTCAGGGGCGAGATGTGGTTTTAGAGCTAGAAATAGCAAGTTAAAATAAGGC
sg5_FOXK2	GTTATCCCTACTACAGGACTG	GGAAAGGACGAAACACCGTTATCCCTACTACAGGACTGGTTTTAGAGCTAGAAATAGCAAGTTAAAATAAGGC
sg1_FOXO1	GTAGCATTTGAGCTAGTTCGA	GGAAAGGACGAAACACCGTAGCATTTGAGCTAGTTCGAGTTTTAGAGCTAGAAATAGCAAGTTAAAATAAGGC
sg2_FOXO1	GGGTGGCGCAAACGAGTAGCA	GGAAAGGACGAAACACCGGGTGGCGCAAACGAGTAGCAGTTTTAGAGCTAGAAATAGCAAGTTAAAATAAGGC
sg3_FOXO1	GGGAGTTTAGCCAGTCCAACT	GGAAAGGACGAAACACCGGGAGTTTAGCCAGTCCAACTGTTTTAGAGCTAGAAATAGCAAGTTAAAATAAGGC
sg4_FOXO1	GACAGGTTGCCCCACGCGTTG	GGAAAGGACGAAACACCGACAGGTTGCCCCACGCGTTGGTTTTAGAGCTAGAAATAGCAAGTTAAAATAAGGC
sg5_FOXO1	GTGGATGCTCAATCCAGAGGG	GGAAAGGACGAAACACCGTGGATGCTCAATCCAGAGGGGTTTTAGAGCTAGAAATAGCAAGTTAAAATAAGGC
sg1_FOXO3	GCCTGCCATATCAGTCAGCCG	GGAAAGGACGAAACACCGCCTGCCATATCAGTCAGCCGGTTTTAGAGCTAGAAATAGCAAGTTAAAATAAGGC
sg2_FOXO3	GCAGAGTGAGCCGTTTGTCCG	GGAAAGGACGAAACACCGCAGAGTGAGCCGTTTGTCCGGTTTTAGAGCTAGAAATAGCAAGTTAAAATAAGGC
sg3_FOXO3	GACTGTCGTCAGCTGATTCGG	GGAAAGGACGAAACACCGACTGTCGTCAGCTGATTCGGGTTTTAGAGCTAGAAATAGCAAGTTAAAATAAGGC
sg4_FOXO3	GACTGCATAGTCGATTCATGC	GGAAAGGACGAAACACCGACTGCATAGTCGATTCATGCGTTTTAGAGCTAGAAATAGCAAGTTAAAATAAGGC
sg5_FOXO3	GAGCTTCCCGTATACCACCAA	GGAAAGGACGAAACACCGAGCTTCCCGTATACCACCAAGTTTTAGAGCTAGAAATAGCAAGTTAAAATAAGGC
sg1_FRYL	GGAAGTGATGCGATAATACGG	GGAAAGGACGAAACACCGGAAGTGATGCGATAATACGGGTTTTAGAGCTAGAAATAGCAAGTTAAAATAAGGC
sg2_FRYL	GACTGACGGCTAGTCTCCTAG	GGAAAGGACGAAACACCGACTGACGGCTAGTCTCCTAGGTTTTAGAGCTAGAAATAGCAAGTTAAAATAAGGC
sg3_FRYL	GGATATTCAGGAACCAACACT	GGAAAGGACGAAACACCGGATATTCAGGAACCAACACTGTTTTAGAGCTAGAAATAGCAAGTTAAAATAAGGC
sg4_FRYL	GAGTTGTCCGAGGAACTAGCA	GGAAAGGACGAAACACCGAGTTGTCCGAGGAACTAGCAGTTTTAGAGCTAGAAATAGCAAGTTAAAATAAGGC
sg5_FRYL	GGTTCTTCTCGACACTATGCT	GGAAAGGACGAAACACCGGTTCTTCTCGACACTATGCTGTTTTAGAGCTAGAAATAGCAAGTTAAAATAAGGC
sg1_FSTL1	GGCCGGCTCCACAAAACACAT	GGAAAGGACGAAACACCGGCCGGCTCCACAAAACACATGTTTTAGAGCTAGAAATAGCAAGTTAAAATAAGGC
sg2_FSTL1	GACCCACCTGTCTCTGCATTG	GGAAAGGACGAAACACCGACCCACCTGTCTCTGCATTGGTTTTAGAGCTAGAAATAGCAAGTTAAAATAAGGC
sg3_FSTL1	GGCCACTGGATGATGCGACGT	GGAAAGGACGAAACACCGGCCACTGGATGATGCGACGTGTTTTAGAGCTAGAAATAGCAAGTTAAAATAAGGC
sg4_FSTL1	GAGTGTCCATCGTAATCAACC	GGAAAGGACGAAACACCGAGTGTCCATCGTAATCAACCGTTTTAGAGCTAGAAATAGCAAGTTAAAATAAGGC
sg5_FSTL1	GTATTACAACGTATCCAGACC	GGAAAGGACGAAACACCGTATTACAACGTATCCAGACCGTTTTAGAGCTAGAAATAGCAAGTTAAAATAAGGC
sg1_FTSJ3	GTACCTTGTGAGTAAGCATCA	GGAAAGGACGAAACACCGTACCTTGTGAGTAAGCATCAGTTTTAGAGCTAGAAATAGCAAGTTAAAATAAGGC
sg2_FTSJ3	GTTATTAGAGGAAGTAACACA	GGAAAGGACGAAACACCGTTATTAGAGGAAGTAACACAGTTTTAGAGCTAGAAATAGCAAGTTAAAATAAGGC
sg3_FTSJ3	GAGTGTTACGAACCATCCCCC	GGAAAGGACGAAACACCGAGTGTTACGAACCATCCCCCGTTTTAGAGCTAGAAATAGCAAGTTAAAATAAGGC
sg4_FTSJ3	GACAGCATCCAGCTACCACTG	GGAAAGGACGAAACACCGACAGCATCCAGCTACCACTGGTTTTAGAGCTAGAAATAGCAAGTTAAAATAAGGC
sg5_FTSJ3	GGGAACAACTGAACCAGACCT	GGAAAGGACGAAACACCGGGAACAACTGAACCAGACCTGTTTTAGAGCTAGAAATAGCAAGTTAAAATAAGGC
sg1_FUNDC2	GTTCAGCAGAAAAGTATAGCG	GGAAAGGACGAAACACCGTTCAGCAGAAAAGTATAGCGGTTTTAGAGCTAGAAATAGCAAGTTAAAATAAGGC
sg2_FUNDC2	GGCTTCTTAGCAAATTCCGCA	GGAAAGGACGAAACACCGGCTTCTTAGCAAATTCCGCAGTTTTAGAGCTAGAAATAGCAAGTTAAAATAAGGC
sg3_FUNDC2	GACGTAGAGGATCTGCGCGGT	GGAAAGGACGAAACACCGACGTAGAGGATCTGCGCGGTGTTTTAGAGCTAGAAATAGCAAGTTAAAATAAGGC
sg4_FUNDC2	GGCCCTTACCTTGACTGGACG	GGAAAGGACGAAACACCGGCCCTTACCTTGACTGGACGGTTTTAGAGCTAGAAATAGCAAGTTAAAATAAGGC
sg5_FUNDC2	GCACAGGTTTCATATTCCAGA	GGAAAGGACGAAACACCGCACAGGTTTCATATTCCAGAGTTTTAGAGCTAGAAATAGCAAGTTAAAATAAGGC
sg1_GAB1	GAAACTGCTGGAATGTTGTCG	GGAAAGGACGAAACACCGAAACTGCTGGAATGTTGTCGGTTTTAGAGCTAGAAATAGCAAGTTAAAATAAGGC
sg2_GAB1	GGGGATACTACACGTTTCCAC	GGAAAGGACGAAACACCGGGGATACTACACGTTTCCACGTTTTAGAGCTAGAAATAGCAAGTTAAAATAAGGC
sg3_GAB1	GTATGACATTCCTCCAACACC	GGAAAGGACGAAACACCGTATGACATTCCTCCAACACCGTTTTAGAGCTAGAAATAGCAAGTTAAAATAAGGC
sg4_GAB1	GTACAGCACCACCATCCACCC	GGAAAGGACGAAACACCGTACAGCACCACCATCCACCCGTTTTAGAGCTAGAAATAGCAAGTTAAAATAAGGC
sg5_GAB1	GACATCATGGGAATAACTCCT	GGAAAGGACGAAACACCGACATCATGGGAATAACTCCTGTTTTAGAGCTAGAAATAGCAAGTTAAAATAAGGC
sg1_GAB2	GTGCAAGTAGAGATACTCCTG	GGAAAGGACGAAACACCGTGCAAGTAGAGATACTCCTGGTTTTAGAGCTAGAAATAGCAAGTTAAAATAAGGC
sg2_GAB2	GAATCAGGCTGAGGAGAGCAC	GGAAAGGACGAAACACCGAATCAGGCTGAGGAGAGCACGTTTTAGAGCTAGAAATAGCAAGTTAAAATAAGGC
sg3_GAB2	GATCACTCCAAGAAGCCTCTG	GGAAAGGACGAAACACCGATCACTCCAAGAAGCCTCTGGTTTTAGAGCTAGAAATAGCAAGTTAAAATAAGGC
sg4_GAB2	GGACAACAGCCGACTTCACCG	GGAAAGGACGAAACACCGGACAACAGCCGACTTCACCGGTTTTAGAGCTAGAAATAGCAAGTTAAAATAAGGC
sg5_GAB2	GGAATGTCCTAGGGATCTGGT	GGAAAGGACGAAACACCGGAATGTCCTAGGGATCTGGTGTTTTAGAGCTAGAAATAGCAAGTTAAAATAAGGC
sg1_GABRA1	GCAAACTCCTGCGGATCACAG	GGAAAGGACGAAACACCGCAAACTCCTGCGGATCACAGGTTTTAGAGCTAGAAATAGCAAGTTAAAATAAGGC
sg2_GABRA1	GCCATTAGGTTATTTAACCGG	GGAAAGGACGAAACACCGCCATTAGGTTATTTAACCGGGTTTTAGAGCTAGAAATAGCAAGTTAAAATAAGGC
sg3_GABRA1	GGAAGATATCAGTCTTCACTT	GGAAAGGACGAAACACCGGAAGATATCAGTCTTCACTTGTTTTAGAGCTAGAAATAGCAAGTTAAAATAAGGC
sg4_GABRA1	GGCTACAACCACTGAGCGTGC	GGAAAGGACGAAACACCGGCTACAACCACTGAGCGTGCGTTTTAGAGCTAGAAATAGCAAGTTAAAATAAGGC
sg5_GABRA1	GTCACTGTCATTATGCATGGC	GGAAAGGACGAAACACCGTCACTGTCATTATGCATGGCGTTTTAGAGCTAGAAATAGCAAGTTAAAATAAGGC
sg1_GAPVD1	GACATACCGGACACAACACTG	GGAAAGGACGAAACACCGACATACCGGACACAACACTGGTTTTAGAGCTAGAAATAGCAAGTTAAAATAAGGC
sg2_GAPVD1	GAAAGAGGAGGCAATAAGACG	GGAAAGGACGAAACACCGAAAGAGGAGGCAATAAGACGGTTTTAGAGCTAGAAATAGCAAGTTAAAATAAGGC
sg3_GAPVD1	GCAGGTCCCCAGCTTACTCCA	GGAAAGGACGAAACACCGCAGGTCCCCAGCTTACTCCAGTTTTAGAGCTAGAAATAGCAAGTTAAAATAAGGC
sg4_GAPVD1	GAGATTGACGGAAGACAATGG	GGAAAGGACGAAACACCGAGATTGACGGAAGACAATGGGTTTTAGAGCTAGAAATAGCAAGTTAAAATAAGGC
sg5_GAPVD1	GATCCAAACAAGCTAATTGAG	GGAAAGGACGAAACACCGATCCAAACAAGCTAATTGAGGTTTTAGAGCTAGAAATAGCAAGTTAAAATAAGGC
sg1_GAS2L1	GGGTACCCGCAGTGATGACAC	GGAAAGGACGAAACACCGGGTACCCGCAGTGATGACACGTTTTAGAGCTAGAAATAGCAAGTTAAAATAAGGC
sg2_GAS2L1	GTGATCATGGGAAACTGGTCA	GGAAAGGACGAAACACCGTGATCATGGGAAACTGGTCAGTTTTAGAGCTAGAAATAGCAAGTTAAAATAAGGC
sg3_GAS2L1	GCTTCATGGCGCGCGACAACG	GGAAAGGACGAAACACCGCTTCATGGCGCGCGACAACGGTTTTAGAGCTAGAAATAGCAAGTTAAAATAAGGC
sg4_GAS2L1	GGCTTACGAAGCACAAAGGAG	GGAAAGGACGAAACACCGGCTTACGAAGCACAAAGGAGGTTTTAGAGCTAGAAATAGCAAGTTAAAATAAGGC
sg5_GAS2L1	GGGAGAAAAGGTGCAGACCCT	GGAAAGGACGAAACACCGGGAGAAAAGGTGCAGACCCTGTTTTAGAGCTAGAAATAGCAAGTTAAAATAAGGC
sg1_GATA1	GGAGCAACAGCCACTCCACTG	GGAAAGGACGAAACACCGGAGCAACAGCCACTCCACTGGTTTTAGAGCTAGAAATAGCAAGTTAAAATAAGGC
sg2_GATA1	GGCTGGGCCTACGGCAAGACG	GGAAAGGACGAAACACCGGCTGGGCCTACGGCAAGACGGTTTTAGAGCTAGAAATAGCAAGTTAAAATAAGGC
sg3_GATA1	GGTCCCCAATAGTGCTTATGG	GGAAAGGACGAAACACCGGTCCCCAATAGTGCTTATGGGTTTTAGAGCTAGAAATAGCAAGTTAAAATAAGGC
sg4_GATA1	GAGACGACCACCACGACACTG	GGAAAGGACGAAACACCGAGACGACCACCACGACACTGGTTTTAGAGCTAGAAATAGCAAGTTAAAATAAGGC
sg5_GATA1	GGGCCTACTACAGGGACGCTG	GGAAAGGACGAAACACCGGGCCTACTACAGGGACGCTGGTTTTAGAGCTAGAAATAGCAAGTTAAAATAAGGC
sg1_GATA4	GTGTGGGCACGTAGACTGGCG	GGAAAGGACGAAACACCGTGTGGGCACGTAGACTGGCGGTTTTAGAGCTAGAAATAGCAAGTTAAAATAAGGC
sg2_GATA4	GCCGGCTTACATGGCCGACGT	GGAAAGGACGAAACACCGCCGGCTTACATGGCCGACGTGTTTTAGAGCTAGAAATAGCAAGTTAAAATAAGGC
sg3_GATA4	GCACGCTGTGGCGCCGCAATG	GGAAAGGACGAAACACCGCACGCTGTGGCGCCGCAATGGTTTTAGAGCTAGAAATAGCAAGTTAAAATAAGGC
sg4_GATA4	GGCTCCTACTCACCGAGATTG	GGAAAGGACGAAACACCGGCTCCTACTCACCGAGATTGGTTTTAGAGCTAGAAATAGCAAGTTAAAATAAGGC
sg5_GATA4	GCGGGGTGTAAGCGGCTCCGT	GGAAAGGACGAAACACCGCGGGGTGTAAGCGGCTCCGTGTTTTAGAGCTAGAAATAGCAAGTTAAAATAAGGC
sg1_GATA6	GCCCCTACTCGCCCTACGTGG	GGAAAGGACGAAACACCGCCCCTACTCGCCCTACGTGGGTTTTAGAGCTAGAAATAGCAAGTTAAAATAAGGC
sg2_GATA6	GCGGGACGCCTCAGCTCGACA	GGAAAGGACGAAACACCGCGGGACGCCTCAGCTCGACAGTTTTAGAGCTAGAAATAGCAAGTTAAAATAAGGC
sg3_GATA6	GGCCGACAGCGAGCTGTACTG	GGAAAGGACGAAACACCGGCCGACAGCGAGCTGTACTGGTTTTAGAGCTAGAAATAGCAAGTTAAAATAAGGC
sg4_GATA6	GCCGGCTGCTCGGGTGCGAAG	GGAAAGGACGAAACACCGCCGGCTGCTCGGGTGCGAAGGTTTTAGAGCTAGAAATAGCAAGTTAAAATAAGGC
sg5_GATA6	GATGGAACCCACGCGGGTGGT	GGAAAGGACGAAACACCGATGGAACCCACGCGGGTGGTGTTTTAGAGCTAGAAATAGCAAGTTAAAATAAGGC
sg1_GATAD2A	GGAGAGTGAATGGGCTGACCA	GGAAAGGACGAAACACCGGAGAGTGAATGGGCTGACCAGTTTTAGAGCTAGAAATAGCAAGTTAAAATAAGGC
sg2_GATAD2A	GTTAGGCAACATTCCAGCACA	GGAAAGGACGAAACACCGTTAGGCAACATTCCAGCACAGTTTTAGAGCTAGAAATAGCAAGTTAAAATAAGGC
sg3_GATAD2A	GTAAACACTGACGGAGACATG	GGAAAGGACGAAACACCGTAAACACTGACGGAGACATGGTTTTAGAGCTAGAAATAGCAAGTTAAAATAAGGC
sg4_GATAD2A	GGTGCTCCCAACAGAACCTGT	GGAAAGGACGAAACACCGGTGCTCCCAACAGAACCTGTGTTTTAGAGCTAGAAATAGCAAGTTAAAATAAGGC
sg5_GATAD2A	GCACAGAGGCCACACTAGTGG	GGAAAGGACGAAACACCGCACAGAGGCCACACTAGTGGGTTTTAGAGCTAGAAATAGCAAGTTAAAATAAGGC
sg1_GATAD2B	GTGGATATGAGTGCTAGACGG	GGAAAGGACGAAACACCGTGGATATGAGTGCTAGACGGGTTTTAGAGCTAGAAATAGCAAGTTAAAATAAGGC
sg2_GATAD2B	GTACCGGTTGATAATTGATGG	GGAAAGGACGAAACACCGTACCGGTTGATAATTGATGGGTTTTAGAGCTAGAAATAGCAAGTTAAAATAAGGC
sg3_GATAD2B	GAGACATCAACATGTGTGGAA	GGAAAGGACGAAACACCGAGACATCAACATGTGTGGAAGTTTTAGAGCTAGAAATAGCAAGTTAAAATAAGGC
sg4_GATAD2B	GGCTGAGGGATGAGCTACGAT	GGAAAGGACGAAACACCGGCTGAGGGATGAGCTACGATGTTTTAGAGCTAGAAATAGCAAGTTAAAATAAGGC
sg5_GATAD2B	GCAAAGCGACTCAAAATGGAG	GGAAAGGACGAAACACCGCAAAGCGACTCAAAATGGAGGTTTTAGAGCTAGAAATAGCAAGTTAAAATAAGGC
sg1_GBF1	GATGGATTACGTCAATCCCCG	GGAAAGGACGAAACACCGATGGATTACGTCAATCCCCGGTTTTAGAGCTAGAAATAGCAAGTTAAAATAAGGC
sg2_GBF1	GGCTTATGGAGATCATCACTG	GGAAAGGACGAAACACCGGCTTATGGAGATCATCACTGGTTTTAGAGCTAGAAATAGCAAGTTAAAATAAGGC
sg3_GBF1	GATGGCAAGATCTCTCTACAG	GGAAAGGACGAAACACCGATGGCAAGATCTCTCTACAGGTTTTAGAGCTAGAAATAGCAAGTTAAAATAAGGC
sg4_GBF1	GACTTTGGTCATATGGCGTGG	GGAAAGGACGAAACACCGACTTTGGTCATATGGCGTGGGTTTTAGAGCTAGAAATAGCAAGTTAAAATAAGGC
sg5_GBF1	GGCTCTTACCTATGAGTGCAT	GGAAAGGACGAAACACCGGCTCTTACCTATGAGTGCATGTTTTAGAGCTAGAAATAGCAAGTTAAAATAAGGC
sg1_GCLC	GAGGCCAACATGCGAAAACGC	GGAAAGGACGAAACACCGAGGCCAACATGCGAAAACGCGTTTTAGAGCTAGAAATAGCAAGTTAAAATAAGGC
sg2_GCLC	GAGAAATATCCGACATAGGAG	GGAAAGGACGAAACACCGAGAAATATCCGACATAGGAGGTTTTAGAGCTAGAAATAGCAAGTTAAAATAAGGC
sg3_GCLC	GCAATGTCTGACACATAGCCT	GGAAAGGACGAAACACCGCAATGTCTGACACATAGCCTGTTTTAGAGCTAGAAATAGCAAGTTAAAATAAGGC
sg4_GCLC	GCGTTCTCAAGTGGGGCGATG	GGAAAGGACGAAACACCGCGTTCTCAAGTGGGGCGATGGTTTTAGAGCTAGAAATAGCAAGTTAAAATAAGGC
sg5_GCLC	GGACAGCTATTTATCTAAGTG	GGAAAGGACGAAACACCGGACAGCTATTTATCTAAGTGGTTTTAGAGCTAGAAATAGCAAGTTAAAATAAGGC
sg1_GFPT1	GCTCCGTACACCAATCAACAG	GGAAAGGACGAAACACCGCTCCGTACACCAATCAACAGGTTTTAGAGCTAGAAATAGCAAGTTAAAATAAGGC
sg2_GFPT1	GGGAGAGAGGAGCTTTAACTG	GGAAAGGACGAAACACCGGGAGAGAGGAGCTTTAACTGGTTTTAGAGCTAGAAATAGCAAGTTAAAATAAGGC
sg3_GFPT1	GTTGGAATAGCTCATACCCGT	GGAAAGGACGAAACACCGTTGGAATAGCTCATACCCGTGTTTTAGAGCTAGAAATAGCAAGTTAAAATAAGGC
sg4_GFPT1	GAAGCAATAAGAATCAAACGC	GGAAAGGACGAAACACCGAAGCAATAAGAATCAAACGCGTTTTAGAGCTAGAAATAGCAAGTTAAAATAAGGC
sg5_GFPT1	GGTGTTTGCACAGCTCGTCCG	GGAAAGGACGAAACACCGGTGTTTGCACAGCTCGTCCGGTTTTAGAGCTAGAAATAGCAAGTTAAAATAAGGC
sg1_GGT7	GGCGGGCAGCATCGGTCACCA	GGAAAGGACGAAACACCGGCGGGCAGCATCGGTCACCAGTTTTAGAGCTAGAAATAGCAAGTTAAAATAAGGC
sg2_GGT7	GATTTCCGGGAGTCCGCACCA	GGAAAGGACGAAACACCGATTTCCGGGAGTCCGCACCAGTTTTAGAGCTAGAAATAGCAAGTTAAAATAAGGC
sg3_GGT7	GTTTCTGGGAGACCCCGACAC	GGAAAGGACGAAACACCGTTTCTGGGAGACCCCGACACGTTTTAGAGCTAGAAATAGCAAGTTAAAATAAGGC
sg4_GGT7	GCCTCTGTACACGCCACACAC	GGAAAGGACGAAACACCGCCTCTGTACACGCCACACACGTTTTAGAGCTAGAAATAGCAAGTTAAAATAAGGC
sg5_GGT7	GAGTGATGGTAGAATCATAGA	GGAAAGGACGAAACACCGAGTGATGGTAGAATCATAGAGTTTTAGAGCTAGAAATAGCAAGTTAAAATAAGGC
sg1_GIGYF1	GCTGAGGTATGTACGTCCCAG	GGAAAGGACGAAACACCGCTGAGGTATGTACGTCCCAGGTTTTAGAGCTAGAAATAGCAAGTTAAAATAAGGC
sg2_GIGYF1	GGGTTTGAGAAGTCAGCAAGG	GGAAAGGACGAAACACCGGGTTTGAGAAGTCAGCAAGGGTTTTAGAGCTAGAAATAGCAAGTTAAAATAAGGC
sg3_GIGYF1	GGCCTTCCAGATGATATTCGG	GGAAAGGACGAAACACCGGCCTTCCAGATGATATTCGGGTTTTAGAGCTAGAAATAGCAAGTTAAAATAAGGC
sg4_GIGYF1	GAGGAGGAGGAACCTTCCGAA	GGAAAGGACGAAACACCGAGGAGGAGGAACCTTCCGAAGTTTTAGAGCTAGAAATAGCAAGTTAAAATAAGGC
sg5_GIGYF1	GTGGTTCTACAAGGACCCACA	GGAAAGGACGAAACACCGTGGTTCTACAAGGACCCACAGTTTTAGAGCTAGAAATAGCAAGTTAAAATAAGGC
sg1_GIGYF2	GTGATGAACGGGGTTACCGAA	GGAAAGGACGAAACACCGTGATGAACGGGGTTACCGAAGTTTTAGAGCTAGAAATAGCAAGTTAAAATAAGGC
sg2_GIGYF2	GTGAGGGTAGCCATAATGAAG	GGAAAGGACGAAACACCGTGAGGGTAGCCATAATGAAGGTTTTAGAGCTAGAAATAGCAAGTTAAAATAAGGC
sg3_GIGYF2	GGACACAGACCTAGTTACTGA	GGAAAGGACGAAACACCGGACACAGACCTAGTTACTGAGTTTTAGAGCTAGAAATAGCAAGTTAAAATAAGGC
sg4_GIGYF2	GAGGAAGAAGAACTTGCCCGA	GGAAAGGACGAAACACCGAGGAAGAAGAACTTGCCCGAGTTTTAGAGCTAGAAATAGCAAGTTAAAATAAGGC
sg5_GIGYF2	GAAGGTGGACCAACATCAGTA	GGAAAGGACGAAACACCGAAGGTGGACCAACATCAGTAGTTTTAGAGCTAGAAATAGCAAGTTAAAATAAGGC
sg1_GIT1	GAGCCCCGTCAGACAAGTCCG	GGAAAGGACGAAACACCGAGCCCCGTCAGACAAGTCCGGTTTTAGAGCTAGAAATAGCAAGTTAAAATAAGGC
sg2_GIT1	GGCACACGCTTGCCAGCAACG	GGAAAGGACGAAACACCGGCACACGCTTGCCAGCAACGGTTTTAGAGCTAGAAATAGCAAGTTAAAATAAGGC
sg3_GIT1	GCCCATACACTACAAGCAGCT	GGAAAGGACGAAACACCGCCCATACACTACAAGCAGCTGTTTTAGAGCTAGAAATAGCAAGTTAAAATAAGGC
sg4_GIT1	GGAGAATGTCGATGATCAAGG	GGAAAGGACGAAACACCGGAGAATGTCGATGATCAAGGGTTTTAGAGCTAGAAATAGCAAGTTAAAATAAGGC
sg5_GIT1	GTGGCCAATTCGGATAAGTCA	GGAAAGGACGAAACACCGTGGCCAATTCGGATAAGTCAGTTTTAGAGCTAGAAATAGCAAGTTAAAATAAGGC
sg1_GJA1	GTGAGCCAGGTACAAGAGTGT	GGAAAGGACGAAACACCGTGAGCCAGGTACAAGAGTGTGTTTTAGAGCTAGAAATAGCAAGTTAAAATAAGGC
sg2_GJA1	GTGGTAAGGTGAAAATGCGAG	GGAAAGGACGAAACACCGTGGTAAGGTGAAAATGCGAGGTTTTAGAGCTAGAAATAGCAAGTTAAAATAAGGC
sg3_GJA1	GAAGCCTACTCAACTGCTGGA	GGAAAGGACGAAACACCGAAGCCTACTCAACTGCTGGAGTTTTAGAGCTAGAAATAGCAAGTTAAAATAAGGC
sg4_GJA1	GACAGCGGTTGAGTCAGCCTG	GGAAAGGACGAAACACCGACAGCGGTTGAGTCAGCCTGGTTTTAGAGCTAGAAATAGCAAGTTAAAATAAGGC
sg5_GJA1	GGGAAACAGTCCACCTGATGT	GGAAAGGACGAAACACCGGGAAACAGTCCACCTGATGTGTTTTAGAGCTAGAAATAGCAAGTTAAAATAAGGC
sg1_GLCCI1	GCAGCCGTTGGACATACCAGA	GGAAAGGACGAAACACCGCAGCCGTTGGACATACCAGAGTTTTAGAGCTAGAAATAGCAAGTTAAAATAAGGC
sg2_GLCCI1	GATCAGCGTTCTGCGTCATGG	GGAAAGGACGAAACACCGATCAGCGTTCTGCGTCATGGGTTTTAGAGCTAGAAATAGCAAGTTAAAATAAGGC
sg3_GLCCI1	GTAGTGAACATGAGGATCCCG	GGAAAGGACGAAACACCGTAGTGAACATGAGGATCCCGGTTTTAGAGCTAGAAATAGCAAGTTAAAATAAGGC
sg4_GLCCI1	GCTTATTCCTTCTACATTGCA	GGAAAGGACGAAACACCGCTTATTCCTTCTACATTGCAGTTTTAGAGCTAGAAATAGCAAGTTAAAATAAGGC
sg5_GLCCI1	GGTGCCCTACCAGCTCTTGCG	GGAAAGGACGAAACACCGGTGCCCTACCAGCTCTTGCGGTTTTAGAGCTAGAAATAGCAAGTTAAAATAAGGC
sg1_GLI2	GCCATCTCCACGGACGCGTCG	GGAAAGGACGAAACACCGCCATCTCCACGGACGCGTCGGTTTTAGAGCTAGAAATAGCAAGTTAAAATAAGGC
sg2_GLI2	GGAATCGCACCCACTCCAACG	GGAAAGGACGAAACACCGGAATCGCACCCACTCCAACGGTTTTAGAGCTAGAAATAGCAAGTTAAAATAAGGC
sg3_GLI2	GAGCTTGGTGTTCCGCGTGTG	GGAAAGGACGAAACACCGAGCTTGGTGTTCCGCGTGTGGTTTTAGAGCTAGAAATAGCAAGTTAAAATAAGGC
sg4_GLI2	GCAGGGATGACTGTAAGCAGG	GGAAAGGACGAAACACCGCAGGGATGACTGTAAGCAGGGTTTTAGAGCTAGAAATAGCAAGTTAAAATAAGGC
sg5_GLI2	GGGCTGCTGTGCACAGAACGG	GGAAAGGACGAAACACCGGGCTGCTGTGCACAGAACGGGTTTTAGAGCTAGAAATAGCAAGTTAAAATAAGGC
sg1_GMIP	GCTGCTTGCTAGGTCCCGGCG	GGAAAGGACGAAACACCGCTGCTTGCTAGGTCCCGGCGGTTTTAGAGCTAGAAATAGCAAGTTAAAATAAGGC
sg2_GMIP	GACAGTGTCCACTTCCCGAAG	GGAAAGGACGAAACACCGACAGTGTCCACTTCCCGAAGGTTTTAGAGCTAGAAATAGCAAGTTAAAATAAGGC
sg3_GMIP	GCGTGCACTTCGTGACCACAA	GGAAAGGACGAAACACCGCGTGCACTTCGTGACCACAAGTTTTAGAGCTAGAAATAGCAAGTTAAAATAAGGC
sg4_GMIP	GCTACTCCCCACTCACAACAG	GGAAAGGACGAAACACCGCTACTCCCCACTCACAACAGGTTTTAGAGCTAGAAATAGCAAGTTAAAATAAGGC
sg5_GMIP	GAGGAGTTTGTACGGGCGCTG	GGAAAGGACGAAACACCGAGGAGTTTGTACGGGCGCTGGTTTTAGAGCTAGAAATAGCAAGTTAAAATAAGGC
sg1_GOLGA4	GACAACTTAGACAGTTGACAG	GGAAAGGACGAAACACCGACAACTTAGACAGTTGACAGGTTTTAGAGCTAGAAATAGCAAGTTAAAATAAGGC
sg2_GOLGA4	GAGCCTCGCTATCCATATCAG	GGAAAGGACGAAACACCGAGCCTCGCTATCCATATCAGGTTTTAGAGCTAGAAATAGCAAGTTAAAATAAGGC
sg3_GOLGA4	GCAGTATCATTAAAGAACACG	GGAAAGGACGAAACACCGCAGTATCATTAAAGAACACGGTTTTAGAGCTAGAAATAGCAAGTTAAAATAAGGC
sg4_GOLGA4	GATCAAACAGATGACTACCCA	GGAAAGGACGAAACACCGATCAAACAGATGACTACCCAGTTTTAGAGCTAGAAATAGCAAGTTAAAATAAGGC
sg5_GOLGA4	GTGGAACTTCTGTAAAAACAC	GGAAAGGACGAAACACCGTGGAACTTCTGTAAAAACACGTTTTAGAGCTAGAAATAGCAAGTTAAAATAAGGC
sg1_GOLGA5	GAAGAGTGATCGAATGACTCG	GGAAAGGACGAAACACCGAAGAGTGATCGAATGACTCGGTTTTAGAGCTAGAAATAGCAAGTTAAAATAAGGC
sg2_GOLGA5	GAGGATCTCGGACACCAGTAG	GGAAAGGACGAAACACCGAGGATCTCGGACACCAGTAGGTTTTAGAGCTAGAAATAGCAAGTTAAAATAAGGC
sg3_GOLGA5	GCACAGAAGGAGCCTACCGGG	GGAAAGGACGAAACACCGCACAGAAGGAGCCTACCGGGGTTTTAGAGCTAGAAATAGCAAGTTAAAATAAGGC
sg4_GOLGA5	GACAGATTTGATATATCAGAC	GGAAAGGACGAAACACCGACAGATTTGATATATCAGACGTTTTAGAGCTAGAAATAGCAAGTTAAAATAAGGC
sg5_GOLGA5	GTTCTAGCCATGAAGGTCAAG	GGAAAGGACGAAACACCGTTCTAGCCATGAAGGTCAAGGTTTTAGAGCTAGAAATAGCAAGTTAAAATAAGGC
sg1_GORASP1	GACCAACCACATAGTCTGTGT	GGAAAGGACGAAACACCGACCAACCACATAGTCTGTGTGTTTTAGAGCTAGAAATAGCAAGTTAAAATAAGGC
sg2_GORASP1	GTGAAATGGGGAAGTCCATCA	GGAAAGGACGAAACACCGTGAAATGGGGAAGTCCATCAGTTTTAGAGCTAGAAATAGCAAGTTAAAATAAGGC
sg3_GORASP1	GCGCTCATCGAGTCTCATGAG	GGAAAGGACGAAACACCGCGCTCATCGAGTCTCATGAGGTTTTAGAGCTAGAAATAGCAAGTTAAAATAAGGC
sg4_GORASP1	GTTGGCTATGGGTATCTACAC	GGAAAGGACGAAACACCGTTGGCTATGGGTATCTACACGTTTTAGAGCTAGAAATAGCAAGTTAAAATAAGGC
sg5_GORASP1	GTCATCACCATTGGGCACTCG	GGAAAGGACGAAACACCGTCATCACCATTGGGCACTCGGTTTTAGAGCTAGAAATAGCAAGTTAAAATAAGGC
sg1_GORASP2	GCAAAGACGGGGGATTAACTG	GGAAAGGACGAAACACCGCAAAGACGGGGGATTAACTGGTTTTAGAGCTAGAAATAGCAAGTTAAAATAAGGC
sg2_GORASP2	GGGTGGCAATAACGGTACTGT	GGAAAGGACGAAACACCGGGTGGCAATAACGGTACTGTGTTTTAGAGCTAGAAATAGCAAGTTAAAATAAGGC
sg3_GORASP2	GCCTACACGCCCATTTGAGGA	GGAAAGGACGAAACACCGCCTACACGCCCATTTGAGGAGTTTTAGAGCTAGAAATAGCAAGTTAAAATAAGGC
sg4_GORASP2	GCAGTCACACCAAGTAACCTG	GGAAAGGACGAAACACCGCAGTCACACCAAGTAACCTGGTTTTAGAGCTAGAAATAGCAAGTTAAAATAAGGC
sg5_GORASP2	GCCAATTATATAATCACTGTG	GGAAAGGACGAAACACCGCCAATTATATAATCACTGTGGTTTTAGAGCTAGAAATAGCAAGTTAAAATAAGGC
sg1_GPATCH8	GATGCTGAAGATGCTACCGAA	GGAAAGGACGAAACACCGATGCTGAAGATGCTACCGAAGTTTTAGAGCTAGAAATAGCAAGTTAAAATAAGGC
sg2_GPATCH8	GCATGTTCAAACCAACCACAG	GGAAAGGACGAAACACCGCATGTTCAAACCAACCACAGGTTTTAGAGCTAGAAATAGCAAGTTAAAATAAGGC
sg3_GPATCH8	GACTACAGTGACAGATCACGA	GGAAAGGACGAAACACCGACTACAGTGACAGATCACGAGTTTTAGAGCTAGAAATAGCAAGTTAAAATAAGGC
sg4_GPATCH8	GGAAGGACCCAAACATCCTAC	GGAAAGGACGAAACACCGGAAGGACCCAAACATCCTACGTTTTAGAGCTAGAAATAGCAAGTTAAAATAAGGC
sg5_GPATCH8	GCAAGCCTAAAAGCTGCATCA	GGAAAGGACGAAACACCGCAAGCCTAAAAGCTGCATCAGTTTTAGAGCTAGAAATAGCAAGTTAAAATAAGGC
sg1_GPBP1	GGAGAACGGGAACTTCCACCA	GGAAAGGACGAAACACCGGAGAACGGGAACTTCCACCAGTTTTAGAGCTAGAAATAGCAAGTTAAAATAAGGC
sg2_GPBP1	GCTGAAGAGTTGTGTCGTCGA	GGAAAGGACGAAACACCGCTGAAGAGTTGTGTCGTCGAGTTTTAGAGCTAGAAATAGCAAGTTAAAATAAGGC
sg3_GPBP1	GAAAGTTGCCAACGCCAAATG	GGAAAGGACGAAACACCGAAAGTTGCCAACGCCAAATGGTTTTAGAGCTAGAAATAGCAAGTTAAAATAAGGC
sg4_GPBP1	GGCTCTAGATTTAGGATTCGG	GGAAAGGACGAAACACCGGCTCTAGATTTAGGATTCGGGTTTTAGAGCTAGAAATAGCAAGTTAAAATAAGGC
sg5_GPBP1	GTACCTGACAATGAAACCGGG	GGAAAGGACGAAACACCGTACCTGACAATGAAACCGGGGTTTTAGAGCTAGAAATAGCAAGTTAAAATAAGGC
sg1_GPBP1L1	GCAGAGGAATTATGTCGACGG	GGAAAGGACGAAACACCGCAGAGGAATTATGTCGACGGGTTTTAGAGCTAGAAATAGCAAGTTAAAATAAGGC
sg2_GPBP1L1	GGATGGCATGAGCCAACGTAG	GGAAAGGACGAAACACCGGATGGCATGAGCCAACGTAGGTTTTAGAGCTAGAAATAGCAAGTTAAAATAAGGC
sg3_GPBP1L1	GAATCTCTGTTACCAAACCAG	GGAAAGGACGAAACACCGAATCTCTGTTACCAAACCAGGTTTTAGAGCTAGAAATAGCAAGTTAAAATAAGGC
sg4_GPBP1L1	GGGTGTCCCAATAGGTCTGCA	GGAAAGGACGAAACACCGGGTGTCCCAATAGGTCTGCAGTTTTAGAGCTAGAAATAGCAAGTTAAAATAAGGC
sg5_GPBP1L1	GTGGGAACAAATTGTCATCCG	GGAAAGGACGAAACACCGTGGGAACAAATTGTCATCCGGTTTTAGAGCTAGAAATAGCAAGTTAAAATAAGGC
sg1_GPHN	GACAGAAATCATCAATTACCG	GGAAAGGACGAAACACCGACAGAAATCATCAATTACCGGTTTTAGAGCTAGAAATAGCAAGTTAAAATAAGGC
sg2_GPHN	GTAATAGAACGGGAAGCACCA	GGAAAGGACGAAACACCGTAATAGAACGGGAAGCACCAGTTTTAGAGCTAGAAATAGCAAGTTAAAATAAGGC
sg3_GPHN	GTGCTGCAGTTATATGTGATG	GGAAAGGACGAAACACCGTGCTGCAGTTATATGTGATGGTTTTAGAGCTAGAAATAGCAAGTTAAAATAAGGC
sg4_GPHN	GTGCCATTGTAAAAGTAAAGG	GGAAAGGACGAAACACCGTGCCATTGTAAAAGTAAAGGGTTTTAGAGCTAGAAATAGCAAGTTAAAATAAGGC
sg5_GPHN	GAAGCACAATACTCACAAAGA	GGAAAGGACGAAACACCGAAGCACAATACTCACAAAGAGTTTTAGAGCTAGAAATAGCAAGTTAAAATAAGGC
sg1_GPN1	GTCCAGGTTGATCACATACGG	GGAAAGGACGAAACACCGTCCAGGTTGATCACATACGGGTTTTAGAGCTAGAAATAGCAAGTTAAAATAAGGC
sg2_GPN1	GTATGTGTTGATTGACACACC	GGAAAGGACGAAACACCGTATGTGTTGATTGACACACCGTTTTAGAGCTAGAAATAGCAAGTTAAAATAAGGC
sg3_GPN1	GGAGGTCACTATGCCGCCATT	GGAAAGGACGAAACACCGGAGGTCACTATGCCGCCATTGTTTTAGAGCTAGAAATAGCAAGTTAAAATAAGGC
sg4_GPN1	GCCAACACCAACAGACACACT	GGAAAGGACGAAACACCGCCAACACCAACAGACACACTGTTTTAGAGCTAGAAATAGCAAGTTAAAATAAGGC
sg5_GPN1	GAACCAAGCTGCCTTTCATTG	GGAAAGGACGAAACACCGAACCAAGCTGCCTTTCATTGGTTTTAGAGCTAGAAATAGCAAGTTAAAATAAGGC
sg1_GPR143	GCAGCAGGCCAAATTTCCGTG	GGAAAGGACGAAACACCGCAGCAGGCCAAATTTCCGTGGTTTTAGAGCTAGAAATAGCAAGTTAAAATAAGGC
sg2_GPR143	GTTTACACGGAGAACGAGAGG	GGAAAGGACGAAACACCGTTTACACGGAGAACGAGAGGGTTTTAGAGCTAGAAATAGCAAGTTAAAATAAGGC
sg3_GPR143	GCTGTATCACATCATGGCGTG	GGAAAGGACGAAACACCGCTGTATCACATCATGGCGTGGTTTTAGAGCTAGAAATAGCAAGTTAAAATAAGGC
sg4_GPR143	GAGGTACATGGTGACATAGTG	GGAAAGGACGAAACACCGAGGTACATGGTGACATAGTGGTTTTAGAGCTAGAAATAGCAAGTTAAAATAAGGC
sg5_GPR143	GGCAGAAGGCCCAGCGCCAAG	GGAAAGGACGAAACACCGGCAGAAGGCCCAGCGCCAAGGTTTTAGAGCTAGAAATAGCAAGTTAAAATAAGGC
sg1_GPRIN1	GAGACGTATACAGTGTCACCG	GGAAAGGACGAAACACCGAGACGTATACAGTGTCACCGGTTTTAGAGCTAGAAATAGCAAGTTAAAATAAGGC
sg2_GPRIN1	GACGGGATCCACCTTCCCCGA	GGAAAGGACGAAACACCGACGGGATCCACCTTCCCCGAGTTTTAGAGCTAGAAATAGCAAGTTAAAATAAGGC
sg3_GPRIN1	GCTGAAGCCGTAGTATCCGTG	GGAAAGGACGAAACACCGCTGAAGCCGTAGTATCCGTGGTTTTAGAGCTAGAAATAGCAAGTTAAAATAAGGC
sg4_GPRIN1	GTTCCACTTCCATAGGAAAGG	GGAAAGGACGAAACACCGTTCCACTTCCATAGGAAAGGGTTTTAGAGCTAGAAATAGCAAGTTAAAATAAGGC
sg5_GPRIN1	GTGTCGGGAAAGAGAGATCCT	GGAAAGGACGAAACACCGTGTCGGGAAAGAGAGATCCTGTTTTAGAGCTAGAAATAGCAAGTTAAAATAAGGC
sg1_GPSM1	GGGGAACGTGTACCACGCCAA	GGAAAGGACGAAACACCGGGGAACGTGTACCACGCCAAGTTTTAGAGCTAGAAATAGCAAGTTAAAATAAGGC
sg2_GPSM1	GCACCTACTTGTAGTACTCGG	GGAAAGGACGAAACACCGCACCTACTTGTAGTACTCGGGTTTTAGAGCTAGAAATAGCAAGTTAAAATAAGGC
sg3_GPSM1	GGACCATCGGTGACCGCATGG	GGAAAGGACGAAACACCGGACCATCGGTGACCGCATGGGTTTTAGAGCTAGAAATAGCAAGTTAAAATAAGGC
sg4_GPSM1	GGCAACACCCACTATTTGTTG	GGAAAGGACGAAACACCGGCAACACCCACTATTTGTTGGTTTTAGAGCTAGAAATAGCAAGTTAAAATAAGGC
sg5_GPSM1	GGCAGATCGGGGACCGCCATG	GGAAAGGACGAAACACCGGCAGATCGGGGACCGCCATGGTTTTAGAGCTAGAAATAGCAAGTTAAAATAAGGC
sg1_GRB10	GGACCGACTTGCGAATCACCA	GGAAAGGACGAAACACCGGACCGACTTGCGAATCACCAGTTTTAGAGCTAGAAATAGCAAGTTAAAATAAGGC
sg2_GRB10	GCCTGGACCTACCTGACAGCG	GGAAAGGACGAAACACCGCCTGGACCTACCTGACAGCGGTTTTAGAGCTAGAAATAGCAAGTTAAAATAAGGC
sg3_GRB10	GTACAACGCCCCTACAGACCA	GGAAAGGACGAAACACCGTACAACGCCCCTACAGACCAGTTTTAGAGCTAGAAATAGCAAGTTAAAATAAGGC
sg4_GRB10	GCTGCAGCATGCAGTCAGACA	GGAAAGGACGAAACACCGCTGCAGCATGCAGTCAGACAGTTTTAGAGCTAGAAATAGCAAGTTAAAATAAGGC
sg5_GRB10	GAGAACCCGGCGTGAGCACAG	GGAAAGGACGAAACACCGAGAACCCGGCGTGAGCACAGGTTTTAGAGCTAGAAATAGCAAGTTAAAATAAGGC
sg1_GRWD1	GCTCTGGACACCTACGGACGG	GGAAAGGACGAAACACCGCTCTGGACACCTACGGACGGGTTTTAGAGCTAGAAATAGCAAGTTAAAATAAGGC
sg2_GRWD1	GTCCGGCGACACAAGTTCCGA	GGAAAGGACGAAACACCGTCCGGCGACACAAGTTCCGAGTTTTAGAGCTAGAAATAGCAAGTTAAAATAAGGC
sg3_GRWD1	GGTGGTCACCGACTGAGAACA	GGAAAGGACGAAACACCGGTGGTCACCGACTGAGAACAGTTTTAGAGCTAGAAATAGCAAGTTAAAATAAGGC
sg4_GRWD1	GGGACCATACTTACCCGAACT	GGAAAGGACGAAACACCGGGACCATACTTACCCGAACTGTTTTAGAGCTAGAAATAGCAAGTTAAAATAAGGC
sg5_GRWD1	GTTCGGATGCACAATCTGCAT	GGAAAGGACGAAACACCGTTCGGATGCACAATCTGCATGTTTTAGAGCTAGAAATAGCAAGTTAAAATAAGGC
sg1_GSK3B	GATACCTTGACATAAATCACA	GGAAAGGACGAAACACCGATACCTTGACATAAATCACAGTTTTAGAGCTAGAAATAGCAAGTTAAAATAAGGC
sg2_GSK3B	GCAGTATCAGGATCCAACAAG	GGAAAGGACGAAACACCGCAGTATCAGGATCCAACAAGGTTTTAGAGCTAGAAATAGCAAGTTAAAATAAGGC
sg3_GSK3B	GAGGTCCTGGGAACTCCAACA	GGAAAGGACGAAACACCGAGGTCCTGGGAACTCCAACAGTTTTAGAGCTAGAAATAGCAAGTTAAAATAAGGC
sg4_GSK3B	GACTGATTATACCTCTAGTAT	GGAAAGGACGAAACACCGACTGATTATACCTCTAGTATGTTTTAGAGCTAGAAATAGCAAGTTAAAATAAGGC
sg5_GSK3B	GACGAAACATTGGGTTCTCCT	GGAAAGGACGAAACACCGACGAAACATTGGGTTCTCCTGTTTTAGAGCTAGAAATAGCAAGTTAAAATAAGGC
sg1_GTF2F1	GGAGGTGGACTACATGTCAGA	GGAAAGGACGAAACACCGGAGGTGGACTACATGTCAGAGTTTTAGAGCTAGAAATAGCAAGTTAAAATAAGGC
sg2_GTF2F1	GGTTCAACCGCAAGCTTCGGG	GGAAAGGACGAAACACCGGTTCAACCGCAAGCTTCGGGGTTTTAGAGCTAGAAATAGCAAGTTAAAATAAGGC
sg3_GTF2F1	GACAAAGTCAACTTTGCTACG	GGAAAGGACGAAACACCGACAAAGTCAACTTTGCTACGGTTTTAGAGCTAGAAATAGCAAGTTAAAATAAGGC
sg4_GTF2F1	GAAATTGTACCAGTTGTGCAC	GGAAAGGACGAAACACCGAAATTGTACCAGTTGTGCACGTTTTAGAGCTAGAAATAGCAAGTTAAAATAAGGC
sg5_GTF2F1	GGGGTCAACGGCAAATCAGGC	GGAAAGGACGAAACACCGGGGTCAACGGCAAATCAGGCGTTTTAGAGCTAGAAATAGCAAGTTAAAATAAGGC
sg1_GTF2I	GTGTCCCTTCAGAAACAAGTG	GGAAAGGACGAAACACCGTGTCCCTTCAGAAACAAGTGGTTTTAGAGCTAGAAATAGCAAGTTAAAATAAGGC
sg2_GTF2I	GAGGTCAATACTATCTCCAGG	GGAAAGGACGAAACACCGAGGTCAATACTATCTCCAGGGTTTTAGAGCTAGAAATAGCAAGTTAAAATAAGGC
sg3_GTF2I	GTTTGTCGTCGGAACTGAAAG	GGAAAGGACGAAACACCGTTTGTCGTCGGAACTGAAAGGTTTTAGAGCTAGAAATAGCAAGTTAAAATAAGGC
sg4_GTF2I	GGACTTGAAAGGATCGTCCGC	GGAAAGGACGAAACACCGGACTTGAAAGGATCGTCCGCGTTTTAGAGCTAGAAATAGCAAGTTAAAATAAGGC
sg5_GTF2I	GAACACTCAGAAAAACAGTTG	GGAAAGGACGAAACACCGAACACTCAGAAAAACAGTTGGTTTTAGAGCTAGAAATAGCAAGTTAAAATAAGGC
sg1_GTPBP1	GGGACCAGGTAATCACGCACG	GGAAAGGACGAAACACCGGGACCAGGTAATCACGCACGGTTTTAGAGCTAGAAATAGCAAGTTAAAATAAGGC
sg2_GTPBP1	GCAGCCTACTTCGGCAGATGT	GGAAAGGACGAAACACCGCAGCCTACTTCGGCAGATGTGTTTTAGAGCTAGAAATAGCAAGTTAAAATAAGGC
sg3_GTPBP1	GAATGGACAGGAAGTTACCCA	GGAAAGGACGAAACACCGAATGGACAGGAAGTTACCCAGTTTTAGAGCTAGAAATAGCAAGTTAAAATAAGGC
sg4_GTPBP1	GGCAGCAATGCTGGCATCGTG	GGAAAGGACGAAACACCGGCAGCAATGCTGGCATCGTGGTTTTAGAGCTAGAAATAGCAAGTTAAAATAAGGC
sg5_GTPBP1	GAGTCCGAGTCAAAGCCGCCG	GGAAAGGACGAAACACCGAGTCCGAGTCAAAGCCGCCGGTTTTAGAGCTAGAAATAGCAAGTTAAAATAAGGC
sg1_GTPBP4	GTGGATTATAAGTATCTACGT	GGAAAGGACGAAACACCGTGGATTATAAGTATCTACGTGTTTTAGAGCTAGAAATAGCAAGTTAAAATAAGGC
sg2_GTPBP4	GGATGAATATTCTCTACGACA	GGAAAGGACGAAACACCGGATGAATATTCTCTACGACAGTTTTAGAGCTAGAAATAGCAAGTTAAAATAAGGC
sg3_GTPBP4	GTTGTTGGCTACAACTATGAG	GGAAAGGACGAAACACCGTTGTTGGCTACAACTATGAGGTTTTAGAGCTAGAAATAGCAAGTTAAAATAAGGC
sg4_GTPBP4	GTGCACCTGGCTATCCCAACC	GGAAAGGACGAAACACCGTGCACCTGGCTATCCCAACCGTTTTAGAGCTAGAAATAGCAAGTTAAAATAAGGC
sg5_GTPBP4	GTGGGTACCCACACAAAAGCA	GGAAAGGACGAAACACCGTGGGTACCCACACAAAAGCAGTTTTAGAGCTAGAAATAGCAAGTTAAAATAAGGC
sg1_GTSE1	GTGAGCAGTGCATGATTCCCT	GGAAAGGACGAAACACCGTGAGCAGTGCATGATTCCCTGTTTTAGAGCTAGAAATAGCAAGTTAAAATAAGGC
sg2_GTSE1	GGCTCTACCAGCAATCTCGCA	GGAAAGGACGAAACACCGGCTCTACCAGCAATCTCGCAGTTTTAGAGCTAGAAATAGCAAGTTAAAATAAGGC
sg3_GTSE1	GCGGCACATTGACAGCACCCG	GGAAAGGACGAAACACCGCGGCACATTGACAGCACCCGGTTTTAGAGCTAGAAATAGCAAGTTAAAATAAGGC
sg4_GTSE1	GCTGTCTAAATTCCAAGACAA	GGAAAGGACGAAACACCGCTGTCTAAATTCCAAGACAAGTTTTAGAGCTAGAAATAGCAAGTTAAAATAAGGC
sg5_GTSE1	GGTATTCCTGCAAATAGCTCC	GGAAAGGACGAAACACCGGTATTCCTGCAAATAGCTCCGTTTTAGAGCTAGAAATAGCAAGTTAAAATAAGGC
sg1_H3F3A	GAAGCACGTTCTCCACGTATG	GGAAAGGACGAAACACCGAAGCACGTTCTCCACGTATGGTTTTAGAGCTAGAAATAGCAAGTTAAAATAAGGC
sg2_H3F3A	GACTGCCCGCAAATCGACCGG	GGAAAGGACGAAACACCGACTGCCCGCAAATCGACCGGGTTTTAGAGCTAGAAATAGCAAGTTAAAATAAGGC
sg3_H3F3A	GCAGCTAGCACGCCGCATACG	GGAAAGGACGAAACACCGCAGCTAGCACGCCGCATACGGTTTTAGAGCTAGAAATAGCAAGTTAAAATAAGGC
sg4_H3F3A	GAGTCTGCTTTGTACGAGCCA	GGAAAGGACGAAACACCGAGTCTGCTTTGTACGAGCCAGTTTTAGAGCTAGAAATAGCAAGTTAAAATAAGGC
sg5_H3F3A	GAGAGGGCGCACTCTTGCGAG	GGAAAGGACGAAACACCGAGAGGGCGCACTCTTGCGAGGTTTTAGAGCTAGAAATAGCAAGTTAAAATAAGGC
sg1_H3F3B	GGAAGCCTCATCGCTACAGGT	GGAAAGGACGAAACACCGGAAGCCTCATCGCTACAGGTGTTTTAGAGCTAGAAATAGCAAGTTAAAATAAGGC
sg2_H3F3B	GAGGATTTCAAAACCGACCTG	GGAAAGGACGAAACACCGAGGATTTCAAAACCGACCTGGTTTTAGAGCTAGAAATAGCAAGTTAAAATAAGGC
sg3_H3F3B	GAAGCGCTCCCTCTACCGGCG	GGAAAGGACGAAACACCGAAGCGCTCCCTCTACCGGCGGTTTTAGAGCTAGAAATAGCAAGTTAAAATAAGGC
sg4_H3F3B	GACTGCTCGTAAGTCCACCGG	GGAAAGGACGAAACACCGACTGCTCGTAAGTCCACCGGGTTTTAGAGCTAGAAATAGCAAGTTAAAATAAGGC
sg5_H3F3B	GAGCTGGCCACGAAAGCCGCC	GGAAAGGACGAAACACCGAGCTGGCCACGAAAGCCGCCGTTTTAGAGCTAGAAATAGCAAGTTAAAATAAGGC
sg1_HAUS6	GCTGATTCCTTAGTTGCACAT	GGAAAGGACGAAACACCGCTGATTCCTTAGTTGCACATGTTTTAGAGCTAGAAATAGCAAGTTAAAATAAGGC
sg2_HAUS6	GCTTCTTCAGGACACAAAGAT	GGAAAGGACGAAACACCGCTTCTTCAGGACACAAAGATGTTTTAGAGCTAGAAATAGCAAGTTAAAATAAGGC
sg3_HAUS6	GAAATTATATGAAAGGCATCA	GGAAAGGACGAAACACCGAAATTATATGAAAGGCATCAGTTTTAGAGCTAGAAATAGCAAGTTAAAATAAGGC
sg4_HAUS6	GATGCATTTGTGCAAGTCCTG	GGAAAGGACGAAACACCGATGCATTTGTGCAAGTCCTGGTTTTAGAGCTAGAAATAGCAAGTTAAAATAAGGC
sg5_HAUS6	GAACTTGAGATCTGAATGTAT	GGAAAGGACGAAACACCGAACTTGAGATCTGAATGTATGTTTTAGAGCTAGAAATAGCAAGTTAAAATAAGGC
sg1_HCFC1	GGTGGAAGTGTACCAACACGC	GGAAAGGACGAAACACCGGTGGAAGTGTACCAACACGCGTTTTAGAGCTAGAAATAGCAAGTTAAAATAAGGC
sg2_HCFC1	GGGTGCCTTTCACAACCAACG	GGAAAGGACGAAACACCGGGTGCCTTTCACAACCAACGGTTTTAGAGCTAGAAATAGCAAGTTAAAATAAGGC
sg3_HCFC1	GGGACATTCCCATCACTTACG	GGAAAGGACGAAACACCGGGACATTCCCATCACTTACGGTTTTAGAGCTAGAAATAGCAAGTTAAAATAAGGC
sg4_HCFC1	GTGCCGTGATCCGGATCAGTG	GGAAAGGACGAAACACCGTGCCGTGATCCGGATCAGTGGTTTTAGAGCTAGAAATAGCAAGTTAAAATAAGGC
sg5_HCFC1	GGGGCTGTTCTGTAGTCGGGG	GGAAAGGACGAAACACCGGGGCTGTTCTGTAGTCGGGGGTTTTAGAGCTAGAAATAGCAAGTTAAAATAAGGC
sg1_HDAC6	GTGTGCTGAGTTCCATTACCG	GGAAAGGACGAAACACCGTGTGCTGAGTTCCATTACCGGTTTTAGAGCTAGAAATAGCAAGTTAAAATAAGGC
sg2_HDAC6	GAATGGAAGAAGACCTAATCG	GGAAAGGACGAAACACCGAATGGAAGAAGACCTAATCGGTTTTAGAGCTAGAAATAGCAAGTTAAAATAAGGC
sg3_HDAC6	GCAGTGCTACAGTCTCGCACA	GGAAAGGACGAAACACCGCAGTGCTACAGTCTCGCACAGTTTTAGAGCTAGAAATAGCAAGTTAAAATAAGGC
sg4_HDAC6	GGCTTCCAGTGCTGAGTACGT	GGAAAGGACGAAACACCGGCTTCCAGTGCTGAGTACGTGTTTTAGAGCTAGAAATAGCAAGTTAAAATAAGGC
sg5_HDAC6	GTGAACTGTGTTCCTTGACCG	GGAAAGGACGAAACACCGTGAACTGTGTTCCTTGACCGGTTTTAGAGCTAGAAATAGCAAGTTAAAATAAGGC
sg1_HDAC7	GTGCAGTCGGTCCACTCTGAG	GGAAAGGACGAAACACCGTGCAGTCGGTCCACTCTGAGGTTTTAGAGCTAGAAATAGCAAGTTAAAATAAGGC
sg2_HDAC7	GAGTCCTTAATGACCACCGAG	GGAAAGGACGAAACACCGAGTCCTTAATGACCACCGAGGTTTTAGAGCTAGAAATAGCAAGTTAAAATAAGGC
sg3_HDAC7	GGTTACCTGTAGGGAATGCCG	GGAAAGGACGAAACACCGGTTACCTGTAGGGAATGCCGGTTTTAGAGCTAGAAATAGCAAGTTAAAATAAGGC
sg4_HDAC7	GGGGCGTGCTGCTACTACTTG	GGAAAGGACGAAACACCGGGGCGTGCTGCTACTACTTGGTTTTAGAGCTAGAAATAGCAAGTTAAAATAAGGC
sg5_HDAC7	GTGCAGGGCTGATCTATGACT	GGAAAGGACGAAACACCGTGCAGGGCTGATCTATGACTGTTTTAGAGCTAGAAATAGCAAGTTAAAATAAGGC
sg1_HDGF	GCGAGAACAACCCTACTGTCA	GGAAAGGACGAAACACCGCGAGAACAACCCTACTGTCAGTTTTAGAGCTAGAAATAGCAAGTTAAAATAAGGC
sg2_HDGF	GTGATAAGAAGGGGAATGCAG	GGAAAGGACGAAACACCGTGATAAGAAGGGGAATGCAGGTTTTAGAGCTAGAAATAGCAAGTTAAAATAAGGC
sg3_HDGF	GCCAGATTGACGAGATGCCTG	GGAAAGGACGAAACACCGCCAGATTGACGAGATGCCTGGTTTTAGAGCTAGAAATAGCAAGTTAAAATAAGGC
sg4_HDGF	GGGGTCCCGAAAAAAAAGACT	GGAAAGGACGAAACACCGGGGTCCCGAAAAAAAAGACTGTTTTAGAGCTAGAAATAGCAAGTTAAAATAAGGC
sg5_HDGF	GCTTCCCTTACGAGGAATCCA	GGAAAGGACGAAACACCGCTTCCCTTACGAGGAATCCAGTTTTAGAGCTAGAAATAGCAAGTTAAAATAAGGC
sg1_HDGFL2	GTCTGTGAAGAAGCCTCCGAG	GGAAAGGACGAAACACCGTCTGTGAAGAAGCCTCCGAGGTTTTAGAGCTAGAAATAGCAAGTTAAAATAAGGC
sg2_HDGFL2	GGACAAGAGTAGCGACAACAG	GGAAAGGACGAAACACCGGACAAGAGTAGCGACAACAGGTTTTAGAGCTAGAAATAGCAAGTTAAAATAAGGC
sg3_HDGFL2	GCAGCGTGTCCCCATCCGAAG	GGAAAGGACGAAACACCGCAGCGTGTCCCCATCCGAAGGTTTTAGAGCTAGAAATAGCAAGTTAAAATAAGGC
sg4_HDGFL2	GAGTACGGGAAGCCCAACAAG	GGAAAGGACGAAACACCGAGTACGGGAAGCCCAACAAGGTTTTAGAGCTAGAAATAGCAAGTTAAAATAAGGC
sg5_HDGFL2	GCTCGTCAGCGTCACTGCCGT	GGAAAGGACGAAACACCGCTCGTCAGCGTCACTGCCGTGTTTTAGAGCTAGAAATAGCAAGTTAAAATAAGGC
sg1_HECTD1	GAGTGTTACCACTACTCCACG	GGAAAGGACGAAACACCGAGTGTTACCACTACTCCACGGTTTTAGAGCTAGAAATAGCAAGTTAAAATAAGGC
sg2_HECTD1	GTGGGTTCGACCAAAACGGAA	GGAAAGGACGAAACACCGTGGGTTCGACCAAAACGGAAGTTTTAGAGCTAGAAATAGCAAGTTAAAATAAGGC
sg3_HECTD1	GGCTGACCGATTTACCCGTCG	GGAAAGGACGAAACACCGGCTGACCGATTTACCCGTCGGTTTTAGAGCTAGAAATAGCAAGTTAAAATAAGGC
sg4_HECTD1	GACTACCACTTGAATACATGG	GGAAAGGACGAAACACCGACTACCACTTGAATACATGGGTTTTAGAGCTAGAAATAGCAAGTTAAAATAAGGC
sg5_HECTD1	GACAACACTAATACTTTGGGG	GGAAAGGACGAAACACCGACAACACTAATACTTTGGGGGTTTTAGAGCTAGAAATAGCAAGTTAAAATAAGGC
sg1_HERC1	GCAATACGTTTAGCAGACCAG	GGAAAGGACGAAACACCGCAATACGTTTAGCAGACCAGGTTTTAGAGCTAGAAATAGCAAGTTAAAATAAGGC
sg2_HERC1	GGCAGTTCTTGATGCGACACA	GGAAAGGACGAAACACCGGCAGTTCTTGATGCGACACAGTTTTAGAGCTAGAAATAGCAAGTTAAAATAAGGC
sg3_HERC1	GGGAAGTGGACCATCAGCTAG	GGAAAGGACGAAACACCGGGAAGTGGACCATCAGCTAGGTTTTAGAGCTAGAAATAGCAAGTTAAAATAAGGC
sg4_HERC1	GGTTCTATAGTAGCAATCCAG	GGAAAGGACGAAACACCGGTTCTATAGTAGCAATCCAGGTTTTAGAGCTAGAAATAGCAAGTTAAAATAAGGC
sg5_HERC1	GGAGGTGGCAACAAGTCGAGG	GGAAAGGACGAAACACCGGAGGTGGCAACAAGTCGAGGGTTTTAGAGCTAGAAATAGCAAGTTAAAATAAGGC
sg1_HERC2	GAGCAGCTACGATAAGAACCA	GGAAAGGACGAAACACCGAGCAGCTACGATAAGAACCAGTTTTAGAGCTAGAAATAGCAAGTTAAAATAAGGC
sg2_HERC2	GGATGTGGTCAAAGTCCGCTG	GGAAAGGACGAAACACCGGATGTGGTCAAAGTCCGCTGGTTTTAGAGCTAGAAATAGCAAGTTAAAATAAGGC
sg3_HERC2	GAAGCTCGTTGTCTTGTGGAA	GGAAAGGACGAAACACCGAAGCTCGTTGTCTTGTGGAAGTTTTAGAGCTAGAAATAGCAAGTTAAAATAAGGC
sg4_HERC2	GAAAAGATAATTCGAGAACGA	GGAAAGGACGAAACACCGAAAAGATAATTCGAGAACGAGTTTTAGAGCTAGAAATAGCAAGTTAAAATAAGGC
sg5_HERC2	GCCAGACATGATGAAATCCGA	GGAAAGGACGAAACACCGCCAGACATGATGAAATCCGAGTTTTAGAGCTAGAAATAGCAAGTTAAAATAAGGC
sg1_HID1	GAACAAAAGAACTGAACCCAT	GGAAAGGACGAAACACCGAACAAAAGAACTGAACCCATGTTTTAGAGCTAGAAATAGCAAGTTAAAATAAGGC
sg2_HID1	GGCAGCCGGGCTATACCCTTG	GGAAAGGACGAAACACCGGCAGCCGGGCTATACCCTTGGTTTTAGAGCTAGAAATAGCAAGTTAAAATAAGGC
sg3_HID1	GTTCCACAAGATCATCACCAG	GGAAAGGACGAAACACCGTTCCACAAGATCATCACCAGGTTTTAGAGCTAGAAATAGCAAGTTAAAATAAGGC
sg4_HID1	GCAGCTGTGAATACATCTGGG	GGAAAGGACGAAACACCGCAGCTGTGAATACATCTGGGGTTTTAGAGCTAGAAATAGCAAGTTAAAATAAGGC
sg5_HID1	GTGCAAACACATCCTGCACCG	GGAAAGGACGAAACACCGTGCAAACACATCCTGCACCGGTTTTAGAGCTAGAAATAGCAAGTTAAAATAAGGC
sg1_HIF1A	GTGGTATCATATACGTGAATG	GGAAAGGACGAAACACCGTGGTATCATATACGTGAATGGTTTTAGAGCTAGAAATAGCAAGTTAAAATAAGGC
sg2_HIF1A	GACTAAAGGACAAGTCACCAC	GGAAAGGACGAAACACCGACTAAAGGACAAGTCACCACGTTTTAGAGCTAGAAATAGCAAGTTAAAATAAGGC
sg3_HIF1A	GACTTTGTCTAGTGCTTCCAT	GGAAAGGACGAAACACCGACTTTGTCTAGTGCTTCCATGTTTTAGAGCTAGAAATAGCAAGTTAAAATAAGGC
sg4_HIF1A	GTTGATAAGGCCTCTGTGATG	GGAAAGGACGAAACACCGTTGATAAGGCCTCTGTGATGGTTTTAGAGCTAGAAATAGCAAGTTAAAATAAGGC
sg5_HIF1A	GTGGCTTTGGCGTTTCAGCGG	GGAAAGGACGAAACACCGTGGCTTTGGCGTTTCAGCGGGTTTTAGAGCTAGAAATAGCAAGTTAAAATAAGGC
sg1_HIRA	GTGTGTGCGGTGGTCAAACAG	GGAAAGGACGAAACACCGTGTGTGCGGTGGTCAAACAGGTTTTAGAGCTAGAAATAGCAAGTTAAAATAAGGC
sg2_HIRA	GGAGCCTAGCCATCATGACCG	GGAAAGGACGAAACACCGGAGCCTAGCCATCATGACCGGTTTTAGAGCTAGAAATAGCAAGTTAAAATAAGGC
sg3_HIRA	GCCAGCTGAGCCGCAACACAT	GGAAAGGACGAAACACCGCCAGCTGAGCCGCAACACATGTTTTAGAGCTAGAAATAGCAAGTTAAAATAAGGC
sg4_HIRA	GATGTCTGAAACGGCCGCTGG	GGAAAGGACGAAACACCGATGTCTGAAACGGCCGCTGGGTTTTAGAGCTAGAAATAGCAAGTTAAAATAAGGC
sg5_HIRA	GGATGCTGTTAAAGAATGCCG	GGAAAGGACGAAACACCGGATGCTGTTAAAGAATGCCGGTTTTAGAGCTAGAAATAGCAAGTTAAAATAAGGC
sg1_HIST1H3A	GCAGTGGACTTCTGATAACGG	GGAAAGGACGAAACACCGCAGTGGACTTCTGATAACGGGTTTTAGAGCTAGAAATAGCAAGTTAAAATAAGGC
sg2_HIST1H3A	GACTGCTCGGAAGTCTACTGG	GGAAAGGACGAAACACCGACTGCTCGGAAGTCTACTGGGTTTTAGAGCTAGAAATAGCAAGTTAAAATAAGGC
sg3_HIST1H3A	GCAAGGCGCCACGCAAACAGT	GGAAAGGACGAAACACCGCAAGGCGCCACGCAAACAGTGTTTTAGAGCTAGAAATAGCAAGTTAAAATAAGGC
sg4_HIST1H3A	GCCTGCGCAATCTCGCGCACC	GGAAAGGACGAAACACCGCCTGCGCAATCTCGCGCACCGTTTTAGAGCTAGAAATAGCAAGTTAAAATAAGGC
sg5_HIST1H3A	GCAGCGGAGCTCTGGAAACGC	GGAAAGGACGAAACACCGCAGCGGAGCTCTGGAAACGCGTTTTAGAGCTAGAAATAGCAAGTTAAAATAAGGC
sg1_HIST1H3D	GCTGCTCGCAAGTCCACGGGT	GGAAAGGACGAAACACCGCTGCTCGCAAGTCCACGGGTGTTTTAGAGCTAGAAATAGCAAGTTAAAATAAGGC
sg2_HIST1H3D	GCAGTTTGCGAATCAGCAGCT	GGAAAGGACGAAACACCGCAGTTTGCGAATCAGCAGCTGTTTTAGAGCTAGAAATAGCAAGTTAAAATAAGGC
sg3_HIST1H3D	GCGATCTCACGGACTAGACGC	GGAAAGGACGAAACACCGCGATCTCACGGACTAGACGCGTTTTAGAGCTAGAAATAGCAAGTTAAAATAAGGC
sg4_HIST1H3D	GCCACCGTTACCGGCCCGGCA	GGAAAGGACGAAACACCGCCACCGTTACCGGCCCGGCAGTTTTAGAGCTAGAAATAGCAAGTTAAAATAAGGC
sg5_HIST1H3D	GAAGAGCGCTCCAGCCACCGG	GGAAAGGACGAAACACCGAAGAGCGCTCCAGCCACCGGGTTTTAGAGCTAGAAATAGCAAGTTAAAATAAGGC
sg1_HIST1H3C	GGTAGCGACGGATTTCGCGCA	GGAAAGGACGAAACACCGGTAGCGACGGATTTCGCGCAGTTTTAGAGCTAGAAATAGCAAGTTAAAATAAGGC
sg2_HIST1H3C	GCCTGGTGCGAGAAATCGCCC	GGAAAGGACGAAACACCGCCTGGTGCGAGAAATCGCCCGTTTTAGAGCTAGAAATAGCAAGTTAAAATAAGGC
sg3_HIST1H3C	GAGGTTTCTTCACGCCACCGG	GGAAAGGACGAAACACCGAGGTTTCTTCACGCCACCGGGTTTTAGAGCTAGAAATAGCAAGTTAAAATAAGGC
sg4_HIST1H3C	GCCTGCGTTTCCAGAGCTCTG	GGAAAGGACGAAACACCGCCTGCGTTTCCAGAGCTCTGGTTTTAGAGCTAGAAATAGCAAGTTAAAATAAGGC
sg5_HIST1H3C	GCTTGCGCGGAGCTTTGCCGC	GGAAAGGACGAAACACCGCTTGCGCGGAGCTTTGCCGCGTTTTAGAGCTAGAAATAGCAAGTTAAAATAAGGC
sg1_HIST1H3E	GACGGCTCGTAAATCCACAGG	GGAAAGGACGAAACACCGACGGCTCGTAAATCCACAGGGTTTTAGAGCTAGAAATAGCAAGTTAAAATAAGGC
sg2_HIST1H3E	GCAGCTTCCGGATTAGAAGCT	GGAAAGGACGAAACACCGCAGCTTCCGGATTAGAAGCTGTTTTAGAGCTAGAAATAGCAAGTTAAAATAAGGC
sg3_HIST1H3E	GCCTGGTGCGAGAAATAGCTC	GGAAAGGACGAAACACCGCCTGGTGCGAGAAATAGCTCGTTTTAGAGCTAGAAATAGCAAGTTAAAATAAGGC
sg4_HIST1H3E	GCCTGCGCTTCCAGAGTTCCG	GGAAAGGACGAAACACCGCCTGCGCTTCCAGAGTTCCGGTTTTAGAGCTAGAAATAGCAAGTTAAAATAAGGC
sg5_HIST1H3E	GGCAGAGCCACGGTGCCAGGG	GGAAAGGACGAAACACCGGCAGAGCCACGGTGCCAGGGGTTTTAGAGCTAGAAATAGCAAGTTAAAATAAGGC
sg1_HIST1H3I	GCTTGGTACGGGAGATCGCAC	GGAAAGGACGAAACACCGCTTGGTACGGGAGATCGCACGTTTTAGAGCTAGAAATAGCAAGTTAAAATAAGGC
sg2_HIST1H3I	GAGCGCTGAAAAGGTAGCTTC	GGAAAGGACGAAACACCGAGCGCTGAAAAGGTAGCTTCGTTTTAGAGCTAGAAATAGCAAGTTAAAATAAGGC
sg3_HIST1H3I	GGGGCTTCTTGACGCCACCGG	GGAAAGGACGAAACACCGGGGCTTCTTGACGCCACCGGGTTTTAGAGCTAGAAATAGCAAGTTAAAATAAGGC
sg4_HIST1H3I	GCCGCTACCGCCCCGGCACCG	GGAAAGGACGAAACACCGCCGCTACCGCCCCGGCACCGGTTTTAGAGCTAGAAATAGCAAGTTAAAATAAGGC
sg5_HIST1H3I	GCAAACAGCTCGCAAGTCCAC	GGAAAGGACGAAACACCGCAAACAGCTCGCAAGTCCACGTTTTAGAGCTAGAAATAGCAAGTTAAAATAAGGC
sg1_HIST1H3G	GTCTGCGCTTTCAGAGTTCCG	GGAAAGGACGAAACACCGTCTGCGCTTTCAGAGTTCCGGTTTTAGAGCTAGAAATAGCAAGTTAAAATAAGGC
sg2_HIST1H3G	GGGCGTTGGAAAGGCAACTTG	GGAAAGGACGAAACACCGGGCGTTGGAAAGGCAACTTGGTTTTAGAGCTAGAAATAGCAAGTTAAAATAAGGC
sg3_HIST1H3G	GACTGCACGCAAGTCCACCGG	GGAAAGGACGAAACACCGACTGCACGCAAGTCCACCGGGTTTTAGAGCTAGAAATAGCAAGTTAAAATAAGGC
sg4_HIST1H3G	GTCGCTACCGTCCCGGCACCG	GGAAAGGACGAAACACCGTCGCTACCGTCCCGGCACCGGTTTTAGAGCTAGAAATAGCAAGTTAAAATAAGGC
sg5_HIST1H3G	GGCTCAGTCGACTTCTGATAG	GGAAAGGACGAAACACCGGCTCAGTCGACTTCTGATAGGTTTTAGAGCTAGAAATAGCAAGTTAAAATAAGGC
sg1_HIST1H3J	GATAACGGCGGATCTCACGCA	GGAAAGGACGAAACACCGATAACGGCGGATCTCACGCAGTTTTAGAGCTAGAAATAGCAAGTTAAAATAAGGC
sg2_HIST1H3J	GCGAGCTCTGGAAACGAAGGT	GGAAAGGACGAAACACCGCGAGCTCTGGAAACGAAGGTGTTTTAGAGCTAGAAATAGCAAGTTAAAATAAGGC
sg3_HIST1H3J	GCTACCGGCGGCAAGGCACCG	GGAAAGGACGAAACACCGCTACCGGCGGCAAGGCACCGGTTTTAGAGCTAGAAATAGCAAGTTAAAATAAGGC
sg4_HIST1H3J	GGGCGCTGAAATGGCAGTTTG	GGAAAGGACGAAACACCGGGCGCTGAAATGGCAGTTTGGTTTTAGAGCTAGAAATAGCAAGTTAAAATAAGGC
sg5_HIST1H3J	GTTCTTCACACCGCCAGTCGC	GGAAAGGACGAAACACCGTTCTTCACACCGCCAGTCGCGTTTTAGAGCTAGAAATAGCAAGTTAAAATAAGGC
sg1_HIST1H3H	GTCTGGTAGCGGCGAATCTCG	GGAAAGGACGAAACACCGTCTGGTAGCGGCGAATCTCGGTTTTAGAGCTAGAAATAGCAAGTTAAAATAAGGC
sg2_HIST1H3H	GGGGCTTCTTGACACCGCCGG	GGAAAGGACGAAACACCGGGGCTTCTTGACACCGCCGGGTTTTAGAGCTAGAAATAGCAAGTTAAAATAAGGC
sg3_HIST1H3H	GCAGCTTTCTGATCAGCAGCT	GGAAAGGACGAAACACCGCAGCTTTCTGATCAGCAGCTGTTTTAGAGCTAGAAATAGCAAGTTAAAATAAGGC
sg4_HIST1H3H	GGGAGCTCTGGAAGCGCAAGT	GGAAAGGACGAAACACCGGGAGCTCTGGAAGCGCAAGTGTTTTAGAGCTAGAAATAGCAAGTTAAAATAAGGC
sg5_HIST1H3H	GCTGTACCAGGCCGATAGCGA	GGAAAGGACGAAACACCGCTGTACCAGGCCGATAGCGAGTTTTAGAGCTAGAAATAGCAAGTTAAAATAAGGC
sg1_HIST1H3B	GACAGCTCGGAAATCCACCGG	GGAAAGGACGAAACACCGACAGCTCGGAAATCCACCGGGTTTTAGAGCTAGAAATAGCAAGTTAAAATAAGGC
sg2_HIST1H3B	GAGAGCTCTGGAAGCGAAGAT	GGAAAGGACGAAACACCGAGAGCTCTGGAAGCGAAGATGTTTTAGAGCTAGAAATAGCAAGTTAAAATAAGGC
sg3_HIST1H3B	GCAGCTTCCGAATCAGCAACT	GGAAAGGACGAAACACCGCAGCTTCCGAATCAGCAACTGTTTTAGAGCTAGAAATAGCAAGTTAAAATAAGGC
sg4_HIST1H3B	GCCGTTACCGCCCGGGCACTG	GGAAAGGACGAAACACCGCCGTTACCGCCCGGGCACTGGTTTTAGAGCTAGAAATAGCAAGTTAAAATAAGGC
sg5_HIST1H3B	GAAGAGCGCGCCGGCTACCGG	GGAAAGGACGAAACACCGAAGAGCGCGCCGGCTACCGGGTTTTAGAGCTAGAAATAGCAAGTTAAAATAAGGC
sg1_HIST1H3F	GGATAGCGGCGGATTTCACGG	GGAAAGGACGAAACACCGGATAGCGGCGGATTTCACGGGTTTTAGAGCTAGAAATAGCAAGTTAAAATAAGGC
sg2_HIST1H3F	GCGATCTCACGTACCAGACGC	GGAAAGGACGAAACACCGCGATCTCACGTACCAGACGCGTTTTAGAGCTAGAAATAGCAAGTTAAAATAAGGC
sg3_HIST1H3F	GACAGCTCGTAAGTCCACTGG	GGAAAGGACGAAACACCGACAGCTCGTAAGTCCACTGGGTTTTAGAGCTAGAAATAGCAAGTTAAAATAAGGC
sg4_HIST1H3F	GCGACAGTACCAGGCCTGTAG	GGAAAGGACGAAACACCGCGACAGTACCAGGCCTGTAGGTTTTAGAGCTAGAAATAGCAAGTTAAAATAAGGC
sg5_HIST1H3F	GGGGCTTCTTCACGCCACCGG	GGAAAGGACGAAACACCGGGGCTTCTTCACGCCACCGGGTTTTAGAGCTAGAAATAGCAAGTTAAAATAAGGC
sg1_HMG20A	GCAACAATCCAGAATTTGTGG	GGAAAGGACGAAACACCGCAACAATCCAGAATTTGTGGGTTTTAGAGCTAGAAATAGCAAGTTAAAATAAGGC
sg2_HMG20A	GTTGTAGCAACGAAGTAAACG	GGAAAGGACGAAACACCGTTGTAGCAACGAAGTAAACGGTTTTAGAGCTAGAAATAGCAAGTTAAAATAAGGC
sg3_HMG20A	GATGGAGTAAACTGCCTCCTG	GGAAAGGACGAAACACCGATGGAGTAAACTGCCTCCTGGTTTTAGAGCTAGAAATAGCAAGTTAAAATAAGGC
sg4_HMG20A	GAAAACCCAGGACCGTCAGAA	GGAAAGGACGAAACACCGAAAACCCAGGACCGTCAGAAGTTTTAGAGCTAGAAATAGCAAGTTAAAATAAGGC
sg5_HMG20A	GATTCAGGTTAAATCACCCAG	GGAAAGGACGAAACACCGATTCAGGTTAAATCACCCAGGTTTTAGAGCTAGAAATAGCAAGTTAAAATAAGGC
sg1_HMGA1	GAGCGCTGGTAGGGAGTCAGG	GGAAAGGACGAAACACCGAGCGCTGGTAGGGAGTCAGGGTTTTAGAGCTAGAAATAGCAAGTTAAAATAAGGC
sg2_HMGA1	GGCTGTCCCGGGACTCACCGG	GGAAAGGACGAAACACCGGCTGTCCCGGGACTCACCGGGTTTTAGAGCTAGAAATAGCAAGTTAAAATAAGGC
sg3_HMGA1	GCCAACACCTAAGAGACCTCG	GGAAAGGACGAAACACCGCCAACACCTAAGAGACCTCGGTTTTAGAGCTAGAAATAGCAAGTTAAAATAAGGC
sg4_HMGA1	GGCCTCCAAGCAGGAAAAGGA	GGAAAGGACGAAACACCGGCCTCCAAGCAGGAAAAGGAGTTTTAGAGCTAGAAATAGCAAGTTAAAATAAGGC
sg5_HMGA1	GGCTGCTTGCGCGGCCTGCCC	GGAAAGGACGAAACACCGGCTGCTTGCGCGGCCTGCCCGTTTTAGAGCTAGAAATAGCAAGTTAAAATAAGGC
sg1_HMGN5	GATTACTTACAGCAGACAACC	GGAAAGGACGAAACACCGATTACTTACAGCAGACAACCGTTTTAGAGCTAGAAATAGCAAGTTAAAATAAGGC
sg2_HMGN5	GGAAGATGCCACAGAAAAGGG	GGAAAGGACGAAACACCGGAAGATGCCACAGAAAAGGGGTTTTAGAGCTAGAAATAGCAAGTTAAAATAAGGC
sg3_HMGN5	GTGGAGAAGCCAAAATTACAG	GGAAAGGACGAAACACCGTGGAGAAGCCAAAATTACAGGTTTTAGAGCTAGAAATAGCAAGTTAAAATAAGGC
sg4_HMGN5	GAGATCAAAACGAAGAGAAAG	GGAAAGGACGAAACACCGAGATCAAAACGAAGAGAAAGGTTTTAGAGCTAGAAATAGCAAGTTAAAATAAGGC
sg5_HMGN5	GCTAAAAGAACATCAAGTTCA	GGAAAGGACGAAACACCGCTAAAAGAACATCAAGTTCAGTTTTAGAGCTAGAAATAGCAAGTTAAAATAAGGC
sg1_JPT1	GAGCAGGAATAGCTCCCGGTG	GGAAAGGACGAAACACCGAGCAGGAATAGCTCCCGGTGGTTTTAGAGCTAGAAATAGCAAGTTAAAATAAGGC
sg2_JPT1	GTTAGGTGCCAAGTCTAGTGG	GGAAAGGACGAAACACCGTTAGGTGCCAAGTCTAGTGGGTTTTAGAGCTAGAAATAGCAAGTTAAAATAAGGC
sg3_JPT1	GAACCAACAGAACAACCTGTG	GGAAAGGACGAAACACCGAACCAACAGAACAACCTGTGGTTTTAGAGCTAGAAATAGCAAGTTAAAATAAGGC
sg4_JPT1	GCTTCAGATCTAAGAAGTCTC	GGAAAGGACGAAACACCGCTTCAGATCTAAGAAGTCTCGTTTTAGAGCTAGAAATAGCAAGTTAAAATAAGGC
sg5_JPT1	GCAGACTTGCCAGGCAGCCTG	GGAAAGGACGAAACACCGCAGACTTGCCAGGCAGCCTGGTTTTAGAGCTAGAAATAGCAAGTTAAAATAAGGC
sg1_JPT2	GTGGGTGTGCCAAGCGTGAAG	GGAAAGGACGAAACACCGTGGGTGTGCCAAGCGTGAAGGTTTTAGAGCTAGAAATAGCAAGTTAAAATAAGGC
sg2_JPT2	GCCCAAGAGGACAAATCCCCC	GGAAAGGACGAAACACCGCCCAAGAGGACAAATCCCCCGTTTTAGAGCTAGAAATAGCAAGTTAAAATAAGGC
sg3_JPT2	GGTGCTGTCGAGTCTGCACGG	GGAAAGGACGAAACACCGGTGCTGTCGAGTCTGCACGGGTTTTAGAGCTAGAAATAGCAAGTTAAAATAAGGC
sg4_JPT2	GATCCTATTAGGCCTGCTGGA	GGAAAGGACGAAACACCGATCCTATTAGGCCTGCTGGAGTTTTAGAGCTAGAAATAGCAAGTTAAAATAAGGC
sg5_JPT2	GCGGAGACCCAAAAATGTCGC	GGAAAGGACGAAACACCGCGGAGACCCAAAAATGTCGCGTTTTAGAGCTAGAAATAGCAAGTTAAAATAAGGC
sg1_HNF4A	GGGGACCGGATCAGCACTCGA	GGAAAGGACGAAACACCGGGGACCGGATCAGCACTCGAGTTTTAGAGCTAGAAATAGCAAGTTAAAATAAGGC
sg2_HNF4A	GGCAATGACTACATTGTCCCT	GGAAAGGACGAAACACCGGCAATGACTACATTGTCCCTGTTTTAGAGCTAGAAATAGCAAGTTAAAATAAGGC
sg3_HNF4A	GCAGGTGTTGACGATGGGCAA	GGAAAGGACGAAACACCGCAGGTGTTGACGATGGGCAAGTTTTAGAGCTAGAAATAGCAAGTTAAAATAAGGC
sg4_HNF4A	GCAGATTTAGCCGGCAGTGCG	GGAAAGGACGAAACACCGCAGATTTAGCCGGCAGTGCGGTTTTAGAGCTAGAAATAGCAAGTTAAAATAAGGC
sg5_HNF4A	GGCGATCCAGGGAAGATCAAG	GGAAAGGACGAAACACCGGCGATCCAGGGAAGATCAAGGTTTTAGAGCTAGAAATAGCAAGTTAAAATAAGGC
sg1_HNRNPD	GACAAGACCAATAAGAGGCGT	GGAAAGGACGAAACACCGACAAGACCAATAAGAGGCGTGTTTTAGAGCTAGAAATAGCAAGTTAAAATAAGGC
sg2_HNRNPD	GTGAAGTTAGATCCTATCACA	GGAAAGGACGAAACACCGTGAAGTTAGATCCTATCACAGTTTTAGAGCTAGAAATAGCAAGTTAAAATAAGGC
sg3_HNRNPD	GTGACGCCAGTAAGAACGAGG	GGAAAGGACGAAACACCGTGACGCCAGTAAGAACGAGGGTTTTAGAGCTAGAAATAGCAAGTTAAAATAAGGC
sg4_HNRNPD	GCCATGGTGGCGGCGACACAG	GGAAAGGACGAAACACCGCCATGGTGGCGGCGACACAGGTTTTAGAGCTAGAAATAGCAAGTTAAAATAAGGC
sg5_HNRNPD	GGTTTATAGGAGGCCTTAGCT	GGAAAGGACGAAACACCGGTTTATAGGAGGCCTTAGCTGTTTTAGAGCTAGAAATAGCAAGTTAAAATAAGGC
sg1_HNRNPH1	GAATGTCTGATCACAGATACG	GGAAAGGACGAAACACCGAATGTCTGATCACAGATACGGTTTTAGAGCTAGAAATAGCAAGTTAAAATAAGGC
sg2_HNRNPH1	GTGGTCCAAATAGTCCTGACA	GGAAAGGACGAAACACCGTGGTCCAAATAGTCCTGACAGTTTTAGAGCTAGAAATAGCAAGTTAAAATAAGGC
sg3_HNRNPH1	GATGGCCATAAGCTTTCGTGG	GGAAAGGACGAAACACCGATGGCCATAAGCTTTCGTGGGTTTTAGAGCTAGAAATAGCAAGTTAAAATAAGGC
sg4_HNRNPH1	GAAATGGGATAACATTGCCGG	GGAAAGGACGAAACACCGAAATGGGATAACATTGCCGGGTTTTAGAGCTAGAAATAGCAAGTTAAAATAAGGC
sg5_HNRNPH1	GGGTAGAGGGTATAACAGCAT	GGAAAGGACGAAACACCGGGTAGAGGGTATAACAGCATGTTTTAGAGCTAGAAATAGCAAGTTAAAATAAGGC
sg1_HNRNPH2	GAGGTCCCTATGATAGGCCGG	GGAAAGGACGAAACACCGAGGTCCCTATGATAGGCCGGGTTTTAGAGCTAGAAATAGCAAGTTAAAATAAGGC
sg2_HNRNPH2	GTCTGATCATAGATACGGAGA	GGAAAGGACGAAACACCGTCTGATCATAGATACGGAGAGTTTTAGAGCTAGAAATAGCAAGTTAAAATAAGGC
sg3_HNRNPH2	GCAAATGGGAGTCCTCTAAGC	GGAAAGGACGAAACACCGCAAATGGGAGTCCTCTAAGCGTTTTAGAGCTAGAAATAGCAAGTTAAAATAAGGC
sg4_HNRNPH2	GCTGTGAAGCAAACTGCACAA	GGAAAGGACGAAACACCGCTGTGAAGCAAACTGCACAAGTTTTAGAGCTAGAAATAGCAAGTTAAAATAAGGC
sg5_HNRNPH2	GGCCTCCATACCCTCCACCAT	GGAAAGGACGAAACACCGGCCTCCATACCCTCCACCATGTTTTAGAGCTAGAAATAGCAAGTTAAAATAAGGC
sg1_HNRNPK	GATGATGTTTGATGACCGTCG	GGAAAGGACGAAACACCGATGATGTTTGATGACCGTCGGTTTTAGAGCTAGAAATAGCAAGTTAAAATAAGGC
sg2_HNRNPK	GGATGATATGAGCCCTCGTCG	GGAAAGGACGAAACACCGGATGATATGAGCCCTCGTCGGTTTTAGAGCTAGAAATAGCAAGTTAAAATAAGGC
sg3_HNRNPK	GCTGTTGGGACATACCGCTCG	GGAAAGGACGAAACACCGCTGTTGGGACATACCGCTCGGTTTTAGAGCTAGAAATAGCAAGTTAAAATAAGGC
sg4_HNRNPK	GTAAAATCAAAGAACTTCGAG	GGAAAGGACGAAACACCGTAAAATCAAAGAACTTCGAGGTTTTAGAGCTAGAAATAGCAAGTTAAAATAAGGC
sg5_HNRNPK	GGTACCTCAGATATAAGATCA	GGAAAGGACGAAACACCGGTACCTCAGATATAAGATCAGTTTTAGAGCTAGAAATAGCAAGTTAAAATAAGGC
sg1_HSF1	GAGCTTCCACGTGTTCGACCA	GGAAAGGACGAAACACCGAGCTTCCACGTGTTCGACCAGTTTTAGAGCTAGAAATAGCAAGTTAAAATAAGGC
sg2_HSF1	GGCAACAGAAAGTCGTCAACA	GGAAAGGACGAAACACCGGCAACAGAAAGTCGTCAACAGTTTTAGAGCTAGAAATAGCAAGTTAAAATAAGGC
sg3_HSF1	GCCCCTGATGCTGAACGACAG	GGAAAGGACGAAACACCGCCCCTGATGCTGAACGACAGGTTTTAGAGCTAGAAATAGCAAGTTAAAATAAGGC
sg4_HSF1	GAAAGTGGTCCACATCGAGCA	GGAAAGGACGAAACACCGAAAGTGGTCCACATCGAGCAGTTTTAGAGCTAGAAATAGCAAGTTAAAATAAGGC
sg5_HSF1	GCCGGCGGGAGCATAGACGAG	GGAAAGGACGAAACACCGCCGGCGGGAGCATAGACGAGGTTTTAGAGCTAGAAATAGCAAGTTAAAATAAGGC
sg1_HSPA4	GGCTGATGAAGCTGTCACTCG	GGAAAGGACGAAACACCGGCTGATGAAGCTGTCACTCGGTTTTAGAGCTAGAAATAGCAAGTTAAAATAAGGC
sg2_HSPA4	GTCTGCATCAGTATAGAAACA	GGAAAGGACGAAACACCGTCTGCATCAGTATAGAAACAGTTTTAGAGCTAGAAATAGCAAGTTAAAATAAGGC
sg3_HSPA4	GGAGAGAGTCGTAATAATGCA	GGAAAGGACGAAACACCGGAGAGAGTCGTAATAATGCAGTTTTAGAGCTAGAAATAGCAAGTTAAAATAAGGC
sg4_HSPA4	GACTGCACAATATCATATGCA	GGAAAGGACGAAACACCGACTGCACAATATCATATGCAGTTTTAGAGCTAGAAATAGCAAGTTAAAATAAGGC
sg5_HSPA4	GTGTTCCAAAACACTACGAAG	GGAAAGGACGAAACACCGTGTTCCAAAACACTACGAAGGTTTTAGAGCTAGAAATAGCAAGTTAAAATAAGGC
sg1_HSPB1	GCTCGGAGATCCGGCACACTG	GGAAAGGACGAAACACCGCTCGGAGATCCGGCACACTGGTTTTAGAGCTAGAAATAGCAAGTTAAAATAAGGC
sg2_HSPB1	GTGCCGGAGGAGTGGTCGCAG	GGAAAGGACGAAACACCGTGCCGGAGGAGTGGTCGCAGGTTTTAGAGCTAGAAATAGCAAGTTAAAATAAGGC
sg3_HSPB1	GCACTGCGGGGCTCTCGATGG	GGAAAGGACGAAACACCGCACTGCGGGGCTCTCGATGGGTTTTAGAGCTAGAAATAGCAAGTTAAAATAAGGC
sg4_HSPB1	GCTTGACCGTCAGCTCGTCCG	GGAAAGGACGAAACACCGCTTGACCGTCAGCTCGTCCGGTTTTAGAGCTAGAAATAGCAAGTTAAAATAAGGC
sg5_HSPB1	GTGGTCGAAGAGGCGGCTATG	GGAAAGGACGAAACACCGTGGTCGAAGAGGCGGCTATGGTTTTAGAGCTAGAAATAGCAAGTTAAAATAAGGC
sg1_HSPB8	GGAAGACCAAAGATGGATACG	GGAAAGGACGAAACACCGGAAGACCAAAGATGGATACGGTTTTAGAGCTAGAAATAGCAAGTTAAAATAAGGC
sg2_HSPB8	GAAGAGGCTGTCAAGTCGTCT	GGAAAGGACGAAACACCGAAGAGGCTGTCAAGTCGTCTGTTTTAGAGCTAGAAATAGCAAGTTAAAATAAGGC
sg3_HSPB8	GGGCAGGCACCCCAAACCTGG	GGAAAGGACGAAACACCGGGCAGGCACCCCAAACCTGGGTTTTAGAGCTAGAAATAGCAAGTTAAAATAAGGC
sg4_HSPB8	GAGGCACCCTAAGGTCGGGCA	GGAAAGGACGAAACACCGAGGCACCCTAAGGTCGGGCAGTTTTAGAGCTAGAAATAGCAAGTTAAAATAAGGC
sg5_HSPB8	GACATTCACACACACTTTCCA	GGAAAGGACGAAACACCGACATTCACACACACTTTCCAGTTTTAGAGCTAGAAATAGCAAGTTAAAATAAGGC
sg1_HSPH1	GAAAGTGCGAGTCAACACCCA	GGAAAGGACGAAACACCGAAAGTGCGAGTCAACACCCAGTTTTAGAGCTAGAAATAGCAAGTTAAAATAAGGC
sg2_HSPH1	GCACATTCCTGATACAGACGT	GGAAAGGACGAAACACCGCACATTCCTGATACAGACGTGTTTTAGAGCTAGAAATAGCAAGTTAAAATAAGGC
sg3_HSPH1	GTCAACAAAAACCACTATCCG	GGAAAGGACGAAACACCGTCAACAAAAACCACTATCCGGTTTTAGAGCTAGAAATAGCAAGTTAAAATAAGGC
sg4_HSPH1	GCTTCAGCTTAGTCAACAACA	GGAAAGGACGAAACACCGCTTCAGCTTAGTCAACAACAGTTTTAGAGCTAGAAATAGCAAGTTAAAATAAGGC
sg5_HSPH1	GCTGAGGTAAGTTCAGGTGAA	GGAAAGGACGAAACACCGCTGAGGTAAGTTCAGGTGAAGTTTTAGAGCTAGAAATAGCAAGTTAAAATAAGGC
sg1_HTT	GATGACTCCGAGCACTTAACG	GGAAAGGACGAAACACCGATGACTCCGAGCACTTAACGGTTTTAGAGCTAGAAATAGCAAGTTAAAATAAGGC
sg2_HTT	GGTAAAAGCATGTCTACCGGA	GGAAAGGACGAAACACCGGTAAAAGCATGTCTACCGGAGTTTTAGAGCTAGAAATAGCAAGTTAAAATAAGGC
sg3_HTT	GTGCCCATCCAATCTCCCACG	GGAAAGGACGAAACACCGTGCCCATCCAATCTCCCACGGTTTTAGAGCTAGAAATAGCAAGTTAAAATAAGGC
sg4_HTT	GCAAGTAAATCCTCATCACTG	GGAAAGGACGAAACACCGCAAGTAAATCCTCATCACTGGTTTTAGAGCTAGAAATAGCAAGTTAAAATAAGGC
sg5_HTT	GACTGCTTTGATCTCTTGCCA	GGAAAGGACGAAACACCGACTGCTTTGATCTCTTGCCAGTTTTAGAGCTAGAAATAGCAAGTTAAAATAAGGC
sg1_HUWE1	GGCTGAACTTCACCTGAATCG	GGAAAGGACGAAACACCGGCTGAACTTCACCTGAATCGGTTTTAGAGCTAGAAATAGCAAGTTAAAATAAGGC
sg2_HUWE1	GCACCCTCCTCCAATCATGGG	GGAAAGGACGAAACACCGCACCCTCCTCCAATCATGGGGTTTTAGAGCTAGAAATAGCAAGTTAAAATAAGGC
sg3_HUWE1	GAATCTTAACAACTTACCAAG	GGAAAGGACGAAACACCGAATCTTAACAACTTACCAAGGTTTTAGAGCTAGAAATAGCAAGTTAAAATAAGGC
sg4_HUWE1	GTCTGCATGGCGCACCATCAG	GGAAAGGACGAAACACCGTCTGCATGGCGCACCATCAGGTTTTAGAGCTAGAAATAGCAAGTTAAAATAAGGC
sg5_HUWE1	GCAGAAGACGAAGGATAGTGG	GGAAAGGACGAAACACCGCAGAAGACGAAGGATAGTGGGTTTTAGAGCTAGAAATAGCAAGTTAAAATAAGGC
sg1_IARS	GGCCCCAACATTACAGACCGG	GGAAAGGACGAAACACCGGCCCCAACATTACAGACCGGGTTTTAGAGCTAGAAATAGCAAGTTAAAATAAGGC
sg2_IARS	GTTTGAGTCCTACCGAACACG	GGAAAGGACGAAACACCGTTTGAGTCCTACCGAACACGGTTTTAGAGCTAGAAATAGCAAGTTAAAATAAGGC
sg3_IARS	GGCTTGTTGACAACTATGTGA	GGAAAGGACGAAACACCGGCTTGTTGACAACTATGTGAGTTTTAGAGCTAGAAATAGCAAGTTAAAATAAGGC
sg4_IARS	GAGTCATCGCTGACCCACAGT	GGAAAGGACGAAACACCGAGTCATCGCTGACCCACAGTGTTTTAGAGCTAGAAATAGCAAGTTAAAATAAGGC
sg5_IARS	GAGGTGGTGGCAACCAGAAGT	GGAAAGGACGAAACACCGAGGTGGTGGCAACCAGAAGTGTTTTAGAGCTAGAAATAGCAAGTTAAAATAAGGC
sg1_IER3	GTCGGCGATACTCACCACTCG	GGAAAGGACGAAACACCGTCGGCGATACTCACCACTCGGTTTTAGAGCTAGAAATAGCAAGTTAAAATAAGGC
sg2_IER3	GGAAGGTGAAGATCTCAGGAC	GGAAAGGACGAAACACCGGAAGGTGAAGATCTCAGGACGTTTTAGAGCTAGAAATAGCAAGTTAAAATAAGGC
sg3_IER3	GCAGGATCTGGCAGAAGACGA	GGAAAGGACGAAACACCGCAGGATCTGGCAGAAGACGAGTTTTAGAGCTAGAAATAGCAAGTTAAAATAAGGC
sg4_IER3	GGGTGCCCGCGAGAGGCGCTG	GGAAAGGACGAAACACCGGGTGCCCGCGAGAGGCGCTGGTTTTAGAGCTAGAAATAGCAAGTTAAAATAAGGC
sg5_IER3	GCCCTCTCCCGGAGCCCGCAG	GGAAAGGACGAAACACCGCCCTCTCCCGGAGCCCGCAGGTTTTAGAGCTAGAAATAGCAAGTTAAAATAAGGC
sg1_IFT43	GTCTGATTTAACCTACCTGGG	GGAAAGGACGAAACACCGTCTGATTTAACCTACCTGGGGTTTTAGAGCTAGAAATAGCAAGTTAAAATAAGGC
sg2_IFT43	GCAGGCCGAGAATCACCTCAA	GGAAAGGACGAAACACCGCAGGCCGAGAATCACCTCAAGTTTTAGAGCTAGAAATAGCAAGTTAAAATAAGGC
sg3_IFT43	GCTGGGCAGGTGATTCCGTGA	GGAAAGGACGAAACACCGCTGGGCAGGTGATTCCGTGAGTTTTAGAGCTAGAAATAGCAAGTTAAAATAAGGC
sg4_IFT43	GCTGAATGGATCAGATTATGG	GGAAAGGACGAAACACCGCTGAATGGATCAGATTATGGGTTTTAGAGCTAGAAATAGCAAGTTAAAATAAGGC
sg5_IFT43	GGCGCTGACTCCTGTTGAGCT	GGAAAGGACGAAACACCGGCGCTGACTCCTGTTGAGCTGTTTTAGAGCTAGAAATAGCAAGTTAAAATAAGGC
sg1_IFT88	GTTTCACGTTCCATTTGCCTG	GGAAAGGACGAAACACCGTTTCACGTTCCATTTGCCTGGTTTTAGAGCTAGAAATAGCAAGTTAAAATAAGGC
sg2_IFT88	GAACTGCTAAAATATCAAGCA	GGAAAGGACGAAACACCGAACTGCTAAAATATCAAGCAGTTTTAGAGCTAGAAATAGCAAGTTAAAATAAGGC
sg3_IFT88	GGAAACTAAATCGGCTAGATG	GGAAAGGACGAAACACCGGAAACTAAATCGGCTAGATGGTTTTAGAGCTAGAAATAGCAAGTTAAAATAAGGC
sg4_IFT88	GAGCCATTAAATTCTACCGAA	GGAAAGGACGAAACACCGAGCCATTAAATTCTACCGAAGTTTTAGAGCTAGAAATAGCAAGTTAAAATAAGGC
sg5_IFT88	GGAGCATGGCACCAAATCTGA	GGAAAGGACGAAACACCGGAGCATGGCACCAAATCTGAGTTTTAGAGCTAGAAATAGCAAGTTAAAATAAGGC
sg1_IGF2BP3	GTATCCCGCCTCATTTACAGT	GGAAAGGACGAAACACCGTATCCCGCCTCATTTACAGTGTTTTAGAGCTAGAAATAGCAAGTTAAAATAAGGC
sg2_IGF2BP3	GCCATCGAGGCGCTTTCAGGT	GGAAAGGACGAAACACCGCCATCGAGGCGCTTTCAGGTGTTTTAGAGCTAGAAATAGCAAGTTAAAATAAGGC
sg3_IGF2BP3	GCCACCGTAAAGAAAATGCGG	GGAAAGGACGAAACACCGCCACCGTAAAGAAAATGCGGGTTTTAGAGCTAGAAATAGCAAGTTAAAATAAGGC
sg4_IGF2BP3	GAGGCGCAGAGGCAAATCACA	GGAAAGGACGAAACACCGAGGCGCAGAGGCAAATCACAGTTTTAGAGCTAGAAATAGCAAGTTAAAATAAGGC
sg5_IGF2BP3	GGCTGGGCGGCCATTTCATCA	GGAAAGGACGAAACACCGGCTGGGCGGCCATTTCATCAGTTTTAGAGCTAGAAATAGCAAGTTAAAATAAGGC
sg1_IGF2R	GGCTCAAAGATCCATTCGCCG	GGAAAGGACGAAACACCGGCTCAAAGATCCATTCGCCGGTTTTAGAGCTAGAAATAGCAAGTTAAAATAAGGC
sg2_IGF2R	GTTCTGTCTTAGACAGCACAC	GGAAAGGACGAAACACCGTTCTGTCTTAGACAGCACACGTTTTAGAGCTAGAAATAGCAAGTTAAAATAAGGC
sg3_IGF2R	GACTCAGGGGAACATGTCACG	GGAAAGGACGAAACACCGACTCAGGGGAACATGTCACGGTTTTAGAGCTAGAAATAGCAAGTTAAAATAAGGC
sg4_IGF2R	GTAATCCACTCAATTTCATAG	GGAAAGGACGAAACACCGTAATCCACTCAATTTCATAGGTTTTAGAGCTAGAAATAGCAAGTTAAAATAAGGC
sg5_IGF2R	GGGACAGACCAGGATTAGCGT	GGAAAGGACGAAACACCGGGACAGACCAGGATTAGCGTGTTTTAGAGCTAGAAATAGCAAGTTAAAATAAGGC
sg1_IL2RB	GCCACAGATGCAACATAAGCT	GGAAAGGACGAAACACCGCCACAGATGCAACATAAGCTGTTTTAGAGCTAGAAATAGCAAGTTAAAATAAGGC
sg2_IL2RB	GGCTGGGAAAAGAACTTCGAG	GGAAAGGACGAAACACCGGCTGGGAAAAGAACTTCGAGGTTTTAGAGCTAGAAATAGCAAGTTAAAATAAGGC
sg3_IL2RB	GTTGGGAAGGACACCATTCCG	GGAAAGGACGAAACACCGTTGGGAAGGACACCATTCCGGTTTTAGAGCTAGAAATAGCAAGTTAAAATAAGGC
sg4_IL2RB	GGTTGTAGAAGCATGTGAACT	GGAAAGGACGAAACACCGGTTGTAGAAGCATGTGAACTGTTTTAGAGCTAGAAATAGCAAGTTAAAATAAGGC
sg5_IL2RB	GCAGGGTGACGATGTCAACTG	GGAAAGGACGAAACACCGCAGGGTGACGATGTCAACTGGTTTTAGAGCTAGAAATAGCAAGTTAAAATAAGGC
sg1_ILKAP	GCAGACCAAAGATCACCGAAG	GGAAAGGACGAAACACCGCAGACCAAAGATCACCGAAGGTTTTAGAGCTAGAAATAGCAAGTTAAAATAAGGC
sg2_ILKAP	GCACATACCCGACTATCTCCG	GGAAAGGACGAAACACCGCACATACCCGACTATCTCCGGTTTTAGAGCTAGAAATAGCAAGTTAAAATAAGGC
sg3_ILKAP	GACTCACATGAGGGACGATGG	GGAAAGGACGAAACACCGACTCACATGAGGGACGATGGGTTTTAGAGCTAGAAATAGCAAGTTAAAATAAGGC
sg4_ILKAP	GAATCGCCACTGCTAGCGGGT	GGAAAGGACGAAACACCGAATCGCCACTGCTAGCGGGTGTTTTAGAGCTAGAAATAGCAAGTTAAAATAAGGC
sg5_ILKAP	GGGGAGGTCATCAAAGAGCAG	GGAAAGGACGAAACACCGGGGAGGTCATCAAAGAGCAGGTTTTAGAGCTAGAAATAGCAAGTTAAAATAAGGC
sg1_INCENP	GGCACGGACTCTCAATCGGTG	GGAAAGGACGAAACACCGGCACGGACTCTCAATCGGTGGTTTTAGAGCTAGAAATAGCAAGTTAAAATAAGGC
sg2_INCENP	GAGAACAATGGAAATAACTCG	GGAAAGGACGAAACACCGAGAACAATGGAAATAACTCGGTTTTAGAGCTAGAAATAGCAAGTTAAAATAAGGC
sg3_INCENP	GGGGCATCCCGACATCAGATG	GGAAAGGACGAAACACCGGGGCATCCCGACATCAGATGGTTTTAGAGCTAGAAATAGCAAGTTAAAATAAGGC
sg4_INCENP	GGCGGCGTGTGACCCGTGCTG	GGAAAGGACGAAACACCGGCGGCGTGTGACCCGTGCTGGTTTTAGAGCTAGAAATAGCAAGTTAAAATAAGGC
sg5_INCENP	GACCTTGGGGTCCATGCGCAG	GGAAAGGACGAAACACCGACCTTGGGGTCCATGCGCAGGTTTTAGAGCTAGAAATAGCAAGTTAAAATAAGGC
sg1_ING5	GAAAGAAAAAAGAGGGTCCCG	GGAAAGGACGAAACACCGAAAGAAAAAAGAGGGTCCCGGTTTTAGAGCTAGAAATAGCAAGTTAAAATAAGGC
sg2_ING5	GAAGTTCCTCTGAAGTTCGCA	GGAAAGGACGAAACACCGAAGTTCCTCTGAAGTTCGCAGTTTTAGAGCTAGAAATAGCAAGTTAAAATAAGGC
sg3_ING5	GGGCTGCAGAGTACATCTCCA	GGAAAGGACGAAACACCGGGCTGCAGAGTACATCTCCAGTTTTAGAGCTAGAAATAGCAAGTTAAAATAAGGC
sg4_ING5	GGGCCATGCAGACCTACGAGA	GGAAAGGACGAAACACCGGGCCATGCAGACCTACGAGAGTTTTAGAGCTAGAAATAGCAAGTTAAAATAAGGC
sg5_ING5	GCTGGACCAGAGGACGGAAGG	GGAAAGGACGAAACACCGCTGGACCAGAGGACGGAAGGGTTTTAGAGCTAGAAATAGCAAGTTAAAATAAGGC
sg1_INTS1	GGTAGGTGCACAGATTCAGAA	GGAAAGGACGAAACACCGGTAGGTGCACAGATTCAGAAGTTTTAGAGCTAGAAATAGCAAGTTAAAATAAGGC
sg2_INTS1	GGCTGCGCATGATCCGTTCTG	GGAAAGGACGAAACACCGGCTGCGCATGATCCGTTCTGGTTTTAGAGCTAGAAATAGCAAGTTAAAATAAGGC
sg3_INTS1	GTGCCACACAGGTGTACATCG	GGAAAGGACGAAACACCGTGCCACACAGGTGTACATCGGTTTTAGAGCTAGAAATAGCAAGTTAAAATAAGGC
sg4_INTS1	GTCTGGGGATCAGTCTCCATG	GGAAAGGACGAAACACCGTCTGGGGATCAGTCTCCATGGTTTTAGAGCTAGAAATAGCAAGTTAAAATAAGGC
sg5_INTS1	GCCGGAACCCGAACAACATGC	GGAAAGGACGAAACACCGCCGGAACCCGAACAACATGCGTTTTAGAGCTAGAAATAGCAAGTTAAAATAAGGC
sg1_INTS10	GGATAGATGATCATATCAGTG	GGAAAGGACGAAACACCGGATAGATGATCATATCAGTGGTTTTAGAGCTAGAAATAGCAAGTTAAAATAAGGC
sg2_INTS10	GTCTTAAACAACCTCTCCCAA	GGAAAGGACGAAACACCGTCTTAAACAACCTCTCCCAAGTTTTAGAGCTAGAAATAGCAAGTTAAAATAAGGC
sg3_INTS10	GGAGGCGCTTCCCTGAAACGG	GGAAAGGACGAAACACCGGAGGCGCTTCCCTGAAACGGGTTTTAGAGCTAGAAATAGCAAGTTAAAATAAGGC
sg4_INTS10	GTGGCAGGTAATCGAACATCA	GGAAAGGACGAAACACCGTGGCAGGTAATCGAACATCAGTTTTAGAGCTAGAAATAGCAAGTTAAAATAAGGC
sg5_INTS10	GATGAGATGTACACCATCGAG	GGAAAGGACGAAACACCGATGAGATGTACACCATCGAGGTTTTAGAGCTAGAAATAGCAAGTTAAAATAAGGC
sg1_IRAK1	GTGGGGCTGGACCCGGCAAAG	GGAAAGGACGAAACACCGTGGGGCTGGACCCGGCAAAGGTTTTAGAGCTAGAAATAGCAAGTTAAAATAAGGC
sg2_IRAK1	GGATCAACCGCAACGCCCGTG	GGAAAGGACGAAACACCGGATCAACCGCAACGCCCGTGGTTTTAGAGCTAGAAATAGCAAGTTAAAATAAGGC
sg3_IRAK1	GATTTATCCCACAGAAAGACC	GGAAAGGACGAAACACCGATTTATCCCACAGAAAGACCGTTTTAGAGCTAGAAATAGCAAGTTAAAATAAGGC
sg4_IRAK1	GCCCCGGGAAATCTCACAGAG	GGAAAGGACGAAACACCGCCCCGGGAAATCTCACAGAGGTTTTAGAGCTAGAAATAGCAAGTTAAAATAAGGC
sg5_IRAK1	GACACGGTGTATGCTGTGAAG	GGAAAGGACGAAACACCGACACGGTGTATGCTGTGAAGGTTTTAGAGCTAGAAATAGCAAGTTAAAATAAGGC
sg1_IRF2BP1	GAGTACCTCGAATATGAACGC	GGAAAGGACGAAACACCGAGTACCTCGAATATGAACGCGTTTTAGAGCTAGAAATAGCAAGTTAAAATAAGGC
sg2_IRF2BP1	GAGCTCGAACTCGTATCCTGG	GGAAAGGACGAAACACCGAGCTCGAACTCGTATCCTGGGTTTTAGAGCTAGAAATAGCAAGTTAAAATAAGGC
sg3_IRF2BP1	GATGATGTGGCCCTGTCATAG	GGAAAGGACGAAACACCGATGATGTGGCCCTGTCATAGGTTTTAGAGCTAGAAATAGCAAGTTAAAATAAGGC
sg4_IRF2BP1	GCTGTCTGGCAGAACTGAACG	GGAAAGGACGAAACACCGCTGTCTGGCAGAACTGAACGGTTTTAGAGCTAGAAATAGCAAGTTAAAATAAGGC
sg5_IRF2BP1	GGTTCACGCAGCCGCGACACA	GGAAAGGACGAAACACCGGTTCACGCAGCCGCGACACAGTTTTAGAGCTAGAAATAGCAAGTTAAAATAAGGC
sg1_IRF2BP2	GGCCCCCTAAGATCAACGGAG	GGAAAGGACGAAACACCGGCCCCCTAAGATCAACGGAGGTTTTAGAGCTAGAAATAGCAAGTTAAAATAAGGC
sg2_IRF2BP2	GTTCACCGAACCCGTCTGCCG	GGAAAGGACGAAACACCGTTCACCGAACCCGTCTGCCGGTTTTAGAGCTAGAAATAGCAAGTTAAAATAAGGC
sg3_IRF2BP2	GGGCCGACAGCCTGTCCACCG	GGAAAGGACGAAACACCGGGCCGACAGCCTGTCCACCGGTTTTAGAGCTAGAAATAGCAAGTTAAAATAAGGC
sg4_IRF2BP2	GGTGGCCGAGCCGTTCATGAG	GGAAAGGACGAAACACCGGTGGCCGAGCCGTTCATGAGGTTTTAGAGCTAGAAATAGCAAGTTAAAATAAGGC
sg5_IRF2BP2	GTGCTCTCGAAGGGCCCCGAG	GGAAAGGACGAAACACCGTGCTCTCGAAGGGCCCCGAGGTTTTAGAGCTAGAAATAGCAAGTTAAAATAAGGC
sg1_IRF2BPL	GCGACGTGGCCGATACACCCG	GGAAAGGACGAAACACCGCGACGTGGCCGATACACCCGGTTTTAGAGCTAGAAATAGCAAGTTAAAATAAGGC
sg2_IRF2BPL	GGGGCCGTTAAGCAGCGTCTG	GGAAAGGACGAAACACCGGGGCCGTTAAGCAGCGTCTGGTTTTAGAGCTAGAAATAGCAAGTTAAAATAAGGC
sg3_IRF2BPL	GCGGCGTCGAAGGCGAAAACG	GGAAAGGACGAAACACCGCGGCGTCGAAGGCGAAAACGGTTTTAGAGCTAGAAATAGCAAGTTAAAATAAGGC
sg4_IRF2BPL	GGCTTGCTGGAACCATCAACG	GGAAAGGACGAAACACCGGCTTGCTGGAACCATCAACGGTTTTAGAGCTAGAAATAGCAAGTTAAAATAAGGC
sg5_IRF2BPL	GACTGTCTTGACCCCGACGGG	GGAAAGGACGAAACACCGACTGTCTTGACCCCGACGGGGTTTTAGAGCTAGAAATAGCAAGTTAAAATAAGGC
sg1_IRF3	GGGGGAGTGATGAGCTACGTG	GGAAAGGACGAAACACCGGGGGAGTGATGAGCTACGTGGTTTTAGAGCTAGAAATAGCAAGTTAAAATAAGGC
sg2_IRF3	GACCTCTCCGGACACCAATGG	GGAAAGGACGAAACACCGACCTCTCCGGACACCAATGGGTTTTAGAGCTAGAAATAGCAAGTTAAAATAAGGC
sg3_IRF3	GGAGGTGACAGCCTTCTACCG	GGAAAGGACGAAACACCGGAGGTGACAGCCTTCTACCGGTTTTAGAGCTAGAAATAGCAAGTTAAAATAAGGC
sg4_IRF3	GAGAAGGGTTGCGTTTAGCAG	GGAAAGGACGAAACACCGAGAAGGGTTGCGTTTAGCAGGTTTTAGAGCTAGAAATAGCAAGTTAAAATAAGGC
sg5_IRF3	GCCCGGGAACATATGCACCAG	GGAAAGGACGAAACACCGCCCGGGAACATATGCACCAGGTTTTAGAGCTAGAAATAGCAAGTTAAAATAAGGC
sg1_IRS1	GCCGAAGCACTAGATCGCCGT	GGAAAGGACGAAACACCGCCGAAGCACTAGATCGCCGTGTTTTAGAGCTAGAAATAGCAAGTTAAAATAAGGC
sg2_IRS1	GCCCAGGACCCGCATTCAAAG	GGAAAGGACGAAACACCGCCCAGGACCCGCATTCAAAGGTTTTAGAGCTAGAAATAGCAAGTTAAAATAAGGC
sg3_IRS1	GCAAAATGTAGTGACCGTTGG	GGAAAGGACGAAACACCGCAAAATGTAGTGACCGTTGGGTTTTAGAGCTAGAAATAGCAAGTTAAAATAAGGC
sg4_IRS1	GGCCCCCCCCGACGCTCCAAG	GGAAAGGACGAAACACCGGCCCCCCCCGACGCTCCAAGGTTTTAGAGCTAGAAATAGCAAGTTAAAATAAGGC
sg5_IRS1	GCTACATGAACATGTCACCAG	GGAAAGGACGAAACACCGCTACATGAACATGTCACCAGGTTTTAGAGCTAGAAATAGCAAGTTAAAATAAGGC
sg1_IRS2	GGCAGTAAGAGCCAATCGTCG	GGAAAGGACGAAACACCGGCAGTAAGAGCCAATCGTCGGTTTTAGAGCTAGAAATAGCAAGTTAAAATAAGGC
sg2_IRS2	GACAGTGGGTACATGCGCATG	GGAAAGGACGAAACACCGACAGTGGGTACATGCGCATGGTTTTAGAGCTAGAAATAGCAAGTTAAAATAAGGC
sg3_IRS2	GCAGGGTGTATTCATCCAGCG	GGAAAGGACGAAACACCGCAGGGTGTATTCATCCAGCGGTTTTAGAGCTAGAAATAGCAAGTTAAAATAAGGC
sg4_IRS2	GCCAGAGCAAGAACCTGACGG	GGAAAGGACGAAACACCGCCAGAGCAAGAACCTGACGGGTTTTAGAGCTAGAAATAGCAAGTTAAAATAAGGC
sg5_IRS2	GGCACGGGCGAAGGCACTACA	GGAAAGGACGAAACACCGGCACGGGCGAAGGCACTACAGTTTTAGAGCTAGAAATAGCAAGTTAAAATAAGGC
sg1_IRX2	GGTACCGCAAGAACGCCACGC	GGAAAGGACGAAACACCGGTACCGCAAGAACGCCACGCGTTTTAGAGCTAGAAATAGCAAGTTAAAATAAGGC
sg2_IRX2	GGCTCACGGATCACTCGTGCT	GGAAAGGACGAAACACCGGCTCACGGATCACTCGTGCTGTTTTAGAGCTAGAAATAGCAAGTTAAAATAAGGC
sg3_IRX2	GGTGCCCGGCCTACGGCGCGT	GGAAAGGACGAAACACCGGTGCCCGGCCTACGGCGCGTGTTTTAGAGCTAGAAATAGCAAGTTAAAATAAGGC
sg4_IRX2	GCAAGCCGGTAAGCGGCGACG	GGAAAGGACGAAACACCGCAAGCCGGTAAGCGGCGACGGTTTTAGAGCTAGAAATAGCAAGTTAAAATAAGGC
sg5_IRX2	GAGTCCCGACAAGGCGCAGGA	GGAAAGGACGAAACACCGAGTCCCGACAAGGCGCAGGAGTTTTAGAGCTAGAAATAGCAAGTTAAAATAAGGC
sg1_ISCU	GTTATGAAAATCCTAGAAACG	GGAAAGGACGAAACACCGTTATGAAAATCCTAGAAACGGTTTTAGAGCTAGAAATAGCAAGTTAAAATAAGGC
sg2_ISCU	GCTACCTTCTTGTGATAGAGT	GGAAAGGACGAAACACCGCTACCTTCTTGTGATAGAGTGTTTTAGAGCTAGAAATAGCAAGTTAAAATAAGGC
sg3_ISCU	GCCAGCTCATTAGCCACTGAA	GGAAAGGACGAAACACCGCCAGCTCATTAGCCACTGAAGTTTTAGAGCTAGAAATAGCAAGTTAAAATAAGGC
sg4_ISCU	GTTCATTACGTCACCACATGC	GGAAAGGACGAAACACCGTTCATTACGTCACCACATGCGTTTTAGAGCTAGAAATAGCAAGTTAAAATAAGGC
sg5_ISCU	GAGGGGAAGATTGTGGATGCT	GGAAAGGACGAAACACCGAGGGGAAGATTGTGGATGCTGTTTTAGAGCTAGAAATAGCAAGTTAAAATAAGGC
sg1_ITGB4	GCTGCGAGATCAACTACTCGG	GGAAAGGACGAAACACCGCTGCGAGATCAACTACTCGGGTTTTAGAGCTAGAAATAGCAAGTTAAAATAAGGC
sg2_ITGB4	GCTACTCCTATAGCTACTACG	GGAAAGGACGAAACACCGCTACTCCTATAGCTACTACGGTTTTAGAGCTAGAAATAGCAAGTTAAAATAAGGC
sg3_ITGB4	GTTCAACGGAGACTTCGTGTG	GGAAAGGACGAAACACCGTTCAACGGAGACTTCGTGTGGTTTTAGAGCTAGAAATAGCAAGTTAAAATAAGGC
sg4_ITGB4	GCCCAGATTGACACCACCCTG	GGAAAGGACGAAACACCGCCCAGATTGACACCACCCTGGTTTTAGAGCTAGAAATAGCAAGTTAAAATAAGGC
sg5_ITGB4	GGAGTTCCGGAATAAACTGCA	GGAAAGGACGAAACACCGGAGTTCCGGAATAAACTGCAGTTTTAGAGCTAGAAATAGCAAGTTAAAATAAGGC
sg1_ITPKB	GGTTCGGAGCTAGCTTAACGA	GGAAAGGACGAAACACCGGTTCGGAGCTAGCTTAACGAGTTTTAGAGCTAGAAATAGCAAGTTAAAATAAGGC
sg2_ITPKB	GTCTTTCGCAGCGTCCCAACA	GGAAAGGACGAAACACCGTCTTTCGCAGCGTCCCAACAGTTTTAGAGCTAGAAATAGCAAGTTAAAATAAGGC
sg3_ITPKB	GCTTCAGGAACCGACTCCGGG	GGAAAGGACGAAACACCGCTTCAGGAACCGACTCCGGGGTTTTAGAGCTAGAAATAGCAAGTTAAAATAAGGC
sg4_ITPKB	GCTCATCCTACGAAGACTCAG	GGAAAGGACGAAACACCGCTCATCCTACGAAGACTCAGGTTTTAGAGCTAGAAATAGCAAGTTAAAATAAGGC
[truncated: 4,237 more rows]

## Sheet: C - RSA Essential 
	Essential "Druggable Genome"
	MIA PaCa-2					Pa01C					Pa16C
	Gene_ID	Well_ID	RSA	LogP		Gene_ID	Well_ID	RSA	LogP		Gene_ID	Well_ID	Score	LogP
	CDK1	1	0.0787069	-6.57165		CDK1	1	1.39441	-2.46464		CDK1	1	0.125618	-4.62928
	CDK1	3	0.0887469	-6.57165		CDK1	3	0.577935	-2.46464		CDK1	3	0.162477	-4.62928
	CDK1	2	0.194431	-6.57165		CDK1	2	0.360472	-2.46464		CDK1	2	0.533717	-4.62928
	CDK1	5	0.238399	-6.57165		CDK1	5	0.325004	-2.46464		CDK1	5	0.0105423	-4.62928
	CDK1	4	0.30206	-6.57165		CDK1	4	0.41811	-2.46464		CDK1	4	0	-4.62928
	PSMA1	4	0.0407085	-6.18699		PSMA1	4	1.5621	-0.284415		PSMA1	4	0.0949657	-2.84385
	PSMA1	3	0.122408	-6.18699		PSMA1	3	0.751932	-0.284415		PSMA1	3	0.324474	-2.84385
	PSMA1	1	0.124943	-6.18699		PSMA1	1	0.771411	-0.284415		PSMA1	1	0.375353	-2.84385
	PSMA1	2	0.148911	-6.18699		PSMA1	2	0.948882	-0.284415		PSMA1	2	0.0697323	-2.84385
	RAD21	4	0.0199843	-5.85586		RAD21	4	0.515192	-0.296234		RAD21	4	0.00900795	-1.30411
	RAD21	1	0.102256	-5.85586		RAD21	1	0.897867	-0.296234		RAD21	1	0.84747	-1.30411
	RAD21	2	0.162355	-5.85586		RAD21	2	0.73391	-0.296234		RAD21	2	0.574799	-1.30411
	RAD21	5	0.271629	-5.85586		RAD21	5	1.78555	-0.296234		RAD21	5	2.14854	-1.30411
	RAD21	3	0.381152	-5.85586		RAD21	3	0.6286	-0.296234		RAD21	3	0.254733	-1.30411
	CDC73	4	0.290904	-5.77196		CDC73	4	2.52355	-0.666593		CDC73	4	1.03644	-0.252983
	CDC73	3	0.334475	-5.77196		CDC73	3	NA	NA		CDC73	3	5.11652	-0.252983
	CDC73	2	0.36304	-5.77196		CDC73	2	0.893109	-0.666593		CDC73	2	1.33854	-0.252983
	CDC73	5	0.373404	-5.77196		CDC73	5	0.33459	-0.666593		CDC73	5	0.40087	-0.252983
	CDC73	1	0.389574	-5.77196		CDC73	1	1.05542	-0.666593		CDC73	1	0.698776	-0.252983
	GUK1	2	0.00462809	-5.38403		GUK1	2	4.77985	1		GUK1	2	0.454428	-0.363571
	GUK1	4	0.195334	-5.38403		GUK1	4	1.10403	1		GUK1	4	0.599232	-0.363571
	GUK1	1	0.202205	-5.38403		GUK1	1	1.00238	1		GUK1	1	1.47589	-0.363571
	GUK1	5	0.269162	-5.38403		GUK1	5	1.16434	1		GUK1	5	0.698139	-0.363571
	GUK1	3	0.44068	-5.38403		GUK1	3	0.664177	1		GUK1	3	0.766727	-0.363571
	HDAC3	3	0.199709	-5.33573		HDAC3	3	1.02807	-0.382639		HDAC3	3	0.135757	-0.718169
	HDAC3	2	0.214327	-5.33573		HDAC3	2	0.864306	-0.382639		HDAC3	2	1.80901	-0.718169
	HDAC3	1	0.257313	-5.33573		HDAC3	1	3.93691	-0.382639		HDAC3	1	1.52084	-0.718169
	HDAC3	4	0.394277	-5.33573		HDAC3	4	0.454465	-0.382639		HDAC3	4	1.62578	-0.718169
	HDAC3	5	0.44531	-5.33573		HDAC3	5	0.776188	-0.382639		HDAC3	5	1.07835	-0.718169
	DUT	2	0.0855231	-5.31967		DUT	2	1.00634	1		DUT	2	1.10105	-0.863707
	DUT	3	0.104559	-5.31967		DUT	3	4.25744	1		DUT	3	0.272691	-0.863707
	DUT	1	0.119584	-5.31967		DUT	1	2.12048	1		DUT	1	2.58134	-0.863707
	DUT	4	0.224125	-5.31967		DUT	4	0.731355	1		DUT	4	1.04701	-0.863707
	POLR2L	4	0.0789945	-5.29699		POLR2L	4	0.639549	1		POLR2L	4	0.77781	-1.45388
	POLR2L	2	0.141933	-5.29699		POLR2L	2	1.1251	1		POLR2L	2	0.280305	-1.45388
	POLR2L	5	0.144909	-5.29699		POLR2L	5	1.6152	1		POLR2L	5	0.333198	-1.45388
	POLR2L	1	0.377295	-5.29699		POLR2L	1	0.821352	1		POLR2L	1	0.429002	-1.45388
	POLR2L	3	0.450646	-5.29699		POLR2L	3	2.48644	1		POLR2L	3	1.59921	-1.45388
	PSMB7	4	0.189795	-5.27788		PSMB7	4	0.37053	-1.17796		PSMB7	4	0.945626	-2.97215
	PSMB7	3	0.244907	-5.27788		PSMB7	3	0.994898	-1.17796		PSMB7	3	0.274838	-2.97215
	PSMB7	1	0.31569	-5.27788		PSMB7	1	41.1803	-1.17796		PSMB7	1	0	-2.97215
	PSMB7	2	0.339511	-5.27788		PSMB7	2	0.424971	-1.17796		PSMB7	2	0.164213	-2.97215
	PSMB7	5	0.455173	-5.27788		PSMB7	5	0.770423	-1.17796		PSMB7	5	0.359547	-2.97215
	ATP1A1	3	0.0080941	-5.2315		ATP1A1	3	0.713443	-0.205424		ATP1A1	3	0.529811	-0.712501
	ATP1A1	1	0.0945954	-5.2315		ATP1A1	1	0.82084	-0.205424		ATP1A1	1	0.766239	-0.712501
	ATP1A1	2	0.227944	-5.2315		ATP1A1	2	3.13289	-0.205424		ATP1A1	2	1.61759	-0.712501
	ATP1A1	5	0.306284	-5.2315		ATP1A1	5	0.857179	-0.205424		ATP1A1	5	1.59115	-0.712501
	EIF3G	1	0.112225	-5.14141		EIF3G	1	0.48685	-0.33509		EIF3G	1	0.888475	-1.068
	EIF3G	5	0.117336	-5.14141		EIF3G	5	0.797929	-0.33509		EIF3G	5	0.286798	-1.068
	EIF3G	4	0.200049	-5.14141		EIF3G	4	0.752653	-0.33509		EIF3G	4	0.751426	-1.068
	EIF3G	3	0.240378	-5.14141		EIF3G	3	0.610479	-0.33509		EIF3G	3	0.342246	-1.068
	PSMA3	1	0.0387629	-4.89717		PSMA3	1	0.465042	-1.0392		PSMA3	1	0.464236	-3.06085
	PSMA3	3	0.0660633	-4.89717		PSMA3	3	1.32592	-1.0392		PSMA3	3	0.228868	-3.06085
	PSMA3	4	0.088824	-4.89717		PSMA3	4	1.32888	-1.0392		PSMA3	4	0.547924	-3.06085
	PCNA	5	0.0250435	-4.85381		PCNA	5	0.423582	-1.37538		PCNA	5	0.247769	-3.87604
	PCNA	2	0.17202	-4.85381		PCNA	2	0.780564	-1.37538		PCNA	2	0.175185	-3.87604
	PCNA	3	0.176774	-4.85381		PCNA	3	0.591256	-1.37538		PCNA	3	0.0485435	-3.87604
	PCNA	1	0.271011	-4.85381		PCNA	1	0.365218	-1.37538		PCNA	1	0.4401	-3.87604
	BUB1B	3	0	-4.8149		BUB1B	3	0	-2.15876		BUB1B	3	0	-2.46556
	BUB1B	5	0.200694	-4.8149		BUB1B	5	14.7072	-2.15876		BUB1B	5	0.064988	-2.46556
	BUB1B	1	0.251986	-4.8149		BUB1B	1	0.293515	-2.15876		BUB1B	1	1.07493	-2.46556
	BUB1B	4	0.273155	-4.8149		BUB1B	4	NA	NA		BUB1B	4	0.247332	-2.46556
	CDC7	2	0.00818344	-4.78956		CDC7	2	0	-1.88687		CDC7	2	0.607742	-0.921093
	CDC7	4	0.0639943	-4.78956		CDC7	4	0.578771	-1.88687		CDC7	4	0.0342081	-0.921093
	CDC7	1	0.0957553	-4.78956		CDC7	1	0.516804	-1.88687		CDC7	1	0.591487	-0.921093
	PRPF31	3	0.0993419	-4.7181		PRPF31	3	0.927671	-0.812781		PRPF31	3	0.201749	-2.35903
	PRPF31	2	0.134788	-4.7181		PRPF31	2	0.704308	-0.812781		PRPF31	2	0.74976	-2.35903
	PRPF31	4	0.252652	-4.7181		PRPF31	4	1.74553	-0.812781		PRPF31	4	0.43994	-2.35903
	PRPF31	1	0.294398	-4.7181		PRPF31	1	0.219387	-0.812781		PRPF31	1	0.447263	-2.35903
	PRPF31	5	0.525048	-4.7181		PRPF31	5	1.5813	-0.812781		PRPF31	5	0.228981	-2.35903
	PGD	5	0.0483403	-4.70326		PGD	5	1.36482	1		PGD	5	1.75132	-0.315246
	PGD	2	0.136675	-4.70326		PGD	2	1.65689	1		PGD	2	0.358724	-0.315246
	PGD	4	0.282785	-4.70326		PGD	4	2.08215	1		PGD	4	0.904331	-0.315246
	PGD	1	0.286513	-4.70326		PGD	1	0.893248	1		PGD	1	0.943156	-0.315246
	NAA10	3	0.340079	-4.6905		NAA10	3	1.00615	1		NAA10	3	0.862321	1
	NAA10	5	0.364774	-4.6905		NAA10	5	0.648436	1		NAA10	5	0.763459	1
	NAA10	2	0.411275	-4.6905		NAA10	2	0.975054	1		NAA10	2	1.08977	1
	NAA10	1	0.475708	-4.6905		NAA10	1	1.53779	1		NAA10	1	0.909832	1
	NAA10	4	0.530418	-4.6905		NAA10	4	0.782659	1		NAA10	4	0.639976	1
	ETF1	1	0.0501358	-4.68048		ETF1	1	1.66888	1		ETF1	1	0.82614	-0.367007
	ETF1	4	0.18169	-4.68048		ETF1	4	1.93393	1		ETF1	4	0.322169	-0.367007
	ETF1	2	0.191632	-4.68048		ETF1	2	0.623266	1		ETF1	2	0.647559	-0.367007
	ETF1	5	0.288817	-4.68048		ETF1	5	1.25905	1		ETF1	5	0.981293	-0.367007
	ENO1	2	0.341823	-4.64896		ENO1	2	1.19979	1		ENO1	2	1.15607	-0.444569
	ENO1	4	0.355134	-4.64896		ENO1	4	1.39631	1		ENO1	4	0.533772	-0.444569
	ENO1	5	0.380957	-4.64896		ENO1	5	0.710434	1		ENO1	5	0.551808	-0.444569
	ENO1	1	0.525585	-4.64896		ENO1	1	0.866896	1		ENO1	1	1.3067	-0.444569
	ENO1	3	0.53589	-4.64896		ENO1	3	0.608257	1		ENO1	3	1.65334	-0.444569
	RUVBL2	4	0.033259	-4.62378		RUVBL2	4	0.539687	-0.816705		RUVBL2	4	0.289008	-1.54094
	RUVBL2	3	0.102975	-4.62378		RUVBL2	3	1.02042	-0.816705		RUVBL2	3	0.691117	-1.54094
	RUVBL2	5	0.179396	-4.62378		RUVBL2	5	0.458033	-0.816705		RUVBL2	5	0.321941	-1.54094
	RUVBL2	2	0.318235	-4.62378		RUVBL2	2	1.05437	-0.816705		RUVBL2	2	0.405878	-1.54094
	RUVBL2	1	0.540618	-4.62378		RUVBL2	1	4.04315	-0.816705		RUVBL2	1	1.34441	-1.54094
	ESPL1	5	0.0213722	-4.5216		ESPL1	5	0.886195	1		ESPL1	5	0.1354	-3.35147
	ESPL1	2	0.225632	-4.5216		ESPL1	2	1.41166	1		ESPL1	2	0.350957	-3.35147
	ESPL1	1	0.258078	-4.5216		ESPL1	1	1.04871	1		ESPL1	1	0.303719	-3.35147
	ESPL1	3	0.401617	-4.5216		ESPL1	3	0.980456	1		ESPL1	3	0.392642	-3.35147
	ALDH18A1	2	0.326231	-4.51099		ALDH18A1	2	0.604976	-1.51241		ALDH18A1	2	0.421885	-0.684089
	ALDH18A1	3	0.390056	-4.51099		ALDH18A1	3	1.08329	-1.51241		ALDH18A1	3	0.439347	-0.684089
	ALDH18A1	1	0.428401	-4.51099		ALDH18A1	1	0.49929	-1.51241		ALDH18A1	1	1.33144	-0.684089
	ALDH18A1	5	0.545787	-4.51099		ALDH18A1	5	0.564125	-1.51241		ALDH18A1	5	0.908339	-0.684089
	ALDH18A1	4	0.553815	-4.51099		ALDH18A1	4	0.450509	-1.51241		ALDH18A1	4	0.70928	-0.684089
	ALYREF	5	0.0878053	-4.47417		ALYREF	5	2.48797	-0.202668		ALYREF	5	0.554677	-1.75703
	ALYREF	1	0.0937082	-4.47417		ALYREF	1	2.7804	-0.202668		ALYREF	1	0.567426	-1.75703
	ALYREF	4	0.286775	-4.47417		ALYREF	4	0.5937	-0.202668		ALYREF	4	0.29784	-1.75703
	ALYREF	3	0.479037	-4.47417		ALYREF	3	5.50977	-0.202668		ALYREF	3	0.152298	-1.75703
	ALYREF	2	0.558674	-4.47417		ALYREF	2	0.710143	-0.202668		ALYREF	2	1.50441	-1.75703
	CHMP2A	2	0.242727	-4.45672		CHMP2A	2	1.10784	-0.349402		CHMP2A	2	0.00982267	-1.02759
	CHMP2A	1	0.35939	-4.45672		CHMP2A	1	0.476957	-0.349402		CHMP2A	1	0.602885	-1.02759
	CHMP2A	4	0.519778	-4.45672		CHMP2A	4	0.647711	-0.349402		CHMP2A	4	1.65669	-1.02759
	CHMP2A	5	0.556474	-4.45672		CHMP2A	5	1.95191	-0.349402		CHMP2A	5	0.487053	-1.02759
	CHMP2A	3	0.560674	-4.45672		CHMP2A	3	0.686887	-0.349402		CHMP2A	3	1.52724	-1.02759
	RFC3	4	0.107649	-4.36232		RFC3	4	2.82576	1		RFC3	4	1.06306	-0.106834
	RFC3	3	0.125725	-4.36232		RFC3	3	1.88283	1		RFC3	3	0.613794	-0.106834
	RFC3	5	0.131178	-4.36232		RFC3	5	0.733355	1		RFC3	5	0.863946	-0.106834
	PSMC4	4	0.196048	-4.33969		PSMC4	4	0.896871	-0.465766		PSMC4	4	0.117953	-1.44303
	PSMC4	1	0.390252	-4.33969		PSMC4	1	0.679397	-0.465766		PSMC4	1	0.836085	-1.44303
	PSMC4	3	0.457101	-4.33969		PSMC4	3	0.799648	-0.465766		PSMC4	3	0.964647	-1.44303
	PSMC4	2	0.473706	-4.33969		PSMC4	2	0.402725	-0.465766		PSMC4	2	0.43095	-1.44303
	PSMC4	5	0.57758	-4.33969		PSMC4	5	1.4405	-0.465766		PSMC4	5	0.36065	-1.44303
	PSMB3	5	0.0369417	-4.32257		PSMB3	5	0.195084	-0.857129		PSMB3	5	0.617726	-1.97412
	PSMB3	4	0.129922	-4.32257		PSMB3	4	9.55286	-0.857129		PSMB3	4	0.0935501	-1.97412
	PSMB3	1	0.134162	-4.32257		PSMB3	1	0.87708	-0.857129		PSMB3	1	0.00736072	-1.97412
	RIOK1	1	0.20646	-4.31513		RIOK1	1	2.4767	-0.33784		RIOK1	1	0.233501	-0.790396
	RIOK1	5	0.238372	-4.31513		RIOK1	5	0.802328	-0.33784		RIOK1	5	0.713692	-0.790396
	RIOK1	4	0.276119	-4.31513		RIOK1	4	1.05678	-0.33784		RIOK1	4	1.18129	-0.790396
	RIOK1	3	0.444664	-4.31513		RIOK1	3	3.66762	-0.33784		RIOK1	3	0.397951	-0.790396
	RIOK1	2	0.580105	-4.31513		RIOK1	2	0.484997	-0.33784		RIOK1	2	1.01044	-0.790396
	RAD9A	3	0.0185355	-4.30765		RAD9A	3	0.976933	1		RAD9A	3	0.468967	-1.10758
	RAD9A	2	0.167811	-4.30765		RAD9A	2	1.81253	1		RAD9A	2	1.26644	-1.10758
	RAD9A	1	0.256466	-4.30765		RAD9A	1	1.091	1		RAD9A	1	0.520399	-1.10758
	RAD9A	5	0.335484	-4.30765		RAD9A	5	2.21595	1		RAD9A	5	1.13993	-1.10758
	POLR2C	2	0.0773085	-4.27746		POLR2C	2	1.28172	-0.900462		POLR2C	2	0.531405	-0.967996
	POLR2C	5	0.18208	-4.27746		POLR2C	5	0.926743	-0.900462		POLR2C	5	0.561234	-0.967996
	POLR2C	1	0.269345	-4.27746		POLR2C	1	0.177615	-0.900462		POLR2C	1	0.742167	-0.967996
	POLR2C	3	0.555563	-4.27746		POLR2C	3	2.58864	-0.900462		POLR2C	3	0.541845	-0.967996
	POLR2C	4	0.584777	-4.27746		POLR2C	4	0.635809	-0.900462		POLR2C	4	0.80283	-0.967996
	CENPC	5	0.154462	-4.26157		CENPC	5	0.0886603	-1.03974		CENPC	5	1.38832	-0.0930538
	CENPC	3	0.241629	-4.26157		CENPC	3	1.20515	-1.03974		CENPC	3	0.59858	-0.0930538
	CENPC	2	0.250813	-4.26157		CENPC	2	0.723798	-1.03974		CENPC	2	0.796219	-0.0930538
	CENPC	4	0.342306	-4.26157		CENPC	4	1.08739	-1.03974		CENPC	4	1.02306	-0.0930538
	RAD51	1	0.00807646	-4.24699		RAD51	1	1.66425	1		RAD51	1	0.428799	-0.224357
	RAD51	5	0.261267	-4.24699		RAD51	5	0.878778	1		RAD51	5	0.772264	-0.224357
	RAD51	3	0.30412	-4.24699		RAD51	3	0.9373	1		RAD51	3	1.27512	-0.224357
	RAD51	2	0.40394	-4.24699		RAD51	2	0.609716	1		RAD51	2	1.25355	-0.224357
	RAD51	4	0.588384	-4.24699		RAD51	4	5.14085	1		RAD51	4	1.5806	-0.224357
	CLP1	2	0.0246523	-4.24045		CLP1	2	0.844913	-1.78145		CLP1	2	0.273232	-1.6583
	CLP1	1	0.116671	-4.24045		CLP1	1	0.445425	-1.78145		CLP1	1	0.219739	-1.6583
	CLP1	5	0.140605	-4.24045		CLP1	5	0.505708	-1.78145		CLP1	5	0.590257	-1.6583
	POLR2G	5	0.27652	-4.18504		POLR2G	5	6.68951	-0.538273		POLR2G	5	0.848118	-0.767386
	POLR2G	2	0.333844	-4.18504		POLR2G	2	0.358626	-0.538273		POLR2G	2	0.774985	-0.767386
	POLR2G	4	0.340574	-4.18504		POLR2G	4	1.78039	-0.538273		POLR2G	4	0.639892	-0.767386
	POLR2G	1	0.353703	-4.18504		POLR2G	1	1.1225	-0.538273		POLR2G	1	0.404137	-0.767386
	CENPW	2	0.119281	-4.17486		CENPW	2	1.5737	-0.206538		CENPW	2	0.00947169	-2.71696
	CENPW	5	0.141444	-4.17486		CENPW	5	0.589709	-0.206538		CENPW	5	0.391118	-2.71696
	CENPW	1	0.1475	-4.17486		CENPW	1	1.54852	-0.206538		CENPW	1	0.24103	-2.71696
	CCT4	1	0.00585639	-4.15632		CCT4	1	0.872479	-1.01376		CCT4	1	0.239837	-2.80593
	CCT4	4	0.0546524	-4.15632		CCT4	4	1.14622	-1.01376		CCT4	4	0.446502	-2.80593
	CCT4	2	0.246707	-4.15632		CCT4	2	0.104465	-1.01376		CCT4	2	0.0999816	-2.80593
	CCT4	3	0.356379	-4.15632		CCT4	3	2.02766	-1.01376		CCT4	3	0.231511	-2.80593
	CSNK2B	5	0.105289	-4.15182		CSNK2B	5	0.496308	-1.83181		CSNK2B	5	2.0575	-0.849719
	CSNK2B	4	0.112755	-4.15182		CSNK2B	4	0.270099	-1.83181		CSNK2B	4	3.66374	-0.849719
	CSNK2B	1	0.15108	-4.15182		CSNK2B	1	1.31321	-1.83181		CSNK2B	1	0.143295	-0.849719
	COPS4	2	0.055537	-4.12109		COPS4	2	2.21728	1		COPS4	2	0.943542	-0.561154
	COPS4	5	0.137459	-4.12109		COPS4	5	0.924073	1		COPS4	5	0.688852	-0.561154
	COPS4	3	0.279714	-4.12109		COPS4	3	2.27556	1		COPS4	3	0.499297	-0.561154
	COPS4	1	0.362159	-4.12109		COPS4	1	2.26047	1		COPS4	1	0.216121	-0.561154
	SRSF2	1	0.138186	-4.1026		SRSF2	1	0.870784	1		SRSF2	1	0.606221	-2.09668
	SRSF2	3	0.170159	-4.1026		SRSF2	3	0.642365	1		SRSF2	3	0.193527	-2.09668
	SRSF2	4	0.32952	-4.1026		SRSF2	4	1.32399	1		SRSF2	4	0.197909	-2.09668
	SRSF2	2	0.364825	-4.1026		SRSF2	2	NA	NA		SRSF2	2	0.706546	-2.09668
	SNAPC4	2	0.121917	-4.08509		SNAPC4	2	0.920662	1		SNAPC4	2	0.430052	-1.44844
	SNAPC4	1	0.150426	-4.08509		SNAPC4	1	1.65456	1		SNAPC4	1	0.171103	-1.44844
	SNAPC4	4	0.157601	-4.08509		SNAPC4	4	0.83714	1		SNAPC4	4	0.688917	-1.44844
	XPO1	4	0.0956088	-3.92996		XPO1	4	0.645362	-1.14165		XPO1	4	0.445776	-1.09477
	XPO1	1	0.20389	-3.92996		XPO1	1	0.91395	-1.14165		XPO1	1	0	-1.09477
	XPO1	3	0.220624	-3.92996		XPO1	3	1.50791	-1.14165		XPO1	3	0.523694	-1.09477
	PSMA2	3	0.00807646	-3.91565		PSMA2	3	0.921365	1		PSMA2	3	0.295873	-3.02164
	PSMA2	2	0.286581	-3.91565		PSMA2	2	1.541	1		PSMA2	2	0.103862	-3.02164
	PSMA2	1	0.299068	-3.91565		PSMA2	1	0.921415	1		PSMA2	1	0.189374	-3.02164
	PSMA2	5	0.392337	-3.91565		PSMA2	5	1.22948	1		PSMA2	5	0.353351	-3.02164
	CHEK1	5	0.124442	-3.91359		CHEK1	5	0.566323	-1.49621		CHEK1	5	0.184964	-2.72361
	CHEK1	1	0.268219	-3.91359		CHEK1	1	0.419125	-1.49621		CHEK1	1	0.179802	-2.72361
	CHEK1	3	0.34853	-3.91359		CHEK1	3	0.620581	-1.49621		CHEK1	3	0.486659	-2.72361
	CHEK1	4	0.392357	-3.91359		CHEK1	4	0.50012	-1.49621		CHEK1	4	0.207183	-2.72361
	PRPF8	2	0.131343	-3.84513		PRPF8	2	2.66913	-0.348092		PRPF8	2	0.408159	-1.52982
	PRPF8	1	0.228777	-3.84513		PRPF8	1	0.477985	-0.348092		PRPF8	1	0.9434	-1.52982
	PRPF8	3	0.357702	-3.84513		PRPF8	3	2.89392	-0.348092		PRPF8	3	0.39822	-1.52982
	PRPF8	4	0.402283	-3.84513		PRPF8	4	1.33076	-0.348092		PRPF8	4	0.36039	-1.52982
	MYC	2	0.0310868	-3.84119		MYC	2	0.135226	-0.964799		MYC	2	0.834215	-1.65666
	MYC	1	0.227313	-3.84119		MYC	1	1.02384	-0.964799		MYC	1	0.144123	-1.65666
	MYC	5	0.349873	-3.84119		MYC	5	1.54556	-0.964799		MYC	5	0.270203	-1.65666
	MYC	4	0.402721	-3.84119		MYC	4	0.669893	-0.964799		MYC	4	0.606986	-1.65666
	DHFR	1	0.196258	-3.82162		DHFR	1	0.56462	-1.44595		DHFR	1	0.470162	-0.930306
	DHFR	3	0.206149	-3.82162		DHFR	3	0.91151	-1.44595		DHFR	3	1.03483	-0.930306
	DHFR	5	0.332743	-3.82162		DHFR	5	0.536455	-1.44595		DHFR	5	1.64395	-0.930306
	DHFR	4	0.403978	-3.82162		DHFR	4	1.83051	-1.44595		DHFR	4	0.57471	-0.930306
	ASH2L	3	0.0285584	-3.72888		ASH2L	3	1.67193	1		ASH2L	3	0.184941	-0.838748
	ASH2L	5	0.224493	-3.72888		ASH2L	5	0.767091	1		ASH2L	5	0.847423	-0.838748
	ASH2L	4	0.301715	-3.72888		ASH2L	4	4.33509	1		ASH2L	4	0.669834	-0.838748
	ASH2L	2	0.420995	-3.72888		ASH2L	2	2.11552	1		ASH2L	2	0.384743	-0.838748
	MCM2	3	0.118097	-3.71481		MCM2	3	1.60351	-0.931359		MCM2	3	0.308018	-1.28284
	MCM2	1	0.272487	-3.71481		MCM2	1	0.560173	-0.931359		MCM2	1	2.37855	-1.28284
	MCM2	5	0.441459	-3.71481		MCM2	5	0.432631	-0.931359		MCM2	5	0.282547	-1.28284
	MCM2	2	0.538553	-3.71481		MCM2	2	0.603665	-0.931359		MCM2	2	0.56496	-1.28284
	PCBP1	3	0.126494	-3.71422		PCBP1	3	0.65243	-1.33253		PCBP1	3	1.66401	1
	PCBP1	2	0.192576	-3.71422		PCBP1	2	0	-1.33253		PCBP1	2	4.11149	1
	PCBP1	4	0.38482	-3.71422		PCBP1	4	1.20527	-1.33253		PCBP1	4	1.91365	1
	PCBP1	1	0.423006	-3.71422		PCBP1	1	0.957465	-1.33253		PCBP1	1	0.777884	1
	LDB1	2	0.388391	-3.70725		LDB1	2	1.39196	1		LDB1	2	0.525778	-0.648779
	LDB1	5	0.45961	-3.70725		LDB1	5	0.706047	1		LDB1	5	0.345249	-0.648779
	LDB1	3	0.516285	-3.70725		LDB1	3	1.10703	1		LDB1	3	1.43602	-0.648779
	LDB1	1	0.539543	-3.70725		LDB1	1	0.682486	1		LDB1	1	0.922644	-0.648779
	PRMT1	4	0.0204812	-3.66211		PRMT1	4	0.283774	-0.678959		PRMT1	4	1.30471	-0.376459
	PRMT1	3	0.311203	-3.66211		PRMT1	3	0.853123	-0.678959		PRMT1	3	0.591418	-0.376459
	PRMT1	2	0.387179	-3.66211		PRMT1	2	0.937057	-0.678959		PRMT1	2	0.800964	-0.376459
	PRMT1	1	0.43477	-3.66211		PRMT1	1	1.52325	-0.678959		PRMT1	1	1.9531	-0.376459
	TAF3	1	0.0166424	-3.5911		TAF3	1	0.726647	1		TAF3	1	1.58381	-0.15181
	TAF3	2	0.271461	-3.5911		TAF3	2	1.17411	1		TAF3	2	1.03477	-0.15181
	TAF3	4	0.333359	-3.5911		TAF3	4	2.26445	1		TAF3	4	0.507463	-0.15181
	TAF3	3	0.446794	-3.5911		TAF3	3	1.00404	1		TAF3	3	0.692187	-0.15181
	GART	5	0.14478	-3.57758		GART	5	1.02613	-1.41632		GART	5	0.710578	1
	GART	4	0.160641	-3.57758		GART	4	0.510638	-1.41632		GART	4	2.95466	1
	GART	3	0.408246	-3.57758		GART	3	0.425225	-1.41632		GART	3	1.17351	1
	GART	2	0.449775	-3.57758		GART	2	1.34204	-1.41632		GART	2	1.46292	1
	ATP5D	5	0.324746	-3.56418		ATP5D	5	1.39351	-0.504388		ATP5D	5	0.208154	-0.728006
	ATP5D	3	0.357278	-3.56418		ATP5D	3	1.41118	-0.504388		ATP5D	3	0.420621	-0.728006
	ATP5D	2	0.426878	-3.56418		ATP5D	2	0.940051	-0.504388		ATP5D	2	0.767679	-0.728006
	ATP5D	4	0.451815	-3.56418		ATP5D	4	0.629751	-0.504388		ATP5D	4	1.47143	-0.728006
	CDK9	1	0	-3.54263		CDK9	1	0	-1.84571		CDK9	1	0	-1.84151
	CDK9	2	0.274731	-3.54263		CDK9	2	0.992122	-1.84571		CDK9	2	0.737811	-1.84151
	CDK9	3	0.397972	-3.54263		CDK9	3	2.0947	-1.84571		CDK9	3	1.31856	-1.84151
	CDK9	5	0.456837	-3.54263		CDK9	5	0.874742	-1.84571		CDK9	5	0.865317	-1.84151
	CCT7	3	0.049734	-3.54098		CCT7	3	1.50422	-0.657222		CCT7	3	0	-1.88141
	CCT7	1	0.112336	-3.54098		CCT7	1	1.36741	-0.657222		CCT7	1	0.476182	-1.88141
	CCT7	5	0.275994	-3.54098		CCT7	5	0.297168	-0.657222		CCT7	5	0.169297	-1.88141
	CCT7	4	0.457054	-3.54098		CCT7	4	2.64094	-0.657222		CCT7	4	0.542018	-1.88141
	RFC4	5	0	-3.52119		RFC4	5	0.477985	-0.999527		RFC4	5	0	-2.73987
	RFC4	3	0.131613	-3.52119		RFC4	3	1.92645	-0.999527		RFC4	3	0.328504	-2.73987
	RFC4	1	0.224125	-3.52119		RFC4	1	0.733178	-0.999527		RFC4	1	0.72512	-2.73987
	SRSF7	4	0	-3.50517		SRSF7	4	NA	NA		SRSF7	4	0	-1.09703
	SRSF7	2	0.256094	-3.50517		SRSF7	2	0.737604	1		SRSF7	2	0.611397	-1.09703
	SRSF7	5	0.343466	-3.50517		SRSF7	5	1.3955	1		SRSF7	5	0.737462	-1.09703
	SRSF7	1	0.463201	-3.50517		SRSF7	1	1.56458	1		SRSF7	1	0.812247	-1.09703
	GSG2	5	0.403529	-3.49449		GSG2	5	0.564202	-0.302791		GSG2	5	0.397886	-0.969214
	GSG2	1	0.508118	-3.49449		GSG2	1	1.27137	-0.302791		GSG2	1	0.690818	-0.969214
	GSG2	3	0.518441	-3.49449		GSG2	3	1.30153	-0.302791		GSG2	3	1.07523	-0.969214
	GSG2	2	0.57293	-3.49449		GSG2	2	0.725463	-0.302791		GSG2	2	0.123823	-0.969214
	ADSS	1	0.0242294	-3.47326		ADSS	1	0.65315	1		ADSS	1	0.125132	-0.740024
	ADSS	2	0.160091	-3.47326		ADSS	2	1.15899	1		ADSS	2	2.02523	-0.740024
	ADSS	5	0.464416	-3.47326		ADSS	5	0.931985	1		ADSS	5	0.44012	-0.740024
	ADSS	3	0.469867	-3.47326		ADSS	3	1.3093	1		ADSS	3	0.697773	-0.740024
	CDC5L	1	0.24714	-3.46866		CDC5L	1	0.0245678	-3.53025		CDC5L	1	0.701961	-2.13031
	CDC5L	4	0.277402	-3.46866		CDC5L	4	0.212974	-3.53025		CDC5L	4	0.0566098	-2.13031
	CDC5L	3	0.281255	-3.46866		CDC5L	3	1.43652	-3.53025		CDC5L	3	0.585364	-2.13031
	MASTL	5	0.0261524	-3.43886		MASTL	5	0.911611	1		MASTL	5	0.407655	-0.244041
	MASTL	1	0.326364	-3.43886		MASTL	1	2.86896	1		MASTL	1	0.970126	-0.244041
	MASTL	3	0.447283	-3.43886		MASTL	3	1.50725	1		MASTL	3	0.854591	-0.244041
	MASTL	2	0.475183	-3.43886		MASTL	2	0.859335	1		MASTL	2	1.22794	-0.244041
	EIF1AX	3	0.0650368	-3.4296		EIF1AX	3	0.22932	-0.793936		EIF1AX	3	0.162196	-1.32132
	EIF1AX	2	0.245142	-3.4296		EIF1AX	2	0.858687	-0.793936		EIF1AX	2	0.25031	-1.32132
	EIF1AX	1	0.384671	-3.4296		EIF1AX	1	1.53482	-0.793936		EIF1AX	1	0.635938	-1.32132
	EIF1AX	4	0.476599	-3.4296		EIF1AX	4	0.8699	-0.793936		EIF1AX	4	1.28496	-1.32132
	ATR	4	0.0283927	-3.40721		ATR	4	0.806624	1		ATR	4	0.175162	-0.645271
	ATR	1	0.0405147	-3.40721		ATR	1	0.907838	1		ATR	1	1.07105	-0.645271
	POLR2D	3	0.088824	-3.40572		POLR2D	3	0.475638	-2.45235		POLR2D	3	0.412298	-1.86082
	POLR2D	1	0.140649	-3.40572		POLR2D	1	0.0050466	-2.45235		POLR2D	1	0	-1.86082
	POLR2D	4	0.294883	-3.40572		POLR2D	4	NA	NA		POLR2D	4	1.18792	-1.86082
	ACTL6A	1	0.199846	-3.37063		ACTL6A	1	0.769671	-1.87089		ACTL6A	1	1.20045	1
	ACTL6A	3	0.234538	-3.37063		ACTL6A	3	1.21155	-1.87089		ACTL6A	3	0.625271	1
	ACTL6A	5	0.461887	-3.37063		ACTL6A	5	0.0792998	-1.87089		ACTL6A	5	2.6113	1
	ACTL6A	4	0.484838	-3.37063		ACTL6A	4	0.701191	-1.87089		ACTL6A	4	2.198	1
	ATP2C1	2	0	-3.36825		ATP2C1	2	0	-4.80027		ATP2C1	2	0	-2.04981
	RUVBL1	2	0.0133469	-3.36391		RUVBL1	2	0.907939	-0.299014		RUVBL1	2	0.794943	-0.760635
	RUVBL1	4	0.132272	-3.36391		RUVBL1	4	0.609281	-0.299014		RUVBL1	4	0.816407	-0.760635
	RUVBL1	5	0.301558	-3.36391		RUVBL1	5	0.919012	-0.299014		RUVBL1	5	0.160519	-0.760635
	XAB2	3	0.253721	-3.36026		XAB2	3	1.40702	-1.00488		XAB2	3	0.536974	-2.32946
	XAB2	1	0.294381	-3.36026		XAB2	1	0.543461	-1.00488		XAB2	1	0.163142	-2.32946
	XAB2	2	0.361858	-3.36026		XAB2	2	0.837089	-1.00488		XAB2	2	0.257107	-2.32946
	XAB2	5	0.486851	-3.36026		XAB2	5	1.05384	-1.00488		XAB2	5	0.266753	-2.32946
	PSMD1	4	0.115596	-3.33099		PSMD1	4	0.811813	-0.952065		PSMD1	4	0.0113667	-2.35992
	PSMD1	1	0.333359	-3.33099		PSMD1	1	1.43851	-0.952065		PSMD1	1	0.575966	-2.35992
	PSMD1	3	0.478769	-3.33099		PSMD1	3	0.787191	-0.952065		PSMD1	3	1.90207	-2.35992
	PSMD1	5	0.491361	-3.33099		PSMD1	5	0.415762	-0.952065		PSMD1	5	0.0149898	-2.35992
	CENPM	4	0.0775283	-3.27295		CENPM	4	0.759126	-0.669906		CENPM	4	0.509499	-0.540941
	CENPM	2	0.252775	-3.27295		CENPM	2	0.774047	-0.669906		CENPM	2	0.85842	-0.540941
	CENPM	3	0.258137	-3.27295		CENPM	3	0.539433	-0.669906		CENPM	3	0.625179	-0.540941
	KRAS	3	0	-3.27257		KRAS	3	0.0514753	-2.27713		KRAS	3	6.00102	-1.76648
	KRAS	4	0.109279	-3.27257		KRAS	4	0.303292	-2.27713		KRAS	4	0.365922	-1.76648
	KRAS	5	0.384168	-3.27257		KRAS	5	0.413687	-2.27713		KRAS	5	1.05088	-1.76648
	KRAS	1	0.500191	-3.27257		KRAS	1	1.49806	-2.27713		KRAS	1	0.103883	-1.76648
	SNRNP200	1	0.155181	-3.25878		SNRNP200	1	1.10732	-0.793503		SNRNP200	1	0.0393578	-2.96624
	SNRNP200	5	0.224919	-3.25878		SNRNP200	5	0.506839	-0.793503		SNRNP200	5	0.902111	-2.96624
	SNRNP200	4	0.259165	-3.25878		SNRNP200	4	0.768539	-0.793503		SNRNP200	4	0.171009	-2.96624
	POLR2E	2	0.0888992	-3.2393		POLR2E	2	0.487661	-0.333602		POLR2E	2	0.39883	-2.11948
	POLR2E	1	0.120105	-3.2393		POLR2E	1	1.68214	-0.333602		POLR2E	1	0.248107	-2.11948
	POLR2E	4	0.469609	-3.2393		POLR2E	4	1.96288	-0.333602		POLR2E	4	0.777116	-2.11948
	POLR2E	5	0.504516	-3.2393		POLR2E	5	1.01834	-0.333602		POLR2E	5	0.0527275	-2.11948
	PRMT5	5	0.0850625	-3.23655		PRMT5	5	2.62876	-0.449248		PRMT5	5	0.38606	-2.4505
	PRMT5	2	0.386641	-3.23655		PRMT5	2	0.61386	-0.449248		PRMT5	2	0.730668	-2.4505
	PRMT5	4	0.441231	-3.23655		PRMT5	4	3.11323	-0.449248		PRMT5	4	0.118749	-2.4505
	PRMT5	1	0.50516	-3.23655		PRMT5	1	0.412896	-0.449248		PRMT5	1	0.219815	-2.4505
	GMPS	3	0.1373	-3.23366		GMPS	3	0.96354	-0.660754		GMPS	3	0.457569	-0.192741
	GMPS	2	0.151492	-3.23366		GMPS	2	1.61389	-0.660754		GMPS	2	1.30148	-0.192741
	GMPS	5	0.264073	-3.23366		GMPS	5	0.295424	-0.660754		GMPS	5	1.06942	-0.192741
	POLA2	3	0.198535	-3.20718		POLA2	3	0.884025	-1.33423		POLA2	3	0.352323	-1.90613
	POLA2	1	0.262542	-3.20718		POLA2	1	0.436197	-1.33423		POLA2	1	0	-1.90613
	POLA2	2	0.329121	-3.20718		POLA2	2	1.1348	-1.33423		POLA2	2	0.402628	-1.90613
	NHP2L1	3	0.0950538	-3.19997		NHP2L1	3	0.23662	-1.74928		NHP2L1	3	0.328138	-1.96158
	NHP2L1	1	0.112287	-3.19997		NHP2L1	1	0.698626	-1.74928		NHP2L1	1	0.220365	-1.96158
	NHP2L1	5	0.483046	-3.19997		NHP2L1	5	0.850016	-1.74928		NHP2L1	5	0.887734	-1.96158
	NHP2L1	4	0.511324	-3.19997		NHP2L1	4	0.27803	-1.74928		NHP2L1	4	0.327307	-1.96158
	POLR2J	4	0	-3.14567		POLR2J	4	2.7551	-0.427943		POLR2J	4	0.28552	-1.64575
	POLR2J	2	0.268123	-3.14567		POLR2J	2	0.473981	-0.427943		POLR2J	2	1.28635	-1.64575
	POLR2J	3	0.274666	-3.14567		POLR2J	3	1.32381	-0.427943		POLR2J	3	0.388061	-1.64575
	RFC2	4	0.298272	-3.14074		RFC2	4	0.83377	1		RFC2	4	0.428783	-1.79659
	RFC2	2	0.443584	-3.14074		RFC2	2	NA	NA		RFC2	2	NA	NA
	RFC2	3	0.492237	-3.14074		RFC2	3	3.1992	1		RFC2	3	0.218465	-1.79659
	RFC2	5	0.521422	-3.14074		RFC2	5	3.33235	1		RFC2	5	0.171994	-1.79659
	DMAP1	3	0.441906	-3.11508		DMAP1	3	0.723492	-1.15531		DMAP1	3	0.834852	1
	DMAP1	1	0.455368	-3.11508		DMAP1	1	1.306	-1.15531		DMAP1	1	0.977991	1
	DMAP1	4	0.462317	-3.11508		DMAP1	4	0.93149	-1.15531		DMAP1	4	1.34191	1
	DMAP1	2	0.525346	-3.11508		DMAP1	2	0.348934	-1.15531		DMAP1	2	0.930975	1
	PKM	3	0.158932	-3.11		PKM	3	1.62607	1		PKM	3	0.957689	-0.604508
	PKM	1	0.254985	-3.11		PKM	1	1.64779	1		PKM	1	0.470372	-0.604508
	PKM	4	0.300144	-3.11		PKM	4	1.09634	1		PKM	4	1.08194	-0.604508
	PKM	2	0.525557	-3.11		PKM	2	1.20156	1		PKM	2	0.410525	-0.604508
	NIPBL	4	0.232777	-3.09274		NIPBL	4	0.931159	-0.397587		NIPBL	4	0.266691	-0.462994
	NIPBL	5	0.251527	-3.09274		NIPBL	5	0.444583	-0.397587		NIPBL	5	0.849314	-0.462994
	NIPBL	1	0.279862	-3.09274		NIPBL	1	0.765266	-0.397587		NIPBL	1	0.629282	-0.462994
	LSM6	1	0.146209	-3.07316		LSM6	1	0	-1.54949		LSM6	1	0.205574	-0.583785
	LSM6	2	0.164322	-3.07316		LSM6	2	1.09266	-1.54949		LSM6	2	0.574278	-0.583785
	LSM6	4	0.286005	-3.07316		LSM6	4	0.655346	-1.54949		LSM6	4	1.19149	-0.583785
	POLD2	5	0.0942698	-3.06741		POLD2	5	0.930983	-0.318021		POLD2	5	0.225153	-2.30519
	POLD2	3	0.31905	-3.06741		POLD2	3	0.499278	-0.318021		POLD2	3	0.963612	-2.30519
	POLD2	1	0.323775	-3.06741		POLD2	1	0.875735	-0.318021		POLD2	1	0.398959	-2.30519
	POLD2	4	0.534469	-3.06741		POLD2	4	1.09503	-0.318021		POLD2	4	0.457009	-2.30519
	EIF3B	2	0.170875	-3.0637		EIF3B	2	0.279726	-1.01512		EIF3B	2	1.01696	-1.06108
	EIF3B	3	0.297618	-3.0637		EIF3B	3	1.11412	-1.01512		EIF3B	3	0.681503	-1.06108
	EIF3B	4	0.49184	-3.0637		EIF3B	4	1.02362	-1.01512		EIF3B	4	0.316508	-1.06108
	EIF3B	1	0.53547	-3.0637		EIF3B	1	0.4739	-1.01512		EIF3B	1	0.00982267	-1.06108
	AURKB	3	0.064885	-3.05386		AURKB	3	0.678434	-1.16654		AURKB	3	0.261061	-2.2561
	AURKB	2	0.274854	-3.05386		AURKB	2	1.65699	-1.16654		AURKB	2	0.18799	-2.2561
	AURKB	5	0.386156	-3.05386		AURKB	5	0.307715	-1.16654		AURKB	5	0.280511	-2.2561
	AURKB	1	0.539214	-3.05386		AURKB	1	0.428534	-1.16654		AURKB	1	1.45798	-2.2561
	CCNH	1	0.0715405	-3.03254		CCNH	1	1.03781	-0.758053		CCNH	1	2.11135	-0.303801
	CCNH	3	0.280703	-3.03254		CCNH	3	0.559093	-0.758053		CCNH	3	0.894672	-0.303801
	CCNH	4	0.294271	-3.03254		CCNH	4	0.876043	-0.758053		CCNH	4	0.906448	-0.303801
	POLR3D	5	0.159445	-2.98658		POLR3D	5	3.71959	1		POLR3D	5	0	-1.64072
	POLR3D	4	0.29843	-2.98658		POLR3D	4	1.43901	1		POLR3D	4	0.176802	-1.64072
	POLR3D	3	0.396164	-2.98658		POLR3D	3	1.59385	1		POLR3D	3	0.710498	-1.64072
	POLR3D	2	0.547715	-2.98658		POLR3D	2	3.05085	1		POLR3D	2	1.14644	-1.64072
	HNRNPK	5	0.185414	-2.97836		HNRNPK	5	0.809424	1		HNRNPK	5	0.463777	-0.618278
	HNRNPK	4	0.231341	-2.97836		HNRNPK	4	1.53853	1		HNRNPK	4	0.430386	-0.618278
	HNRNPK	2	0.484136	-2.97836		HNRNPK	2	2.3662	1		HNRNPK	2	1.69852	-0.618278
	HNRNPK	1	0.550119	-2.97836		HNRNPK	1	0.724502	1		HNRNPK	1	1.04179	-0.618278
	PIK3C3	2	0.267983	-2.97368		PIK3C3	2	NA	NA		PIK3C3	2	1.84006	1
	PIK3C3	3	0.324966	-2.97368		PIK3C3	3	1.09757	-0.262396		PIK3C3	3	1.44237	1
	PIK3C3	1	0.538412	-2.97368		PIK3C3	1	0.671116	-0.262396		PIK3C3	1	0.877834	1
	PIK3C3	5	0.551075	-2.97368		PIK3C3	5	1.20337	-0.262396		PIK3C3	5	0.993561	1
	PPP4C	3	0.214801	-2.97251		PPP4C	3	0.726973	-0.357673		PPP4C	3	0.406354	-0.244869
	PPP4C	1	0.286539	-2.97251		PPP4C	1	0.756372	-0.357673		PPP4C	1	0.628305	-0.244869
	PPP4C	2	0.409679	-2.97251		PPP4C	2	0.630887	-0.357673		PPP4C	2	0.6541	-0.244869
	PPP4C	4	0.551258	-2.97251		PPP4C	4	0.472074	-0.357673		PPP4C	4	1.5897	-0.244869
	SMC1A	5	0.242915	-2.96437		SMC1A	5	0.837787	-1.09382		SMC1A	5	1.28315	-1.11473
	SMC1A	1	0.360691	-2.96437		SMC1A	1	0.99051	-1.09382		SMC1A	1	1.40157	-1.11473
	SMC1A	3	0.451658	-2.96437		SMC1A	3	0.801157	-1.09382		SMC1A	3	1.43358	-1.11473
	SMC1A	4	0.552363	-2.96437		SMC1A	4	0.112689	-1.09382		SMC1A	4	0.695885	-1.11473
	WEE1	4	0.0865335	-2.95741		WEE1	4	0	-2.65595		WEE1	4	0.071951	-1.2157
	WEE1	1	0.166144	-2.95741		WEE1	1	1.03082	-2.65595		WEE1	1	0.276775	-1.2157
	WEE1	5	0.4119	-2.95741		WEE1	5	0.00307622	-2.65595		WEE1	5	0.771838	-1.2157
	WEE1	2	0.553437	-2.95741		WEE1	2	0.763005	-2.65595		WEE1	2	1.30662	-1.2157
	HJURP	2	0.191186	-2.93787		HJURP	2	1.01937	1		HJURP	2	0.538301	-1.04037
	HJURP	3	0.385109	-2.93787		HJURP	3	1.15469	1		HJURP	3	0.511878	-1.04037
	HJURP	4	0.477151	-2.93787		HJURP	4	7.94191	1		HJURP	4	0.684583	-1.04037
	HJURP	1	0.557114	-2.93787		HJURP	1	0.648941	1		HJURP	1	0.463929	-1.04037
	ACTB	1	0.195716	-2.93567		ACTB	1	0.874324	1		ACTB	1	0.49429	-2.76871
	ACTB	4	0.319448	-2.93567		ACTB	4	1.25546	1		ACTB	4	1.93119	-2.76871
	ACTB	2	0.380465	-2.93567		ACTB	2	1.92809	1		ACTB	2	1.28437	-2.76871
	POLE2	5	0.213629	-2.90989		POLE2	5	0.589626	-0.836627		POLE2	5	0.183935	-0.716734
	POLE2	1	0.290302	-2.90989		POLE2	1	0.634532	-0.836627		POLE2	1	0.845224	-0.716734
	POLE2	3	0.385688	-2.90989		POLE2	3	0.654717	-0.836627		POLE2	3	0.796109	-0.716734
	POLR2I	2	0.117442	-2.90532		POLR2I	2	6.1035	-0.74072		POLR2I	2	0.383739	-0.279494
	POLR2I	3	0.313629	-2.90532		POLR2I	3	0.255854	-0.74072		POLR2I	3	7.71613	-0.279494
	POLR2I	4	0.316288	-2.90532		POLR2I	4	1.12572	-0.74072		POLR2I	4	0.70924	-0.279494
	SETD1A	3	0.200515	-2.90109		SETD1A	3	1.15894	-0.874388		SETD1A	3	1.11452	-0.0964918
	SETD1A	1	0.313468	-2.90109		SETD1A	1	0.187253	-0.874388		SETD1A	1	0.914652	-0.0964918
	SETD1A	4	0.316838	-2.90109		SETD1A	4	0.802883	-0.874388		SETD1A	4	0.591891	-0.0964918
	CBX5	3	0	-2.89128		CBX5	3	0.822387	-2.55636		CBX5	3	NA	NA
	HEATR1	5	0.258549	-2.88946		HEATR1	5	1.83059	-2.02754		HEATR1	5	1.09592	-0.311667
	HEATR1	1	0.327677	-2.88946		HEATR1	1	0	-2.02754		HEATR1	1	0.361009	-0.311667
	HEATR1	2	0.428376	-2.88946		HEATR1	2	NA	NA		HEATR1	2	1.66623	-0.311667
	HEATR1	4	0.565309	-2.88946		HEATR1	4	2.0041	-2.02754		HEATR1	4	2.19037	-0.311667
	U2AF2	4	0.0299703	-2.88725		U2AF2	4	0.808537	-0.749681		U2AF2	4	0.12003	-1.86332
	U2AF2	1	0.328824	-2.88725		U2AF2	1	0.820891	-0.749681		U2AF2	1	0.894934	-1.86332
	U2AF2	5	0.362071	-2.88725		U2AF2	5	1.08123	-0.749681		U2AF2	5	0.746391	-1.86332
	U2AF2	2	0.566087	-2.88725		U2AF2	2	1.4341	-0.749681		U2AF2	2	0.110861	-1.86332
	SMC2	2	0.230747	-2.88221		SMC2	2	1.71968	-0.213942		SMC2	2	0.574905	-1.11248
	SMC2	3	0.29775	-2.88221		SMC2	3	0.582224	-0.213942		SMC2	3	0.811241	-1.11248
	SMC2	4	0.321878	-2.88221		SMC2	4	0.813656	-0.213942		SMC2	4	1.86727	-1.11248
	GTF3C4	1	0.0379243	-2.87063		GTF3C4	1	0.768376	-1.49452		GTF3C4	1	0.21862	-0.641585
	GTF3C4	5	0.363386	-2.87063		GTF3C4	5	0.392035	-1.49452		GTF3C4	5	1.26795	-0.641585
	GTF3C4	2	0.39119	-2.87063		GTF3C4	2	0.346127	-1.49452		GTF3C4	2	1.03101	-0.641585
	CCT6A	4	0.131293	-2.85869		CCT6A	4	0.958976	-0.300092		CCT6A	4	0.246689	-2.00754
	CCT6A	3	0.168271	-2.85869		CCT6A	3	0.512736	-0.300092		CCT6A	3	0.794916	-2.00754
	CCT6A	5	0.329023	-2.85869		CCT6A	5	1.22137	-0.300092		CCT6A	5	0.319126	-2.00754
	CCT6A	1	0.569824	-2.85869		CCT6A	1	1.24411	-0.300092		CCT6A	1	0.915278	-2.00754
	PLK1	3	0.163548	-2.8453		PLK1	3	1.0529	-0.876918		PLK1	3	0	-2.05901
	PLK1	1	0.199412	-2.8453		PLK1	1	0.186698	-0.876918		PLK1	1	0.0718272	-2.05901
	PLK1	4	0.326568	-2.8453		PLK1	4	0.785891	-0.876918		PLK1	4	0.357891	-2.05901
	PHF5A	4	0.125538	-2.8134		PHF5A	4	0.568863	-0.23187		PHF5A	4	0.35717	-0.930243
	PHF5A	1	0.126187	-2.8134		PHF5A	1	1.05805	-0.23187		PHF5A	1	0.107657	-0.930243
	PHF5A	3	0.330206	-2.8134		PHF5A	3	0.633022	-0.23187		PHF5A	3	0.589408	-0.930243
	DDX46	1	0.0907105	-2.78981		DDX46	1	1.22099	-0.877169		DDX46	1	0.408758	-0.307269
	DDX46	4	0.188152	-2.78981		DDX46	4	3.39824	-0.877169		DDX46	4	1.25317	-0.307269
	DDX46	2	0.405464	-2.78981		DDX46	2	NA	NA		DDX46	2	1.86796	-0.307269
	NCAPH	4	0.22374	-2.77076		NCAPH	4	0.618573	-0.982669		NCAPH	4	0.613274	-0.551905
	NCAPH	2	0.376402	-2.77076		NCAPH	2	1.76706	-0.982669		NCAPH	2	1.42802	-0.551905
	NCAPH	3	0.42607	-2.77076		NCAPH	3	1.30397	-0.982669		NCAPH	3	0.932423	-0.551905
	NCAPH	5	0.585697	-2.77076		NCAPH	5	2.0129	-0.982669		NCAPH	5	0.221966	-0.551905
	CCKBR	4	0	-2.76641		CCKBR	4	NA	NA		CCKBR	4	NA	NA
	DDX23	1	0.216115	-2.72601		DDX23	1	0.677947	-0.350983		DDX23	1	0.224452	-0.546876
	DDX23	3	0.386284	-2.72601		DDX23	3	0.476109	-0.350983		DDX23	3	0.842162	-0.546876
	DDX23	5	0.443835	-2.72601		DDX23	5	2.42528	-0.350983		DDX23	5	0.852575	-0.546876
	DDX23	4	0.592106	-2.72601		DDX23	4	0.756013	-0.350983		DDX23	4	0.860486	-0.546876
	METTL3	1	0.0889703	-2.72486		METTL3	1	1.23403	-1.40489		METTL3	1	0	-1.37363
	METTL3	3	0.264321	-2.72486		METTL3	3	0.942993	-1.40489		METTL3	3	0.487192	-1.37363
	METTL3	4	0.420825	-2.72486		METTL3	4	1.41046	-1.40489		METTL3	4	0.41298	-1.37363
	PGK1	4	0.201036	-2.70425		PGK1	4	0.78727	-0.462625		PGK1	4	1.37255	1
	PGK1	1	0.329278	-2.70425		PGK1	1	0.40392	-0.462625		PGK1	1	0.927071	1
	PGK1	3	0.350366	-2.70425		PGK1	3	5.04248	-0.462625		PGK1	3	0.718272	1
	RSL1D1	5	0.487881	-2.68833		RSL1D1	5	1.36051	-0.260804		RSL1D1	5	2.52077	1
	RSL1D1	3	0.512634	-2.68833		RSL1D1	3	1.47441	-0.260804		RSL1D1	3	0.684923	1
	RSL1D1	4	0.557397	-2.68833		RSL1D1	4	1.28909	-0.260804		RSL1D1	4	0.79678	1
	RSL1D1	1	0.599677	-2.68833		RSL1D1	1	0.54587	-0.260804		RSL1D1	1	1.23571	1
	COPS6	5	0.076921	-2.67858		COPS6	5	1.85497	-0.827507		COPS6	5	1.73275	-1.13697
	COPS6	4	0.118405	-2.67858		COPS6	4	0.226141	-0.827507		COPS6	4	0.865519	-1.13697
	YEATS4	2	0.190508	-2.67227		YEATS4	2	0.865931	-1.79067		YEATS4	2	1.00644	-0.159516
	YEATS4	1	0.314061	-2.67227		YEATS4	1	0.39561	-1.79067		YEATS4	1	0.497572	-0.159516
	YEATS4	4	0.355986	-2.67227		YEATS4	4	0.716684	-1.79067		YEATS4	4	1.13144	-0.159516
	POLE4	3	0	-2.65885		POLE4	3	NA	NA		POLE4	3	0	-2.8725
	POLE4	1	0.120556	-2.65885		POLE4	1	NA	NA		POLE4	1	0	-2.8725
	INO80	2	0.0370339	-2.65659		INO80	2	1.08612	1		INO80	2	0.572228	-0.936002
	INO80	1	0.310148	-2.65659		INO80	1	1.25894	1		INO80	1	0.514247	-0.936002
	INO80	4	0.357895	-2.65659		INO80	4	1.47841	1		INO80	4	1.04073	-0.936002
	RRM1	4	0.205131	-2.61238		RRM1	4	0.527033	-1.43254		RRM1	4	0.828512	-0.397878
	RRM1	5	0.228406	-2.61238		RRM1	5	0.579392	-1.43254		RRM1	5	0.656076	-0.397878
	RRM1	1	0.367817	-2.61238		RRM1	1	0.706859	-1.43254		RRM1	1	0.430118	-0.397878
	MVD	2	0.223704	-2.60241		MVD	2	0.664	-0.220438		MVD	2	1.15386	-0.548711
	MVD	4	0.235222	-2.60241		MVD	4	1.44527	-0.220438		MVD	4	0.7234	-0.548711
	MVD	3	0.371318	-2.60241		MVD	3	0.5782	-0.220438		MVD	3	0.415015	-0.548711
	DCLK3	5	0	-2.59047		DCLK3	5	0	-1.7216		DCLK3	5	0	-1.72059
	PKMYT1	3	0.20161	-2.54106		PKMYT1	3	0.931775	-0.292857		PKMYT1	3	0.367981	-1.61716
	PKMYT1	4	0.205487	-2.54106		PKMYT1	4	2.32068	-0.292857		PKMYT1	4	0.299796	-1.61716
	PKMYT1	5	0.38489	-2.54106		PKMYT1	5	0.869878	-0.292857		PKMYT1	5	0.394289	-1.61716
	DOLK	1	0	-2.5236		DOLK	1	0	-1.69318		DOLK	1	0.0896276	-1.08174
	RBMX	3	0.14028	-2.48351		RBMX	3	4.07583	-0.654143		RBMX	3	0.234081	-0.707626
	RBMX	2	0.142122	-2.48351		RBMX	2	1.31848	-0.654143		RBMX	2	0.429829	-0.707626
	POLA1	3	0.212287	-2.4663		POLA1	3	0.40689	-0.458357		POLA1	3	0	-2.42365
	POLA1	1	0.26917	-2.4663		POLA1	1	0.603825	-0.458357		POLA1	1	0.640402	-2.42365
	POLA1	5	0.39653	-2.4663		POLA1	5	1.38047	-0.458357		POLA1	5	0.0120926	-2.42365
	DYNC1H1	5	0	-2.46568		DYNC1H1	5	0.183381	-3.17882		DYNC1H1	5	0.302699	-1.08043
	XRCC6	3	0.173913	-2.45892		XRCC6	3	1.80375	-0.528499		XRCC6	3	0.0135757	-2.39103
	XRCC6	4	0.243558	-2.45892		XRCC6	4	3.67126	-0.528499		XRCC6	4	0	-2.39103
	XRCC6	5	0.397818	-2.45892		XRCC6	5	1.68903	-0.528499		XRCC6	5	2.99503	-2.39103
	PTPN11	3	0.0666203	-2.45306		PTPN11	3	2.30639	1		PTPN11	3	1.24427	1
	PTPN11	2	0.159716	-2.45306		PTPN11	2	1.82529	1		PTPN11	2	1.15059	1
	PTPN11	1	0.398651	-2.45306		PTPN11	1	0.776832	1		PTPN11	1	1.05451	1
	EIF2B4	1	0	-2.44286		EIF2B4	1	0	-1.76252		EIF2B4	1	0	-1.65012
	EIF2B4	5	0.308925	-2.44286		EIF2B4	5	NA	NA		EIF2B4	5	0.245214	-1.65012
	EIF2B4	3	0.401275	-2.44286		EIF2B4	3	0.379671	-1.76252		EIF2B4	3	1.1306	-1.65012
	POLR2B	5	0.111585	-2.43131		POLR2B	5	0.899055	-0.353372		POLR2B	5	0.708835	-0.77831
	POLR2B	2	0.191015	-2.43131		POLR2B	2	0.474441	-0.353372		POLR2B	2	0.588022	-0.77831
	POLR2B	3	0.403054	-2.43131		POLR2B	3	1.10966	-0.353372		POLR2B	3	0.102787	-0.77831
	PSMD2	4	0.371271	-2.42773		PSMD2	4	0.771746	1		PSMD2	4	0.547365	-0.861713
	PSMD2	3	0.421036	-2.42773		PSMD2	3	0.879674	1		PSMD2	3	0.724218	-0.861713
	PSMD2	1	0.491093	-2.42773		PSMD2	1	0.985844	1		PSMD2	1	0.108448	-0.861713
	RBM14	2	0.0520725	-2.41136		RBM14	2	1.30125	-0.635418		RBM14	2	1.71829	-0.452444
	RBM14	5	0.375037	-2.41136		RBM14	5	1.90496	-0.635418		RBM14	5	0.773028	-0.452444
	RBM14	1	0.406519	-2.41136		RBM14	1	0.309136	-0.635418		RBM14	1	1.5507	-0.452444
	UBA52	3	0.0280841	-2.40994		UBA52	3	0.610931	-1.15671		UBA52	3	0.0564322	-0.878879
	UBA52	2	0.21681	-2.40994		UBA52	2	0.582093	-1.15671		UBA52	2	0.575797	-0.878879
	UBA52	5	0.406796	-2.40994		UBA52	5	0	-1.15671		UBA52	5	1.83366	-0.878879
	HCFC1	5	0.228686	-2.40734		HCFC1	5	0.639296	1		HCFC1	5	0.379762	-0.719481
	HCFC1	2	0.409229	-2.40734		HCFC1	2	0.952791	1		HCFC1	2	0.704014	-0.719481
	HCFC1	1	0.493972	-2.40734		HCFC1	1	0.773292	1		HCFC1	1	0.634559	-0.719481
	PSMB2	2	0	-2.38204		PSMB2	2	0.458691	-0.376471		PSMB2	2	0	-1.59623
	PSMB2	4	0.4119	-2.38204		PSMB2	4	2.30632	-0.376471		PSMB2	4	0.666299	-1.59623
	PSMB2	5	0.413705	-2.38204		PSMB2	5	1.09181	-0.376471		PSMB2	5	0.250576	-1.59623
	CDK2	3	0.352577	-2.37928		CDK2	3	0.313172	-1.84386		CDK2	3	0.506436	-0.954041
	CDK2	5	0.355534	-2.37928		CDK2	5	NA	NA		CDK2	5	0.460487	-0.954041
	CDK2	4	0.414154	-2.37928		CDK2	4	0.565932	-1.84386		CDK2	4	0.927296	-0.954041
	UBE2I	5	0.109883	-2.37242		UBE2I	5	0.826021	1		UBE2I	5	0.0784513	-1.99389
	UBE2I	1	0.345967	-2.37242		UBE2I	1	0.875114	1		UBE2I	1	0.877535	-1.99389
	UBE2I	4	0.416203	-2.37242		UBE2I	4	1.39533	1		UBE2I	4	0.407784	-1.99389
	HDAC2	2	0	-2.36892		HDAC2	2	0	-1.54071		HDAC2	2	0.0575608	-0.872678
	RPA2	1	0.15277	-2.36055		RPA2	1	0.651918	-0.600858		RPA2	1	1.09151	-1.69856
	RPA2	2	0.200485	-2.36055		RPA2	2	0.781753	-0.600858		RPA2	2	0.169513	-1.69856
	RBBP5	4	0.258635	-2.34939		RBBP5	4	0.947252	-0.322713		RBBP5	4	0.58443	-1.68007
	RBBP5	3	0.400666	-2.34939		RBBP5	3	1.09764	-0.322713		RBBP5	3	0.213654	-1.68007
	RBBP5	1	0.42109	-2.34939		RBBP5	1	0.496087	-0.322713		RBBP5	1	0.381882	-1.68007
	KSR1	3	0	-2.3453		KSR1	3	3.72184	1		KSR1	3	NA	NA
	KSR1	2	0.164596	-2.3453		KSR1	2	NA	NA		KSR1	2	0.542458	-0.610847
	JMJD6	3	0.145005	-2.34102		JMJD6	3	0.198411	-0.942839		JMJD6	3	0.703678	-0.271554
	JMJD6	2	0.392081	-2.34102		JMJD6	2	1.38783	-0.942839		JMJD6	2	1.21227	-0.271554
	JMJD6	4	0.508523	-2.34102		JMJD6	4	1.76591	-0.942839		JMJD6	4	1.60311	-0.271554
	RFC5	4	0	-2.3387		RFC5	4	0.787697	-1.07467		RFC5	4	2.87804	-0.286587
	RFC5	3	0.327004	-2.3387		RFC5	3	0.996071	-1.07467		RFC5	3	1.12675	-0.286587
	RFC5	5	0.423341	-2.3387		RFC5	5	1.48438	-1.07467		RFC5	5	0.378388	-0.286587
	LIAS	3	0.240922	-2.32811		LIAS	3	0.223665	-0.802196		LIAS	3	0.84719	-0.368109
	LIAS	1	0.392077	-2.32811		LIAS	1	1.14671	-0.802196		LIAS	1	0.865349	-0.368109
	LIAS	4	0.426894	-2.32811		LIAS	4	1.37146	-0.802196		LIAS	4	0.845575	-0.368109
	HTR2A	3	0	-2.3276		HTR2A	3	0.325107	-0.596698		HTR2A	3	0.359755	-0.314122
	MCRS1	5	0.332324	-2.32599		MCRS1	5	0.565276	-0.300989		MCRS1	5	0.889415	-0.746396
	MCRS1	2	0.503857	-2.32599		MCRS1	2	1.55002	-0.300989		MCRS1	2	0.815303	-0.746396
	MCRS1	3	0.51165	-2.32599		MCRS1	3	0.908323	-0.300989		MCRS1	3	0.481649	-0.746396
	DTYMK	5	0.298261	-2.3111		DTYMK	5	1.63581	1		DTYMK	5	0.504412	-1.15698
	DTYMK	2	0.307527	-2.3111		DTYMK	2	NA	NA		DTYMK	2	0.18568	-1.15698
	DTYMK	3	0.431485	-2.3111		DTYMK	3	1.58003	1		DTYMK	3	0.36739	-1.15698
	ORC1	5	0.0828046	-2.30462		ORC1	5	0.733771	1		ORC1	5	0	-1.32201
	ORC1	2	0.294715	-2.30462		ORC1	2	1.2434	1		ORC1	2	0.638395	-1.32201
	ORC1	1	0.434708	-2.30462		ORC1	1	0.821945	1		ORC1	1	0.318709	-1.32201
	ACTR8	2	0.04119	-2.28707		ACTR8	2	NA	NA		ACTR8	2	0	-2.67188
	ACTR8	1	0.174591	-2.28707		ACTR8	1	0.277452	-1.77485		ACTR8	1	0.709163	-2.67188
	TAF6	1	0	-2.28085		TAF6	1	NA	NA		TAF6	1	0	-1.55246
	TAF6	4	0.178039	-2.28085		TAF6	4	1.20442	1		TAF6	4	0.19717	-1.55246
	MVK	2	0.231468	-2.274		MVK	2	0.549205	-0.78837		MVK	2	2.25085	-0.877287
	MVK	4	0.398021	-2.274		MVK	4	1.0198	-0.78837		MVK	4	0.495739	-0.877287
	MVK	1	0.442883	-2.274		MVK	1	0.418318	-0.78837		MVK	1	0.977195	-0.877287
	PFKM	2	0	-2.26188		PFKM	2	0.518595	-0.361675		PFKM	2	0	-1.28282
	KPNB1	1	0.0112849	-2.25943		KPNB1	1	3.94193	-0.596108		KPNB1	1	0.0161461	-0.979565
	KPNB1	3	0.182505	-2.25943		KPNB1	3	0.662325	-0.596108		KPNB1	3	0.442666	-0.979565
	MCL1	2	0.165866	-2.25041		MCL1	2	NA	NA		MCL1	2	1.14491	-0.899414
	MCL1	4	0.18319	-2.25041		MCL1	4	1.35843	1		MCL1	4	0.0424629	-0.899414
	HINFP	4	0.1134	-2.23267		HINFP	4	0.363648	-1.96206		HINFP	4	0.265562	-1.23824
	HINFP	3	0.187405	-2.23267		HINFP	3	2.82671	-1.96206		HINFP	3	0.814808	-1.23824
	CTCF	1	0.0719825	-2.2303		CTCF	1	0.35686	-1.42401		CTCF	1	0.406312	-0.787242
	CTCF	4	0.225449	-2.2303		CTCF	4	1.81018	-1.42401		CTCF	4	1.3521	-0.787242
	NCAPD2	3	0	-2.22309		NCAPD2	3	NA	NA		NCAPD2	3	1.17872	-0.13886
	HSPE1	4	0.287372	-2.21985		HSPE1	4	16.5236	-0.731913		HSPE1	4	9.29829	1
	HSPE1	2	0.304172	-2.21985		HSPE1	2	0.268355	-0.731913		HSPE1	2	0.656734	1
	HSPE1	5	0.455454	-2.21985		HSPE1	5	0.567279	-0.731913		HSPE1	5	1.5363	1
	PER2	1	0	-2.1932		PER2	1	4.84255	1		PER2	1	1.54695	-1.04599
	POLR2H	5	0.236194	-2.19213		POLR2H	5	7.20352	-0.899116		POLR2H	5	0.0918524	-0.89384
	POLR2H	4	0.321892	-2.19213		POLR2H	4	0.177793	-0.899116		POLR2H	4	1.12505	-0.89384
	POLR2H	1	0.543557	-2.19213		POLR2H	1	1.13684	-0.899116		POLR2H	1	0.817441	-0.89384
	PSMC1	3	0.0540787	-2.17889		PSMC1	3	0.282374	-0.684227		PSMC1	3	0.079293	-3.12024
	PSMC1	4	0.196036	-2.17889		PSMC1	4	0.856773	-0.684227		PSMC1	4	0.245967	-3.12024
	SIN3A	1	0.311961	-2.17793		SIN3A	1	1.28308	-0.445245		SIN3A	1	0.391577	-0.988168
	SIN3A	3	0.450452	-2.17793		SIN3A	3	4.78862	-0.445245		SIN3A	3	0.294603	-0.988168
	SIN3A	5	0.546706	-2.17793		SIN3A	5	1.08462	-0.445245		SIN3A	5	3.04062	-0.988168
	RAD51D	5	0	-2.17071		RAD51D	5	0.339249	-1.08199		RAD51D	5	0.483558	-1.23267
	RAD51D	1	0.196268	-2.17071		RAD51D	1	0.453315	-1.08199		RAD51D	1	1.07027	-1.23267
	SRCAP	5	0.164623	-2.16807		SRCAP	5	1.5352	1		SRCAP	5	0.285622	-0.793335
	SRCAP	2	0.359644	-2.16807		SRCAP	2	0.816725	1		SRCAP	2	1.16531	-0.793335
	SRCAP	4	0.468884	-2.16807		SRCAP	4	1.39527	1		SRCAP	4	0.691346	-0.793335
	ALG1	3	0.152166	-2.16347		ALG1	3	0.827779	1		ALG1	3	0.766618	-0.233256
	ALG1	5	0.286135	-2.16347		ALG1	5	1.23046	1		ALG1	5	1.50552	-0.233256
	ALG1	1	0.470266	-2.16347		ALG1	1	1.09448	1		ALG1	1	0.645542	-0.233256
	NUP93	5	0.0886225	-2.15993		NUP93	5	0.628773	1		NUP93	5	0.774857	-0.112062
	NUP93	3	0.199649	-2.15993		NUP93	3	1.15752	1		NUP93	3	0.618934	-0.112062
	TOPBP1	1	0	-2.15867		TOPBP1	1	0	-1.8568		TOPBP1	1	0.457535	-0.799517
	TOPBP1	4	0.514567	-2.15867		TOPBP1	4	0.564105	-1.8568		TOPBP1	4	1.79567	-0.799517
	TOPBP1	2	0.55128	-2.15867		TOPBP1	2	0.551237	-1.8568		TOPBP1	2	0.395651	-0.799517
	KAT8	1	0.0917083	-2.14866		KAT8	1	0.886042	-0.210632		KAT8	1	0.682184	-0.436177
	KAT8	3	0.20092	-2.14866		KAT8	3	1.13053	-0.210632		KAT8	3	0.523148	-0.436177
	KAT8	4	0.473599	-2.14866		KAT8	4	0.585891	-0.210632		KAT8	4	0.55658	-0.436177
	MYLK3	2	0.301809	-2.14527		MYLK3	2	1.04747	-0.787858		MYLK3	2	0.668728	-0.857802
	MYLK3	5	0.394799	-2.14527		MYLK3	5	5.39858	-0.787858		MYLK3	5	0.598929	-0.857802
	MYLK3	1	0.474057	-2.14527		MYLK3	1	1.8792	-0.787858		MYLK3	1	3.32871	-0.857802
	POLE3	3	0	-2.13899		POLE3	3	1.91465	-0.730366		POLE3	3	NA	NA
	RPA3	1	0.16874	-2.12841		RPA3	1	3.5383	-0.583945		RPA3	1	0.365794	-0.304878
	RPA3	4	0.201663	-2.12841		RPA3	4	0.921069	-0.583945		RPA3	4	0.894753	-0.304878
	WDR82	4	0.167646	-2.12623		WDR82	4	0.462616	-0.370154		WDR82	4	0.905912	-0.500714
	WDR82	2	0.44459	-2.12623		WDR82	2	1.88925	-0.370154		WDR82	2	1.08014	-0.500714
	WDR82	1	0.477565	-2.12623		WDR82	1	0.675188	-0.370154		WDR82	1	0.505666	-0.500714
	POLD3	5	0.0525209	-2.1229		POLD3	5	1.02239	-1.29876		POLD3	5	0.869624	-0.146662
	POLD3	4	0.274959	-2.1229		POLD3	4	0.688373	-1.29876		POLD3	4	0.610494	-0.146662
	POLD3	3	0.478423	-2.1229		POLD3	3	0.995069	-1.29876		POLD3	3	1.23373	-0.146662
	TAF1	5	0.0481441	-2.12072		TAF1	5	0.123878	-2.51928		TAF1	5	1.26658	1
	TAF1	2	0.203827	-2.12072		TAF1	2	0.355731	-2.51928		TAF1	2	0.837248	1
	NCAPG	4	0.0468511	-2.1075		NCAPG	4	0.565655	-1.50266		NCAPG	4	0.116107	-1.59205
	NCAPG	1	0.226589	-2.1075		NCAPG	1	0.849053	-1.50266		NCAPG	1	0.589451	-1.59205
	NCAPG	2	0.482089	-2.1075		NCAPG	2	6.28447	-1.50266		NCAPG	2	0.904792	-1.59205
	RET	2	0	-2.10466		RET	2	1.00971	1		RET	2	12.0878	-1.18085
	BTAF1	2	0.34172	-2.10313		BTAF1	2	2.65098	-0.963756		BTAF1	2	0.495265	-1.18917
	BTAF1	1	0.436179	-2.10313		BTAF1	1	0.85274	-0.963756		BTAF1	1	1.11976	-1.18917
	BTAF1	4	0.48313	-2.10313		BTAF1	4	1.28962	-0.963756		BTAF1	4	0.655002	-1.18917
	PER1	3	0.19511	-2.10304		PER1	3	17.0972	1		PER1	3	0.530536	-0.135469
	PER1	2	0.20595	-2.10304		PER1	2	0.764031	1		PER1	2	2.01673	-0.135469
	POLG	3	0	-2.09084		POLG	3	NA	NA		POLG	3	0	-1.23775
	RAD1	2	0.396929	-2.08691		RAD1	2	1.13684	1		RAD1	2	0.6605	1
	RAD1	1	0.454261	-2.08691		RAD1	1	1.2796	1		RAD1	1	1.28328	1
	RAD1	5	0.485528	-2.08691		RAD1	5	0.701645	1		RAD1	5	1.40225	1
	FTSJ3	5	0.1373	-2.08049		FTSJ3	5	NA	NA		FTSJ3	5	0	-1.55582
	FTSJ3	2	0.331471	-2.08049		FTSJ3	2	0.77128	1		FTSJ3	2	0.524092	-1.55582
	FTSJ3	4	0.568422	-2.08049		FTSJ3	4	2.296	1		FTSJ3	4	1.25167	-1.55582
	RNF20	3	0.445426	-2.07835		RNF20	3	1.27608	1		RNF20	3	0.599592	-0.362857
	RNF20	5	0.478517	-2.07835		RNF20	5	0.991308	1		RNF20	5	0.58007	-0.362857
	RNF20	1	0.488033	-2.07835		RNF20	1	2.99267	1		RNF20	1	2.18731	-0.362857
	ZZZ3	5	0.402746	-2.06563		ZZZ3	5	0.827282	-0.751209		ZZZ3	5	0.558309	-0.431723
	ZZZ3	1	0.435856	-2.06563		ZZZ3	1	1.88103	-0.751209		ZZZ3	1	0.65229	-0.431723
	ZZZ3	3	0.490019	-2.06563		ZZZ3	3	2.71348	-0.751209		ZZZ3	3	0.607415	-0.431723
	MAD2L2	4	0.385396	-2.05552		MAD2L2	4	0.597114	-0.831923		MAD2L2	4	0.520764	-0.194898
	MAD2L2	3	0.49188	-2.05552		MAD2L2	3	0.254294	-0.831923		MAD2L2	3	0.60111	-0.194898
	MAD2L2	1	0.575954	-2.05552		MAD2L2	1	1.15985	-0.831923		MAD2L2	1	1.25222	-0.194898
	TTK	1	0.0848455	-2.05455		TTK	1	1.07201	1		TTK	1	0.516447	-2.00398
	TTK	5	0.217372	-2.05455		TTK	5	1.07472	1		TTK	5	0.354182	-2.00398
	RPA1	3	0.139661	-2.04985		RPA1	3	0.628478	-1.2898		RPA1	3	0	-1.16266
	RPA1	2	0.217761	-2.04985		RPA1	2	0.899569	-1.2898		RPA1	2	0.445134	-1.16266
	ROCK2	4	0.250268	-2.04552		ROCK2	4	0	-1.46158		ROCK2	4	0.448869	-2.71878
	ROCK2	3	0.264793	-2.04552		ROCK2	3	NA	NA		ROCK2	3	0	-2.71878
	MBD6	1	0.381892	-2.04441		MBD6	1	2.08488	1		MBD6	1	0.496214	-1.48162
	MBD6	3	0.518874	-2.04441		MBD6	3	0.970554	1		MBD6	3	1.4214	-1.48162
	MBD6	2	0.578148	-2.04441		MBD6	2	0.983385	1		MBD6	2	0.68439	-1.48162
	SMC3	2	0.0062409	-2.0437		SMC3	2	0.974814	-1.15922		SMC3	2	0.770499	1
	SMC3	4	0.264912	-2.0437		SMC3	4	0.486664	-1.15922		SMC3	4	0.857539	1
	TRRAP	4	0.186298	-2.01998		TRRAP	4	0.63205	1		TRRAP	4	0.325966	-1.53439
	TRRAP	1	0.225313	-2.01998		TRRAP	1	1.30307	1		TRRAP	1	0.0975607	-1.53439
	RIOK2	3	0.527408	-2.00785		RIOK2	3	1.65138	-0.679078		RIOK2	3	0.905305	-0.66623
	RIOK2	1	0.56847	-2.00785		RIOK2	1	0.326389	-0.679078		RIOK2	1	0.516815	-0.66623
	RIOK2	2	0.586015	-2.00785		RIOK2	2	3.9034	-0.679078		RIOK2	2	1.24298	-0.66623
	HMGCR	3	0.249693	-2.00479		HMGCR	3	0.145171	-1.03646		HMGCR	3	1.51844	-1.04951
	HMGCR	4	0.524682	-2.00479		HMGCR	4	0.859777	-1.03646		HMGCR	4	2.14954	-1.04951
	HMGCR	1	0.586381	-2.00479		HMGCR	1	1.80164	-1.03646		HMGCR	1	1.01152	-1.04951
	ERCC2	5	0.0745544	-2.00103		ERCC2	5	0.795802	-0.247208		ERCC2	5	0.879888	-0.165558
	ERCC2	2	0.490182	-2.00103		ERCC2	2	0.557318	-0.247208		ERCC2	2	1.226	-0.165558
	ERCC2	3	0.50387	-2.00103		ERCC2	3	0.998733	-0.247208		ERCC2	3	0.708072	-0.165558
	BRD2	5	0.142855	-2.00003		BRD2	5	1.45416	-0.259351		BRD2	5	1.36658	-1.97439
	BRD2	1	0.435475	-2.00003		BRD2	1	0.782707	-0.259351		BRD2	1	2.15024	-1.97439
	BRD2	3	0.503895	-2.00003		BRD2	3	0.902381	-0.259351		BRD2	3	0.951217	-1.97439
	GAPDH	3	0.187598	-1.97821		GAPDH	3	1.4495	-0.764978		GAPDH	3	0.264335	-1.37794
	GAPDH	4	0.232041	-1.97821		GAPDH	4	1.23136	-0.764978		GAPDH	4	0.441068	-1.37794
	FEN1	2	0.30986	-1.96858		FEN1	2	1.13349	-0.224994		FEN1	2	1.84195	1
	FEN1	1	0.372781	-1.96858		FEN1	1	2.11654	-0.224994		FEN1	1	0.734733	1
	FEN1	3	0.51113	-1.96858		FEN1	3	0.830553	-0.224994		FEN1	3	1.63543	1
	TOP2A	4	0	-1.96174		TOP2A	4	0.739958	-0.348416		TOP2A	4	0.441904	-0.845174
	MAU2	1	0.0921018	-1.96084		MAU2	1	0	-1.41428		MAU2	1	0	-1.39088
	MAU2	4	0.445751	-1.96084		MAU2	4	0.983259	-1.41428		MAU2	4	0.798243	-1.39088
	MAU2	3	0.513468	-1.96084		MAU2	3	0.730699	-1.41428		MAU2	3	1.56458	-1.39088
	POLR2F	5	0.0975899	-1.95915		POLR2F	5	0.758277	-0.246354		POLR2F	5	0.268167	-2.01856
	POLR2F	3	0.236623	-1.95915		POLR2F	3	0.810052	-0.246354		POLR2F	3	0.317364	-2.01856
	SLC2A2	5	0	-1.95514		SLC2A2	5	1.44681	-0.496448		SLC2A2	5	0.0757379	-0.965156
	MAPKAPK2	1	0.207431	-1.95412		MAPKAPK2	1	0.0993549	-1.11551		MAPKAPK2	1	0.544107	-1.40431
	MAPKAPK2	3	0.492531	-1.95412		MAPKAPK2	3	2.08028	-1.11551		MAPKAPK2	3	1.20035	-1.40431
	MAPKAPK2	2	0.515463	-1.95412		MAPKAPK2	2	NA	NA		MAPKAPK2	2	0	-1.40431
	RPTOR	3	0.155906	-1.94875		RPTOR	3	1.41926	1		RPTOR	3	0.928782	1
	RPTOR	2	0.238886	-1.94875		RPTOR	2	0.725136	1		RPTOR	2	0.691644	1
	UVRAG	2	0.214078	-1.94839		UVRAG	2	0.370169	-1.26083		UVRAG	2	0.684154	1
	UVRAG	4	0.437015	-1.94839		UVRAG	4	8.17756	-1.26083		UVRAG	4	2.3276	1
	UVRAG	5	0.516626	-1.94839		UVRAG	5	0.857068	-1.26083		UVRAG	5	1.60494	1
	SPEG	1	0	-1.93882		SPEG	1	2.52697	-0.684986		SPEG	1	0	-1.10358
	EXOSC10	1	0.206908	-1.93848		EXOSC10	1	1.05225	-0.423475		EXOSC10	1	1.25674	-0.121906
	EXOSC10	2	0.240944	-1.93848		EXOSC10	2	0.427941	-0.423475		EXOSC10	2	1.08804	-0.121906
	CREBBP	4	0.462163	-1.92762		CREBBP	4	1.35398	-0.300958		CREBBP	4	0.364403	-2.2831
	CREBBP	2	0.507893	-1.92762		CREBBP	2	0.511974	-0.300958		CREBBP	2	0.622715	-2.2831
	CREBBP	5	0.520673	-1.92762		CREBBP	5	0.648142	-0.300958		CREBBP	5	0.460828	-2.2831
	MBD3	2	0.189763	-1.92295		MBD3	2	3.03686	-0.640744		MBD3	2	0.829098	1
	MBD3	5	0.371774	-1.92295		MBD3	5	1.13818	-0.640744		MBD3	5	0.823031	1
	MBD3	4	0.521548	-1.92295		MBD3	4	0.87345	-0.640744		MBD3	4	0.883564	1
	SYT4	5	0	-1.90794		SYT4	5	NA	NA		SYT4	5	NA	NA
	DYNC1I2	3	0.0882642	-1.89807		DYNC1I2	3	1.13376	1		DYNC1I2	3	0	-1.93411
	DYNC1I2	4	0.32261	-1.89807		DYNC1I2	4	0.639629	1		DYNC1I2	4	0.266423	-1.93411
	DYNC1I2	1	0.526989	-1.89807		DYNC1I2	1	1.09278	1		DYNC1I2	1	0.333015	-1.93411
	LIN9	2	0.0403823	-1.88358		LIN9	2	0	-1.45936		LIN9	2	1.5433	-0.500469
	LIN9	4	0.293588	-1.88358		LIN9	4	0.652995	-1.45936		LIN9	4	0.3471	-0.500469
	LIN9	3	0.532207	-1.88358		LIN9	3	0.932445	-1.45936		LIN9	3	0.521998	-0.500469
	TBL1X	3	0	-1.87912		TBL1X	3	1.73822	1		TBL1X	3	NA	NA
	MNAT1	2	0.269914	-1.87461		MNAT1	2	0.597977	-0.199012		MNAT1	2	1.34196	-0.14004
	MNAT1	5	0.291511	-1.87461		MNAT1	5	1.63745	-0.199012		MNAT1	5	0.524355	-0.14004
	MNAT1	3	0.533875	-1.87461		MNAT1	3	1.0977	-0.199012		MNAT1	3	1.75271	-0.14004
	IKBKAP	4	0.355804	-1.86394		IKBKAP	4	1.80882	1		IKBKAP	4	0.991978	1
	IKBKAP	5	0.476284	-1.86394		IKBKAP	5	0.857581	1		IKBKAP	5	0.977593	1
	IKBKAP	1	0.538893	-1.86394		IKBKAP	1	0.904447	1		IKBKAP	1	1.35467	1
	TOP1	2	0.169701	-1.84204		TOP1	2	0.921858	-0.926961		TOP1	2	0.472369	-1.26999
	TOP1	1	0.499358	-1.84204		TOP1	1	1.06114	-0.926961		TOP1	1	0.256264	-1.26999
	TOP1	5	0.542279	-1.84204		TOP1	5	1.20531	-0.926961		TOP1	5	1.00557	-1.26999
	IMPDH2	2	0.191314	-1.84031		IMPDH2	2	2.25565	-0.198744		IMPDH2	2	1.7717	-0.814565
	IMPDH2	5	0.410124	-1.84031		IMPDH2	5	1.01067	-0.198744		IMPDH2	5	0.936261	-0.814565
	IMPDH2	1	0.542582	-1.84031		IMPDH2	1	0.598339	-0.198744		IMPDH2	1	0.748315	-0.814565
	WRN	1	0	-1.83923		WRN	1	NA	NA		WRN	1	2.71815	-0.119078
	EIF3I	3	0.269312	-1.8364		EIF3I	3	0.826039	-0.792644		EIF3I	3	0.284216	-0.675435
	EIF3I	1	0.313793	-1.8364		EIF3I	1	0.547333	-0.792644		EIF3I	1	0.512289	-0.675435
	PSMB5	4	0.123843	-1.83165		PSMB5	4	1.25451	-0.560327		PSMB5	4	0.696789	-0.115179
	PSMB5	3	0.266341	-1.83165		PSMB5	3	0.695107	-0.560327		PSMB5	3	1.0835	-0.115179
	PAF1	4	0.133867	-1.82631		PAF1	4	0.853775	-1.61032		PAF1	4	3.44971	-2.43878
	PAF1	1	0.267735	-1.82631		PAF1	1	0	-1.61032		PAF1	1	0.374956	-2.43878
	PNKP	2	0.328864	-1.82226		PNKP	2	5.2207	1		PNKP	2	0.208722	-1.21967
	PNKP	4	0.408	-1.82226		PNKP	4	0.760327	1		PNKP	4	0.81911	-1.21967
	PNKP	5	0.546456	-1.82226		PNKP	5	1.33935	1		PNKP	5	1.16941	-1.21967
	CSNK1A1	2	0.257299	-1.82055		CSNK1A1	2	0.81481	1		CSNK1A1	2	1.32884	1
	CSNK1A1	1	0.278584	-1.82055		CSNK1A1	1	0.936607	1		CSNK1A1	1	1.245	1
	CSNK1A1	3	0.546854	-1.82055		CSNK1A1	3	1.80383	1		CSNK1A1	3	1.21308	1
	BAZ2A	5	0.00478953	-1.81455		BAZ2A	5	1.55508	-0.415362		BAZ2A	5	0.744321	-1.33544
	HPRT1	2	0.0131457	-1.8144		HPRT1	2	1.41417	1		HPRT1	2	5.13936	-0.693807
	NCOR2	1	0.0730319	-1.80061		NCOR2	1	1.06102	1		NCOR2	1	0.0333107	-1.5318
	NCOR2	4	0.324442	-1.80061		NCOR2	4	0.6012	1		NCOR2	4	0.24872	-1.5318
	CDK11A	1	0.292906	-1.78948		CDK11A	1	1.39393	-0.218199		CDK11A	1	1.26384	-0.128261
	CDK11A	4	0.299383	-1.78948		CDK11A	4	1.03271	-0.218199		CDK11A	4	1.70857	-0.128261
	CDK11A	2	0.553934	-1.78948		CDK11A	2	2.85688	-0.218199		CDK11A	2	1.28912	-0.128261
	UBE2N	2	0.218856	-1.78783		UBE2N	2	1.20545	1		UBE2N	2	1.22028	1
	UBE2N	3	0.334048	-1.78783		UBE2N	3	0.638027	1		UBE2N	3	1.30503	1
	UBE2N	5	0.554434	-1.78783		UBE2N	5	1.6691	1		UBE2N	5	1.63398	1
	EWSR1	3	0.38767	-1.78288		EWSR1	3	0.477001	-0.349139		EWSR1	3	1.34026	1
	EWSR1	1	0.541119	-1.78288		EWSR1	1	1.16209	-0.349139		EWSR1	1	0.694039	1
	EWSR1	5	0.555856	-1.78288		EWSR1	5	0.812232	-0.349139		EWSR1	5	0.894666	1
	CCT3	5	0.150356	-1.77713		CCT3	5	1.11175	1		CCT3	5	0.446883	-0.469363
	CCT3	3	0.473531	-1.77713		CCT3	3	2.36509	1		CCT3	3	0.536782	-0.469363
	CCT3	2	0.557241	-1.77713		CCT3	2	1.29152	1		CCT3	2	1.37287	-0.469363
	VCP	1	0.151861	-1.77467		VCP	1	1.88614	1		VCP	1	0.454795	-1.14082
	VCP	2	0.354561	-1.77467		VCP	2	1.39121	1		VCP	2	1.04341	-1.14082
	VCP	4	0.557727	-1.77467		VCP	4	1.47483	1		VCP	4	0.509329	-1.14082
	RBBP6	1	0.0701713	-1.77313		RBBP6	1	1.09228	-0.695869		RBBP6	1	0.666417	-0.10366
	RBBP6	2	0.27499	-1.77313		RBBP6	2	0.491506	-0.695869		RBBP6	2	0.580024	-0.10366
	COASY	2	0.0202574	-1.752		COASY	2	NA	NA		COASY	2	2.52706	-0.230646
	EIF3F	3	0.222426	-1.75122		EIF3F	3	1.86499	-0.651111		EIF3F	3	0	-1.64208
	EIF3F	5	0.539731	-1.75122		EIF3F	5	0.596799	-0.651111		EIF3F	5	1.31091	-1.64208
	EIF3F	1	0.563136	-1.75122		EIF3F	1	0.403298	-0.651111		EIF3F	1	2.87113	-1.64208
	DCLRE1B	5	0.207487	-1.74484		DCLRE1B	5	0.453887	-0.38383		DCLRE1B	5	0.539342	-0.128512
	DCLRE1B	2	0.47222	-1.74484		DCLRE1B	2	0.935654	-0.38383		DCLRE1B	2	1.53606	-0.128512
	DCLRE1B	3	0.565253	-1.74484		DCLRE1B	3	1.49972	-0.38383		DCLRE1B	3	0.656967	-0.128512
	STRAP	2	0.272032	-1.74166		STRAP	2	0.680665	1		STRAP	2	1.63959	-0.145331
	STRAP	1	0.483878	-1.74166		STRAP	1	5.28022	1		STRAP	1	1.74483	-0.145331
	STRAP	3	0.56619	-1.74166		STRAP	3	1.06784	1		STRAP	3	0.517713	-0.145331
	RAD51C	4	0.367901	-1.73849		RAD51C	4	2.17978	-0.251704		RAD51C	4	1.13702	1
	RAD51C	3	0.518763	-1.73849		RAD51C	3	1.01039	-0.251704		RAD51C	3	1.89988	1
	RAD51C	1	0.566728	-1.73849		RAD51C	1	0.553277	-0.251704		RAD51C	1	1.35905	1
	BAP1	5	0.00961633	-1.73791		BAP1	5	NA	NA		BAP1	5	0.971452	1
	NEDD8	1	0.139709	-1.73585		NEDD8	1	0.555469	-0.249271		NEDD8	1	0.887665	1
	NEDD8	3	0.285202	-1.73585		NEDD8	3	1.50001	-0.249271		NEDD8	3	0.872404	1
	ARCN1	1	0.0151516	-1.71246		ARCN1	1	1.73572	1		ARCN1	1	0.122656	-2.00968
	ARCN1	3	0.291762	-1.71246		ARCN1	3	1.27401	1		ARCN1	3	1.18595	-2.00968
	NUP133	5	0.0958437	-1.70574		NUP133	5	NA	NA		NUP133	5	0.926333	-0.38845
	NUP133	1	0.32945	-1.70574		NUP133	1	1.03975	1		NUP133	1	0.339118	-0.38845
	NUP133	2	0.575829	-1.70574		NUP133	2	0.659731	1		NUP133	2	1.03908	-0.38845
	PPP2CA	2	0.244985	-1.70037		PPP2CA	2	0.438428	-0.40553		PPP2CA	2	0.474908	-1.26191
	PPP2CA	1	0.37958	-1.70037		PPP2CA	1	1.21335	-0.40553		PPP2CA	1	0.253136	-1.26191
	PPP2CA	3	0.576472	-1.70037		PPP2CA	3	1.76792	-0.40553		PPP2CA	3	0.765504	-1.26191
	PLRG1	4	0.18461	-1.69875		PLRG1	4	1.09658	-2.43463		PLRG1	4	0.165699	-1.13911
	PLRG1	1	0.297193	-1.69875		PLRG1	1	0.388556	-2.43463		PLRG1	1	1.02124	-1.13911
	DR1	4	0.27778	-1.69808		DR1	4	0.569771	-0.229814		DR1	4	0.746906	-0.945055
	DR1	5	0.46519	-1.69808		DR1	5	0.901923	-0.229814		DR1	5	1.17336	-0.945055
	DR1	1	0.57666	-1.69808		DR1	1	0.98931	-0.229814		DR1	1	0.632008	-0.945055
	WISP2	2	0.0156711	-1.69051		WISP2	2	0.773938	1		WISP2	2	0.136192	-3.58494
	COPZ1	5	0.462909	-1.6503		COPZ1	5	1.0894	1		COPZ1	5	0.179141	-1.32316
	COPZ1	1	0.542104	-1.6503		COPZ1	1	0.835656	1		COPZ1	1	0.250002	-1.32316
	COPZ1	2	0.58707	-1.6503		COPZ1	2	1.3447	1		COPZ1	2	1.0878	-1.32316
	MIS18A	1	0.365054	-1.6329		MIS18A	1	0.461678	-0.371862		MIS18A	1	2.37751	-0.802238
	MIS18A	5	0.391807	-1.6329		MIS18A	5	1.78938	-0.371862		MIS18A	5	0.182104	-0.802238
	MIS18A	3	0.590709	-1.6329		MIS18A	3	1.40508	-0.371862		MIS18A	3	1.1428	-0.802238
	RPIA	4	0.241678	-1.6239		RPIA	4	0.242669	-0.768282		RPIA	4	0.909399	-0.239627
	RPIA	5	0.316292	-1.6239		RPIA	5	1.61696	-0.768282		RPIA	5	1.29782	-0.239627
	CENPA	3	0.20595	-1.61013		CENPA	3	1.53545	1		CENPA	3	1.58696	-1.96638
	CENPA	1	0.397146	-1.61013		CENPA	1	2.53576	1		CENPA	1	0.303644	-1.96638
	CENPA	2	0.596987	-1.61013		CENPA	2	1.38221	1		CENPA	2	0.258484	-1.96638
	NIM1	5	0.0252183	-1.60906		NIM1	5	2.91131	1		NIM1	5	2.59429	-1.34901
	IDH3A	4	0.23797	-1.6076		IDH3A	4	1.43363	1		IDH3A	4	0.633355	1
	IDH3A	1	0.322491	-1.6076		IDH3A	1	0.730812	1		IDH3A	1	0.863084	1
	UBE2A	4	0.530893	-1.60171		UBE2A	4	0	-1.28802		UBE2A	4	0.0143902	-1.48687
	UBE2A	3	0.597865	-1.60171		UBE2A	3	1.38768	-1.28802		UBE2A	3	0.938465	-1.48687
	UBE2A	2	0.599508	-1.60171		UBE2A	2	1.96333	-1.28802		UBE2A	2	0.212156	-1.48687
	POLR2K	4	0.110866	-1.59829		POLR2K	4	0.515885	-0.364864		POLR2K	4	0.223779	-1.6434
	POLR2K	1	0.382668	-1.59829		POLR2K	1	0.832752	-0.364864		POLR2K	1	0.12672	-1.6434
	CIT	1	0.232332	-1.5956		CIT	1	2.49589	-0.490835		CIT	1	0.221918	-0.552412
	CIT	4	0.32433	-1.5956		CIT	4	0.38471	-0.490835		CIT	4	0.748206	-0.552412
	PDGFRA	3	0.026863	-1.59449		PDGFRA	3	NA	NA		PDGFRA	3	0	-1.29665
	LRRK2	3	0.275346	-1.56702		LRRK2	3	0.0845231	-1.04944		LRRK2	3	0.204248	-0.58771
	LRRK2	4	0.329751	-1.56702		LRRK2	4	2.58339	-1.04944		LRRK2	4	0.651325	-0.58771
	CENPN	4	0.113957	-1.55563		CENPN	4	0.903301	1		CENPN	4	0.772132	1
	CENPN	2	0.332204	-1.55563		CENPN	2	0.83158	1		CENPN	2	0.662126	1
	MAPK7	5	0.034325	-1.54709		MAPK7	5	0.879087	-1.43372		MAPK7	5	0.0049536	-2.48015
	TRPV3	2	0.0353057	-1.54073		TRPV3	2	0.1884	-0.869378		TRPV3	2	0.520497	-0.143079
	ZEB1	2	0.12357	-1.5093		ZEB1	2	0	-2.63166		ZEB1	2	0.26164	-2.13729
	ZEB1	4	0.34576	-1.5093		ZEB1	4	0.510366	-2.63166		ZEB1	4	1.8942	-2.13729
	AURKA	2	0.227213	-1.49383		AURKA	2	0.529221	-0.34777		AURKA	2	0.628115	-0.645565
	AURKA	5	0.410918	-1.49383		AURKA	5	0.829709	-0.34777		AURKA	5	0.526965	-0.645565
	CHKA	1	0.332014	-1.49175		CHKA	1	0.850991	-0.81049		CHKA	1	1.22029	-0.435963
	CHKA	4	0.351808	-1.49175		CHKA	4	0.457365	-0.81049		CHKA	4	2.20162	-0.435963
	AKAP1	3	0.0429808	-1.48741		AKAP1	3	4.80913	1		AKAP1	3	0.00616283	-1.90898
	PHRF1	5	0.0436863	-1.48189		PHRF1	5	0.313328	-1.59945		PHRF1	5	0.403464	-0.967626
	CACNA1A	2	0.0441321	-1.47643		CACNA1A	2	2.8803	-0.896437		CACNA1A	2	0.0411683	-0.902059
	TUBD1	4	0.345412	-1.47347		TUBD1	4	0.589546	-0.206957		TUBD1	4	0.423509	-0.229988
	TUBD1	5	0.356103	-1.47347		TUBD1	5	1.00437	-0.206957		TUBD1	5	0.900015	-0.229988
	STAG1	5	0.0467772	-1.47104		STAG1	5	NA	NA		STAG1	5	1.23345	-0.161083
	TTF2	5	0.178416	-1.46227		TTF2	5	0.408878	-0.739713		TTF2	5	0.556421	-0.118072
	TTF2	1	0.358348	-1.46227		TTF2	1	1.14766	-0.739713		TTF2	1	1.75029	-0.118072
	DDB1	2	0.182536	-1.44685		DDB1	2	2.02335	-0.245164		DDB1	2	0.322274	-1.04226
	DDB1	1	0.364394	-1.44685		DDB1	1	1.0786	-0.245164		DDB1	1	0.301608	-1.04226
	PABPN1	2	0.339445	-1.44143		PABPN1	2	0.832998	-0.365092		PABPN1	2	0.428692	-1.96219
	PABPN1	1	0.365264	-1.44143		PABPN1	1	0.465393	-0.365092		PABPN1	1	0.375059	-1.96219
	CDK7	3	0.0851279	-1.42114		CDK7	3	0.901032	-0.213507		CDK7	3	0.727465	1
	CDK7	5	0.374533	-1.42114		CDK7	5	0.582767	-0.213507		CDK7	5	0.651632	1
	MAST1	1	0.05492	-1.42063		MAST1	1	5.5453	1		MAST1	1	0.373079	-1.98014
	LIG1	4	0.082462	-1.41834		LIG1	4	1.07692	-0.700891		LIG1	4	0.0805986	-0.910952
	PSMA6	5	0.171028	-1.41485		PSMA6	5	0.618008	-2.04915		PSMA6	5	0.0995186	-1.91314
	PSMA6	2	0.376082	-1.41485		PSMA6	2	0.750866	-2.04915		PSMA6	2	0.533218	-1.91314
	RBBP8	5	0.387134	-1.40665		RBBP8	5	1.71898	1		RBBP8	5	0.402926	-0.502124
	RBBP8	1	0.445194	-1.40665		RBBP8	1	0.813733	1		RBBP8	1	0.717754	-0.502124
	SUPT3H	4	0.0644712	-1.40661		SUPT3H	4	1.07427	1		SUPT3H	4	3.63181	1
	OGT	1	0.153797	-1.40096		OGT	1	0.636162	1		OGT	1	1.19294	1
	OGT	4	0.447117	-1.40096		OGT	4	0.759427	1		OGT	4	1.23692	1
	PPP2R1A	2	0.364363	-1.39773		PPP2R1A	2	1.50059	-2.0799		PPP2R1A	2	0.407678	-2.59377
	PPP2R1A	3	0.449345	-1.39773		PPP2R1A	3	0.516953	-2.0799		PPP2R1A	3	0.208799	-2.59377
	ARFRP1	1	0.285102	-1.38515		ARFRP1	1	2.85859	1		ARFRP1	1	1.62738	-0.383148
	ARFRP1	3	0.385969	-1.38515		ARFRP1	3	0.994353	1		ARFRP1	3	0.311583	-0.383148
	SETD2	5	0.0667945	-1.38424		SETD2	5	0	-1.43918		SETD2	5	0.38824	-0.824415
	MFRP	3	0.0696923	-1.37991		MFRP	3	0.616475	-0.252755		MFRP	3	0.062116	-0.865367
	NOL9	3	0.166802	-1.37716		NOL9	3	0.621323	1		NOL9	3	0.735167	-0.695379
	NOL9	2	0.387573	-1.37716		NOL9	2	1.10605	1		NOL9	2	0.367504	-0.695379
	CCNB1	2	0.337202	-1.37221		CCNB1	2	0.729113	-0.303136		CCNB1	2	0.286445	-1.17562
	CCNB1	4	0.388977	-1.37221		CCNB1	4	0.508994	-0.303136		CCNB1	4	0.133125	-1.17562
	TERF2	5	0.323562	-1.36827		TERF2	5	0.60433	-0.797012		TERF2	5	1.55727	-0.206172
	TERF2	4	0.389623	-1.36827		TERF2	4	0.930378	-0.797012		TERF2	4	0.678888	-0.206172
	TRIB2	3	0.358117	-1.36631		TRIB2	3	12.3265	1		TRIB2	3	1.24591	-0.763256
	TRIB2	2	0.390221	-1.36631		TRIB2	2	1.70759	1		TRIB2	2	0.1137	-0.763256
	NOTCH4	2	0.0746796	-1.3548		NOTCH4	2	0.633997	-0.265966		NOTCH4	2	0.200794	-0.591109
	COPA	3	0.0749166	-1.35076		COPA	3	0.540244	-0.816259		COPA	3	0.110937	-2.7992
	NUDT21	2	0.363441	-1.34794		NUDT21	2	0.629595	-0.203079		NUDT21	2	0.390943	-1.62354
	NUDT21	1	0.395478	-1.34794		NUDT21	1	1.88602	-0.203079		NUDT21	1	0.933256	-1.62354
	BPTF	4	0.228833	-1.34699		BPTF	4	2.69458	1		BPTF	4	0.345365	-2.97099
	BPTF	1	0.395904	-1.34699		BPTF	1	0.759661	1		BPTF	1	0.288132	-2.97099
	CRKL	2	0.274899	-1.33095		CRKL	2	1.08153	1		CRKL	2	0.647628	-0.928122
	CRKL	1	0.400465	-1.33095		CRKL	1	1.10177	1		CRKL	1	0.388924	-0.928122
	POLI	1	0.0797002	-1.32729		POLI	1	1.49501	1		POLI	1	0.199132	-0.59512
	PHF2	3	0.278257	-1.31799		PHF2	3	0.328469	-1.53226		PHF2	3	0.424427	-3.28325
	PHF2	2	0.403228	-1.31799		PHF2	2	0.82972	-1.53226		PHF2	2	0.313471	-3.28325
	PTGIS	1	0.11166	-1.31708		PTGIS	1	0.424497	-0.430061		PTGIS	1	0.297318	-0.984183
	PTGIS	2	0.403389	-1.31708		PTGIS	2	1.9229	-0.430061		PTGIS	2	0.645714	-0.984183
	PRPF3	4	0.0835095	-1.31604		PRPF3	4	1.29728	-0.226846		PRPF3	4	0.267406	-0.738278
	SOD1	5	0.298959	-1.31166		SOD1	5	0.254931	-1.53669		SOD1	5	0.501336	-0.211259
	SOD1	1	0.480095	-1.31166		SOD1	1	2.31985	-1.53669		SOD1	1	1.79223	-0.211259
	MRE11A	4	0.275199	-1.30888		MRE11A	4	1.97402	-0.665039		MRE11A	4	3.31486	-0.0979645
	MRE11A	2	0.405803	-1.30888		MRE11A	2	1.72063	-0.665039		MRE11A	2	1.10884	-0.0979645
	ADRBK1	2	0.0848953	-1.3087		ADRBK1	2	0.6725	-0.210062		ADRBK1	2	0.518047	-0.443267
	PAPSS2	1	0.331378	-1.29813		PAPSS2	1	0.723576	-0.4342		PAPSS2	1	0.435053	-3.00026
	PAPSS2	2	0.577814	-1.29813		PAPSS2	2	0.537134	-0.4342		PAPSS2	2	0.755171	-3.00026
	PHF12	4	0.106297	-1.29175		PHF12	4	0.417367	-0.441862		PHF12	4	0.141966	-0.791441
	SMC4	2	0.0880313	-1.28742		SMC4	2	0.814246	1		SMC4	2	0.259853	-0.77837
	SGK1	5	0.397596	-1.28482		SGK1	5	2.43664	-0.634099		SGK1	5	0.41432	-1.032
	SGK1	4	0.414411	-1.28482		SGK1	4	0.697887	-0.634099		SGK1	4	0.0373772	-1.032
	PATZ1	3	0.365183	-1.28045		PATZ1	3	2.2588	1		PATZ1	3	0.587169	-0.450966
	PATZ1	5	0.416329	-1.28045		PATZ1	5	0.803282	1		PATZ1	5	1.82087	-0.450966
	NRBP1	3	0.305691	-1.27719		NRBP1	3	0.739412	-1.92402		NRBP1	3	0.602562	1
	NRBP1	1	0.49165	-1.27719		NRBP1	1	0.238117	-1.92402		NRBP1	1	1.0709	1
	PRKAG1	5	0.15823	-1.27611		PRKAG1	5	2.22248	1		PRKAG1	5	0.988418	-0.219319
	PRKAG1	1	0.417249	-1.27611		PRKAG1	1	1.96714	1		PRKAG1	1	0.993306	-0.219319
	CMPK1	1	0.373367	-1.27093		CMPK1	1	0.909032	1		CMPK1	1	1.0429	-0.411026
	CMPK1	3	0.420445	-1.27093		CMPK1	3	0.683958	1		CMPK1	3	1.68343	-0.411026
	GTF3C2	4	0.257187	-1.26493		GTF3C2	4	0.910732	-0.325811		GTF3C2	4	1.29376	1
	GTF3C2	1	0.422127	-1.26493		GTF3C2	1	0.493077	-0.325811		GTF3C2	1	1.77066	1
	SLC12A4	4	0.416528	-1.26408		SLC12A4	4	NA	NA		SLC12A4	4	0	-1.599
	SLC12A4	3	0.422739	-1.26408		SLC12A4	3	0.420591	-0.515297		SLC12A4	3	0.329007	-1.599
	XRCC5	3	0.172772	-1.26323		XRCC5	3	4.40679	1		XRCC5	3	1.26696	1
	XRCC5	2	0.422972	-1.26323		XRCC5	2	0.819251	1		XRCC5	2	0.748549	1
	PRPF4B	5	0.287372	-1.26153		PRPF4B	5	0.778918	-0.695001		PRPF4B	5	0.649196	-0.568614
	PRPF4B	2	0.42331	-1.26153		PRPF4B	2	0.277595	-0.695001		PRPF4B	2	0.685672	-0.568614
	BLM	5	0.331414	-1.25814		BLM	5	NA	NA		BLM	5	0.683979	-0.17872
	BLM	1	0.424729	-1.25814		BLM	1	2.85225	-0.401769		BLM	1	0.474063	-0.17872
	BRCA2	2	0.329359	-1.25645		BRCA2	2	1.36665	-1.55776		BRCA2	2	0.633816	1
	BRCA2	1	0.425033	-1.25645		BRCA2	1	0.478232	-1.55776		BRCA2	1	0.623546	1
	TSSK6	2	0.363009	-1.25309		TSSK6	2	3.67727	-0.248237		TSSK6	2	1.14525	1
	TSSK6	3	0.427199	-1.25309		TSSK6	3	1.16131	-0.248237		TSSK6	3	0.924672	1
	PRUNE	3	0.461561	-1.24952		PRUNE	3	1.70423	1		PRUNE	3	2.29445	-0.192001
	PRUNE	1	0.500729	-1.24952		PRUNE	1	0.680011	1		PRUNE	1	1.01853	-0.192001
	DHX9	4	0.308925	-1.23978		DHX9	4	NA	NA		DHX9	4	0	-1.70186
	DHX9	3	0.434164	-1.23978		DHX9	3	NA	NA		DHX9	3	4.02012	-1.70186
	OIP5	2	0.201178	-1.23159		OIP5	2	1.13101	1		OIP5	2	1.62266	-0.205899
	OIP5	1	0.437805	-1.23159		OIP5	1	2.23403	1		OIP5	1	0.757379	-0.205899
	PDS5B	1	0.0958732	-1.22945		PDS5B	1	0.77213	1		PDS5B	1	0	-1.28968
	MYT1	3	0.320614	-1.22834		MYT1	3	NA	NA		MYT1	3	6.06049	-0.792994
	MYT1	4	0.439315	-1.22834		MYT1	4	0.798168	1		MYT1	4	0.097185	-0.792994
	ANP32E	2	0.415889	-1.22429		ANP32E	2	1.1007	-0.437157		ANP32E	2	0.685985	-0.650529
	ANP32E	1	0.441321	-1.22429		ANP32E	1	3.18132	-0.437157		ANP32E	1	6.85933	-0.650529
	SMYD4	3	0.0988559	-1.22348		SMYD4	3	0	-1.18584		SMYD4	3	0.354541	-0.321173
	CACNA1G	2	0.35626	-1.22108		CACNA1G	2	0.297283	-0.743031		CACNA1G	2	0.732984	-0.241904
	CACNA1G	3	0.44164	-1.22108		CACNA1G	3	1.02778	-0.743031		CACNA1G	3	1.556	-0.241904
	TERF2IP	1	0.098969	-1.22053		TERF2IP	1	0.820869	-0.66289		TERF2IP	1	0.0851118	-0.815623
	SETD8	2	0.245903	-1.21776		SETD8	2	1.14111	1		SETD8	2	0.170571	-1.87389
	SETD8	3	0.510397	-1.21776		SETD8	3	3.72528	1		SETD8	3	0.612916	-1.87389
	TAF2	2	0.19449	-1.21309		TAF2	2	0.47555	-1.03026		TAF2	2	2.21049	1
	TAF2	1	0.444306	-1.21309		TAF2	1	3.72533	-1.03026		TAF2	1	1.33271	1
	CSNK2A1	5	0.102975	-1.2118		CSNK2A1	5	0	-2.22892		CSNK2A1	5	0.0685248	-0.854653
	WNK4	4	0.106213	-1.20043		WNK4	4	1.4118	-0.816015		WNK4	4	0.132702	-1.45772
	KDM4A	5	0.27889	-1.19816		KDM4A	5	0.403407	-0.714737		KDM4A	5	0.765138	1
	KDM4A	4	0.449938	-1.19816		KDM4A	4	1.6115	-0.714737		KDM4A	4	0.730648	1
	IGF1R	1	0.130839	-1.19253		IGF1R	1	0.633797	-0.558689		IGF1R	1	0.359514	-0.909185
	DDX18	3	0.109122	-1.19211		DDX18	3	0.918853	1		DDX18	3	0.735223	-0.941099
	PHB	4	0.178826	-1.19197		PHB	4	1.60497	1		PHB	4	0.285535	-0.427923
	PHB	2	0.45246	-1.19197		PHB	2	4.25337	1		PHB	2	0.782934	-0.427923
	FASN	5	0.424723	-1.1912		FASN	5	0.987474	1		FASN	5	0.694664	-1.00694
	FASN	2	0.453762	-1.1912		FASN	2	1.747	1		FASN	2	0.377602	-1.00694
	TAF10	1	0.408645	-1.18889		TAF10	1	0.640328	-0.228872		TAF10	1	1.09035	-0.160664
	TAF10	4	0.455088	-1.18889		TAF10	4	1.4921	-0.228872		TAF10	4	0.683613	-0.160664
	TOP1MT	4	0.239701	-1.18736		TOP1MT	4	12.3134	1		TOP1MT	4	1.2106	-0.847673
	TOP1MT	5	0.455258	-1.18736		TOP1MT	5	0.61365	1		TOP1MT	5	2.34651	-0.847673
	ACTR6	2	0.273265	-1.17822		ACTR6	2	0.658382	1		ACTR6	2	2.77463	1
	ACTR6	4	0.458974	-1.17822		ACTR6	4	2.02254	1		ACTR6	4	0.699022	1
	PRKACA	1	0.311611	-1.15957		PRKACA	1	0.00284919	-2.62688		PRKACA	1	0.0174427	-0.966845
	PRKACA	3	0.465332	-1.15957		PRKACA	3	0.016908	-2.62688		PRKACA	3	1.06594	-0.966845
	PIP4K2A	1	0.11616	-1.15789		PIP4K2A	1	0.611513	1		PIP4K2A	1	0.440891	-0.69832
	SETD5	5	0.179639	-1.1564		SETD5	5	0.881487	-1.68046		SETD5	5	0.555155	-2.66338
	NCOA6	2	0.28793	-1.1537		NCOA6	2	NA	NA		NCOA6	2	0	-1.35302
	NCOA6	1	0.46837	-1.1537		NCOA6	1	0.75038	-1.94788		NCOA6	1	0.462843	-1.35302
	MSH6	1	0.377056	-1.15224		MSH6	1	0.366142	-1.33122		MSH6	1	1.77933	-0.13834
	MSH6	5	0.535155	-1.15224		MSH6	5	2.81942	-1.33122		MSH6	5	0.595038	-0.13834
	PLIN3	2	0.401602	-1.15006		PLIN3	2	1.26593	-0.350719		PLIN3	2	0.0159891	-0.98281
	PLIN3	3	0.469896	-1.15006		PLIN3	3	0.476535	-0.350719		PLIN3	3	1.5111	-0.98281
	NPM1	5	0.140099	-1.14283		NPM1	5	0.498286	-0.937333		NPM1	5	0.361705	-0.368965
	NPM1	1	0.472767	-1.14283		NPM1	1	0.796605	-0.937333		NPM1	1	0.665589	-0.368965
	NCAPG2	5	0.427839	-1.13709		NCAPG2	5	1.64151	1		NCAPG2	5	0.641038	-0.374802
	NCAPG2	4	0.474073	-1.13709		NCAPG2	4	1.12766	1		NCAPG2	4	0.592901	-0.374802
	ARL6IP4	3	0.409732	-1.13354		ARL6IP4	3	2.6181	-0.724271		ARL6IP4	3	0.533382	-1.50187
	ARL6IP4	5	0.475637	-1.13354		ARL6IP4	5	0.784009	-0.724271		ARL6IP4	5	0.208595	-1.50187
	MAPK14	1	0.302352	-1.13		MAPK14	1	1.42432	-0.5223		MAPK14	1	0.153204	-0.685419
	MAPK14	5	0.476612	-1.13		MAPK14	5	0.864516	-0.5223		MAPK14	5	1.34335	-0.685419
	AK4	2	0.21324	-1.12437		AK4	2	1.74839	-0.435011		AK4	2	2.53542	1
	AK4	4	0.478269	-1.12437		AK4	4	1.08017	-0.435011		AK4	4	1.08373	1
	DLG2	1	0.124284	-1.12397		DLG2	1	1.46134	-0.625646		DLG2	1	0.352316	-0.94935
	SETD7	4	0.390558	-1.11879		SETD7	4	0.882434	-0.979359		SETD7	4	1.68713	-0.396285
	SETD7	1	0.479742	-1.11879		SETD7	1	0.12581	-0.979359		SETD7	1	0.303213	-0.396285
	KAT5	4	0.151668	-1.11807		KAT5	4	1.92742	-0.476613		KAT5	4	0.822933	-1.1821
	FBXL19	1	0.271251	-1.1174		FBXL19	1	0.815835	1		FBXL19	1	0.709766	-0.609837
	FBXL19	4	0.480438	-1.1174		FBXL19	4	0.823069	1		FBXL19	4	1.06348	-0.609837
	DGKI	3	0.326042	-1.1167		DGKI	3	1.81781	-0.203353		DGKI	3	0.525116	-0.495098
	DGKI	1	0.480605	-1.1167		DGKI	1	1.19354	-0.203353		DGKI	1	0.301671	-0.495098
	COPB1	4	0.129898	-1.11601		COPB1	4	0.554097	-0.774059		COPB1	4	0.129641	-2.60577
	COPB1	3	0.48124	-1.11601		COPB1	3	2.1298	-0.774059		COPB1	3	0.225849	-2.60577
	NCOR1	2	0.392742	-1.11463		NCOR1	2	0.687898	-1.06743		NCOR1	2	0.0899388	-0.807237
	NCOR1	1	0.481617	-1.11463		NCOR1	1	5.13918	-1.06743		NCOR1	1	0.908547	-0.807237
	MAP2K5	4	0.127314	-1.10801		MAP2K5	4	NA	NA		MAP2K5	4	2.26406	1
	IL1R1	3	0.130699	-1.10135		IL1R1	3	NA	NA		IL1R1	3	0	-1.47331
	NMRK1	1	0.476627	-1.10027		NMRK1	1	1.99038	-1.36503		NMRK1	1	0.669643	-0.533233
	NMRK1	5	0.486392	-1.10027		NMRK1	5	1.75307	-1.36503		NMRK1	5	0.455927	-0.533233
	HNRNPU	4	0.485006	-1.09699		HNRNPU	4	1.84446	-0.798807		HNRNPU	4	1.27754	-1.49529
	HNRNPU	2	0.555029	-1.09699		HNRNPU	2	0.269881	-0.798807		HNRNPU	2	2.17223	-1.49529
	CSNK1E	1	0.335038	-1.09487		CSNK1E	1	0.240848	-1.76579		CSNK1E	1	1.27778	-0.212139
	CSNK1E	2	0.488208	-1.09487		CSNK1E	2	1.45172	-1.76579		CSNK1E	2	1.08964	-0.212139
	SUPT5H	1	0.342749	-1.09086		SUPT5H	1	0.798482	-1.01018		SUPT5H	1	0.0944688	-0.800048
	SUPT5H	5	0.489201	-1.09086		SUPT5H	5	1.18094	-1.01018		SUPT5H	5	1.18631	-0.800048
	SUDS3	3	0.184433	-1.08886		SUDS3	3	1.07752	-0.705301		SUDS3	3	1.45369	-0.371508
	SUDS3	1	0.489365	-1.08886		SUDS3	1	0.272806	-0.705301		SUDS3	1	0.595128	-0.371508
	B4GALT3	1	0.369417	-1.08368		B4GALT3	1	1.15147	1		B4GALT3	1	1.13114	-0.569876
	B4GALT3	5	0.560039	-1.08368		B4GALT3	5	1.41825	1		B4GALT3	5	0.722192	-0.569876
	GRB2	4	0.484588	-1.08355		GRB2	4	NA	NA		GRB2	4	0.530165	-0.484775
	GRB2	2	0.49188	-1.08355		GRB2	2	NA	NA		GRB2	2	0.799456	-0.484775
	ALKBH1	4	0.260975	-1.08223		ALKBH1	4	0.707216	-0.658893		ALKBH1	4	1.43355	-5.01917
	ALKBH1	2	0.491991	-1.08223		ALKBH1	2	0.375926	-0.658893		ALKBH1	2	0	-5.01917
	DHODH	1	0.136458	-1.07994		DHODH	1	14.4774	1		DHODH	1	0.603301	1
	PSMB1	1	0.515051	-1.07948		PSMB1	1	1.63978	1		PSMB1	1	0.842846	-0.332284
	PSMB1	5	0.561511	-1.07948		PSMB1	5	0.844439	1		PSMB1	5	0.391783	-0.332284
	TRA2B	4	0.465436	-1.07632		TRA2B	4	0.869889	-0.214233		TRA2B	4	2.79697	1
	TRA2B	1	0.493392	-1.07632		TRA2B	1	0.652405	-0.214233		TRA2B	1	0.950504	1
	U2AF1	4	0.137693	-1.07501		U2AF1	4	0.824235	1		U2AF1	4	0.748537	-0.521438
	U2AF1	2	0.493634	-1.07501		U2AF1	2	0.787329	1		U2AF1	2	0.608037	-0.521438
	CDC37	4	0.259122	-1.07306		CDC37	4	1.03319	-1.08939		CDC37	4	0.880411	-0.70692
	CDC37	3	0.494137	-1.07306		CDC37	3	2.29412	-1.08939		CDC37	3	0.138358	-0.70692
	MLLT6	1	0.280675	-1.06529		MLLT6	1	1.38983	-0.308278		MLLT6	1	0.0632946	-2.09758
	MLLT6	3	0.498266	-1.06529		MLLT6	3	2.60747	-0.308278		MLLT6	3	1.21951	-2.09758
	SOX9	5	0.441624	-1.06081		SOX9	5	0.780344	-0.919016		SOX9	5	1.15886	-1.10579
	SOX9	4	0.499874	-1.06081		SOX9	4	0.564438	-0.919016		SOX9	4	0.655981	-1.10579
	SF3B1	4	0.450297	-1.06017		SF3B1	4	1.18341	1		SF3B1	4	0.819675	-0.199202
	SF3B1	2	0.499927	-1.06017		SF3B1	2	2.69493	1		SF3B1	2	0.670153	-0.199202
	ACLY	2	0.399353	-1.05571		ACLY	2	1.92408	1		ACLY	2	0.688126	-0.217427
	ACLY	4	0.501219	-1.05571		ACLY	4	1.10448	1		ACLY	4	0.932022	-0.217427
	DDX1	5	0.143559	-1.04594		DDX1	5	1.65795	1		DDX1	5	0.498922	-0.544124
	IKBKB	4	0.386464	-1.04439		IKBKB	4	1.38411	-1.16503		IKBKB	4	0.279919	-1.07392
	IKBKB	1	0.504313	-1.04439		IKBKB	1	0.389991	-1.16503		IKBKB	1	1.50345	-1.07392
	FGF19	3	0.409459	-1.04065		FGF19	3	0.715799	1		FGF19	3	0.544112	-1.86505
	FGF19	2	0.506152	-1.04065		FGF19	2	0.938405	1		FGF19	2	0.439495	-1.86505
	HSD3B1	5	0.467562	-1.03756		HSD3B1	5	3.12529	1		HSD3B1	5	3.12987	-0.22316
	HSD3B1	2	0.507217	-1.03756		HSD3B1	2	1.01367	1		HSD3B1	2	0.766672	-0.22316
	INTS9	4	0.213796	-1.03079		INTS9	4	0.877635	-0.337087		INTS9	4	0.564456	-0.420069
	INTS9	2	0.509277	-1.03079		INTS9	2	0.760911	-0.337087		INTS9	2	0.39013	-0.420069
	CD1A	3	0.183067	-1.02914		CD1A	3	NA	NA		CD1A	3	2.87804	1
	CDK18	2	0.448043	-1.02835		CDK18	2	0.89842	1		CDK18	2	2.17123	-0.261952
	CDK18	1	0.510236	-1.02835		CDK18	1	1.3202	1		CDK18	1	1.21396	-0.261952
	HNRNPC	4	0.430037	-1.01687		HNRNPC	4	0.984426	-0.73541		HNRNPC	4	1.36386	-1.56374
	HNRNPC	3	0.515539	-1.01687		HNRNPC	3	0.566229	-0.73541		HNRNPC	3	0.193482	-1.56374
	PRKAR1A	3	0.338853	-1.01627		PRKAR1A	3	6.41462	1		PRKAR1A	3	1.30411	1
	PRKAR1A	4	0.515831	-1.01627		PRKAR1A	4	0.951229	1		PRKAR1A	4	0.894039	1
	AKAP8	3	0.482481	-1.01507		AKAP8	3	1.42614	-0.827961		AKAP8	3	0.696534	1
	AKAP8	1	0.516225	-1.01507		AKAP8	1	0.536068	-0.827961		AKAP8	1	0.890785	1
	MKNK1	1	0.15616	-1.01106		MKNK1	1	1.26898	1		MKNK1	1	0.0390684	-0.931289
	KMT2D	1	0.157271	-1.00931		KMT2D	1	1.02741	-0.433943		KMT2D	1	NA	NA
	DNMT1	3	0.339056	-1.00676		DNMT1	3	0.978831	1		DNMT1	3	0.703975	-1.8219
	DNMT1	2	0.519174	-1.00676		DNMT1	2	0.875827	1		DNMT1	2	0.602638	-1.8219
	WHSC1	4	0.345996	-1.00499		WHSC1	4	7.97868	-0.24097		WHSC1	4	0.0874026	-0.812456
	WHSC1	3	0.519431	-1.00499		WHSC1	3	0.892219	-0.24097		WHSC1	3	0.686661	-0.812456
	SCMH1	1	0.464754	-1.00381		SCMH1	1	1.1895	1		SCMH1	1	0	-1.14768
	SCMH1	4	0.519811	-1.00381		SCMH1	4	0.803015	1		SCMH1	4	1.14821	-1.14768
	CHAF1A	2	0.464439	-1.00264		CHAF1A	2	1.12582	-0.242303		CHAF1A	2	0.534375	-0.876387
	CHAF1A	5	0.520095	-1.00264		CHAF1A	5	0.560732	-0.242303		CHAF1A	5	0.945993	-0.876387
	GTF2H3	4	0.306588	-1.00259		GTF2H3	4	0.740671	1		GTF2H3	4	1.1008	1
	GTF2H3	5	0.589443	-1.00259		GTF2H3	5	0.864536	1		GTF2H3	5	1.00436	1
	POLR2A	1	0.159961	-0.998942		POLR2A	1	0.429443	-1.16278		POLR2A	1	0.761482	-0.367282
	ABL1	3	0.350362	-0.998544		ABL1	3	0.858592	1		ABL1	3	1.35437	-0.281052
	ABL1	4	0.521438	-0.998544		ABL1	4	0.825644	1		ABL1	4	0.382492	-0.281052
	ELP3	1	0.161443	-0.993858		ELP3	1	1.38233	1		ELP3	1	0.526804	-0.49316
	BDP1	3	0.162355	-0.992177		BDP1	3	0	-2.08441		BDP1	3	0.736243	-1.04881
	CDC42	5	0.389409	-0.992161		CDC42	5	0.438049	-0.407145		CDC42	5	0.575027	-0.513234
	CDC42	3	0.523717	-0.992161		CDC42	3	0.748046	-0.407145		CDC42	3	1.50692	-0.513234
	RPL5	1	0.278311	-0.990484		RPL5	1	0	-1.45208		RPL5	1	0.949457	-1.25143
	RPL5	4	0.593415	-0.990484		RPL5	4	6.41144	-1.45208		RPL5	4	0.664566	-1.25143
	TAF8	2	0.162636	-0.988838		TAF8	2	1.89802	1		TAF8	2	0.283631	-1.18848
	MORF4L2	1	0.443881	-0.98818		MORF4L2	1	1.16389	1		MORF4L2	1	0.300296	-1.2201
	MORF4L2	5	0.594305	-0.98818		MORF4L2	5	1.34689	1		MORF4L2	5	0.604362	-1.2201
	SBK1	4	0.579789	-0.98726		SBK1	4	0.876047	1		SBK1	4	0.159658	-1.53085
	SBK1	2	0.595051	-0.98726		SBK1	2	0.61843	1		SBK1	2	0.248777	-1.53085
	TRPM8	2	0.196995	-0.987066		TRPM8	2	NA	NA		TRPM8	2	1.38763	-0.572056
	PHF1	5	0.164238	-0.985526		PHF1	5	0.674847	1		PHF1	5	1.32833	-0.223758
	ENY2	1	0.512414	-0.984123		ENY2	1	0.721934	1		ENY2	1	0.440948	-0.211295
	ENY2	5	0.526273	-0.984123		ENY2	5	0.613389	1		ENY2	5	2.80685	-0.211295
	PMVK	3	0.239438	-0.979007		PMVK	3	0.587347	-0.209068		PMVK	3	0.926423	1
	PMVK	1	0.529585	-0.979007		PMVK	1	1.42714	-0.209068		PMVK	1	0.753773	1
	SPOP	2	0.514376	-0.971126		SPOP	2	0.333152	-0.706522		SPOP	2	0.878908	-0.397684
	SPOP	1	0.53327	-0.971126		SPOP	1	0.576669	-0.706522		SPOP	1	0.567474	-0.397684
	USP9X	5	0.328643	-0.966664		USP9X	5	NA	NA		USP9X	5	0.54224	-0.460945
	USP9X	4	0.534453	-0.966664		USP9X	4	0.22306	-1.0106		USP9X	4	0.696465	-0.460945
	SLC22A8	3	0.170186	-0.964648		SLC22A8	3	2.67672	-0.730991		SLC22A8	3	0.0153087	-2.3498
	ARID3B	5	0.488473	-0.960578		ARID3B	5	1.29586	-0.340873		ARID3B	5	0.857608	-0.146185
	ARID3B	3	0.539169	-0.960578		ARID3B	3	0.755052	-0.340873		ARID3B	3	0.516316	-0.146185
	TRERF1	2	0.460935	-0.959478		TRERF1	2	0.946677	1		TRERF1	2	0.243009	-0.513684
	TRERF1	5	0.539466	-0.959478		TRERF1	5	1.19628	1		TRERF1	5	0.556912	-0.513684
	FGFR3	1	0.173155	-0.956902		FGFR3	1	0	-1.61016		FGFR3	1	0.58395	-0.904774
	KMT2B	3	0.531695	-0.949654		KMT2B	3	2.04938	1		KMT2B	3	0.13556	-1.02939
	KMT2B	2	0.541918	-0.949654		KMT2B	2	1.06059	1		KMT2B	2	0.713564	-1.02939
	SGOL1	1	0.225786	-0.945335		SGOL1	1	0.852995	-0.588527		SGOL1	1	0.85983	-1.13323
	SGOL1	3	0.543193	-0.945335		SGOL1	3	0.857922	-0.588527		SGOL1	3	1.14648	-1.13323
	GNA11	5	0.336023	-0.944797		GNA11	5	1.02461	-1.56038		GNA11	5	0.433597	-0.218007
	GNA11	2	0.54323	-0.944797		GNA11	2	2.60594	-1.56038		GNA11	2	1.59584	-0.218007
	HMGB1	2	0.492456	-0.94426		HMGB1	2	1.78376	-0.677468		HMGB1	2	0.494178	-0.162986
	HMGB1	3	0.543357	-0.94426		HMGB1	3	0.284002	-0.677468		HMGB1	3	0.686362	-0.162986
	PI4KB	3	0.272273	-0.942114		PI4KB	3	NA	NA		PI4KB	3	1.45537	-0.756203
	PI4KB	4	0.5439	-0.942114		PI4KB	4	1.15746	1		PI4KB	4	0.652323	-0.756203
	NQO1	1	0.396258	-0.94051		NQO1	1	1.65982	1		NQO1	1	0.487227	-0.56946
	NQO1	3	0.544465	-0.94051		NQO1	3	1.15082	1		NQO1	3	1.05611	-0.56946
	NTHL1	2	0.515016	-0.93625		NTHL1	2	0.571641	-0.227934		NTHL1	2	0.800291	-0.411348
	NTHL1	3	0.546007	-0.93625		NTHL1	3	1.02918	-0.227934		NTHL1	3	1.44429	-0.411348
	LIMK2	1	0.216422	-0.933571		LIMK2	1	0	-2.65474		LIMK2	1	0.949141	-0.636028
	WDR5	4	0.184645	-0.931649		WDR5	4	2.12818	-0.329434		WDR5	4	0.690057	1
	INTS12	3	0.534921	-0.930439		INTS12	3	0.35072	-1.44689		INTS12	3	1.3483	-1.42228
	INTS12	1	0.547598	-0.930439		INTS12	1	1.30644	-1.44689		INTS12	1	2.00328	-1.42228
	MYO18A	5	0.306804	-0.929387		MYO18A	5	1.2629	-0.318253		MYO18A	5	0.811185	-0.961855
	MYO18A	2	0.548115	-0.929387		MYO18A	2	1.03597	-0.318253		MYO18A	2	0.211232	-0.961855
	POLE	5	0.394684	-0.928863		POLE	5	0.592932	-0.659234		POLE	5	0.464545	-0.380168
	POLE	2	0.548167	-0.928863		POLE	2	1.02542	-0.659234		POLE	2	0.631946	-0.380168
	CACNB3	5	0.501149	-0.926767		CACNB3	5	1.63299	-1.2809		CACNB3	5	0.240601	-1.37156
	CACNB3	4	0.549823	-0.926767		CACNB3	4	0.372828	-1.2809		CACNB3	4	0.0701184	-1.37156
	SFMBT2	4	0.540985	-0.925722		SFMBT2	4	1.34814	1		SFMBT2	4	0.796813	-0.588274
	SFMBT2	3	0.550189	-0.925722		SFMBT2	3	1.50702	1		SFMBT2	3	0.203591	-0.588274
	NBN	2	0.477512	-0.9252		NBN	2	0.639152	1		NBN	2	1.80729	-0.15531
	NBN	5	0.550682	-0.9252		NBN	5	2.96587	1		NBN	5	2.20535	-0.15531
	UBE2V2	2	0.221552	-0.923233		UBE2V2	2	NA	NA		UBE2V2	2	1.09903	-0.370779
	RPS6KA5	1	0.188385	-0.923109		RPS6KA5	1	0.967557	-1.23227		RPS6KA5	1	0.316655	-0.451356
	CSNK2A2	2	0.419001	-0.922077		CSNK2A2	2	NA	NA		CSNK2A2	2	1.38052	-0.110895
	CSNK2A2	4	0.551372	-0.922077		CSNK2A2	4	0.739365	1		CSNK2A2	4	1.3563	-0.110895
	ART4	2	0.188496	-0.921704		ART4	2	0	-2.34545		ART4	2	0.081454	-0.999689
	ZBTB2	5	0.255662	-0.918968		ZBTB2	5	0.287728	-0.670834		ZBTB2	5	0.601382	1
	ZBTB2	3	0.552514	-0.918968		ZBTB2	3	0.900005	-0.670834		ZBTB2	3	3.07693	1
	SEPHS2	2	0.189797	-0.917518		SEPHS2	2	0.353854	-1.43809		SEPHS2	2	0.312898	-1.07587
	SPHK2	2	0.377031	-0.911263		SPHK2	2	2.55973	1		SPHK2	2	0.667937	-0.30166
	SPHK2	3	0.555603	-0.911263		SPHK2	3	1.15179	1		SPHK2	3	1.19534	-0.30166
	SIRT4	3	0.407067	-0.909732		SIRT4	3	1.93277	-0.693327		SIRT4	3	0.853656	1
	SIRT4	2	0.556154	-0.909732		SIRT4	2	1.733	-0.693327		SIRT4	2	0.842643	1
	NUP50	1	0.230568	-0.908714		NUP50	1	0.264562	-0.719226		NUP50	1	2.43114	-0.189596
	NUP50	3	0.556812	-0.908714		NUP50	3	1.07508	-0.719226		NUP50	3	1.09813	-0.189596
	ING3	2	0.407726	-0.904153		ING3	2	1.27859	1		ING3	2	0.764219	1
	ING3	4	0.558235	-0.904153		ING3	4	0.805401	1		ING3	4	1.06063	1
	LIFR	5	0.525444	-0.900627		LIFR	5	1.46298	-0.887003		LIFR	5	1.49033	-1.43251
	LIFR	1	0.559562	-0.900627		LIFR	1	0.19918	-0.887003		LIFR	1	0	-1.43251
	TKT	2	0.487347	-0.89812		TKT	2	1.85505	1		TKT	2	1.23209	-0.178837
	TKT	5	0.560222	-0.89812		TKT	5	0.839242	1		TKT	5	0.653314	-0.178837
	ARID5A	5	0.5337	-0.89762		ARID5A	5	0.958462	1		ARID5A	5	1.59416	1
	ARID5A	3	0.560423	-0.89762		ARID5A	3	0.613907	1		ARID5A	3	0.949094	1
	SETDB1	4	0.520294	-0.894627		SETDB1	4	0	-1.2084		SETDB1	4	0	-1.35029
	SETDB1	3	0.561681	-0.894627		SETDB1	3	0.515928	-1.2084		SETDB1	3	1.09381	-1.35029
	CD79A	5	0.533382	-0.892144		CD79A	5	0.336681	-0.579985		CD79A	5	0.596044	-0.868315
	CD79A	4	0.562328	-0.892144		CD79A	4	2.75532	-0.579985		CD79A	4	0.573152	-0.868315
	REXO1	5	0.403866	-0.890658		REXO1	5	0.655908	1		REXO1	5	0.469317	-0.183109
	REXO1	3	0.563223	-0.890658		REXO1	3	0.811261	1		REXO1	3	0.815296	-0.183109
	CDC40	3	0.234573	-0.88957		CDC40	3	1.27124	-2.01309		CDC40	3	0.0200212	-3.28032
	SRRM2	2	0.269355	-0.88819		SRRM2	2	0.139956	-0.950755		SRRM2	2	0.733618	-1.20568
	SRRM2	5	0.565052	-0.88819		SRRM2	5	1.52691	-0.950755		SRRM2	5	0.31911	-1.20568
	CLK4	5	0.2003	-0.886836		CLK4	5	0.741611	-0.242136		CLK4	5	1.85512	-0.181316
	PPP2R5D	3	0.517332	-0.886223		PPP2R5D	3	3.38879	-1.44799		PPP2R5D	3	0.734586	1
	PPP2R5D	5	0.565637	-0.886223		PPP2R5D	5	0.750441	-1.44799		PPP2R5D	5	1.16845	1
	YY1	5	0.533351	-0.884751		YY1	5	0.951156	1		YY1	5	0.759209	-0.464112
	YY1	3	0.566258	-0.884751		YY1	3	0.929794	1		YY1	3	0.540546	-0.464112
	PDPK1	3	0.497616	-0.883772		PDPK1	3	0.761486	-0.328705		PDPK1	3	1.31808	-0.0967464
	PDPK1	5	0.566632	-0.883772		PDPK1	5	0.633631	-0.328705		PDPK1	5	0.59156	-0.0967464
	STK19	1	0.337009	-0.882794		STK19	1	2.83114	1		STK19	1	1.84418	-0.46027
	STK19	3	0.566834	-0.882794		STK19	3	1.95456	1		STK19	3	1.59603	-0.46027
	PARP3	5	0.55304	-0.882306		PARP3	5	0.907393	-0.217607		PARP3	5	2.90001	-1.10237
	PARP3	4	0.566968	-0.882306		PARP3	4	1.31374	-0.217607		PARP3	4	0.591378	-1.10237
	KNDC1	4	0.423668	-0.880843		KNDC1	4	NA	NA		KNDC1	4	0	-1.51176
	KNDC1	2	0.56713	-0.880843		KNDC1	2	4.69051	1		KNDC1	2	0.413184	-1.51176
	TAF12	5	0.475454	-0.880356		TAF12	5	1.46447	1		TAF12	5	1.0814	-0.409326
	TAF12	1	0.567293	-0.880356		TAF12	1	1.18738	1		TAF12	1	0.730277	-0.409326
	TRIM28	5	0.242237	-0.878898		TRIM28	5	1.34727	-0.352307		TRIM28	5	0.963536	-0.411131
	TRIM28	3	0.567658	-0.878898		TRIM28	3	0.685946	-0.352307		TRIM28	3	1.30284	-0.411131
	MBD4	2	0.55591	-0.877443		MBD4	2	0.791025	-0.390472		MBD4	2	0.915428	-0.0975783
	MBD4	4	0.568369	-0.877443		MBD4	4	1.66517	-0.390472		MBD4	4	0.782159	-0.0975783
	NLK	2	0.534001	-0.875508		NLK	2	0.415494	-0.444059		NLK	2	0.393975	-0.262491
	NLK	1	0.568507	-0.875508		NLK	1	1.3717	-0.444059		NLK	1	2.03746	-0.262491
	SH3KBP1	2	0.520043	-0.874543		SH3KBP1	2	2.08295	-1.0675		SH3KBP1	2	0	-1.13087
	SH3KBP1	1	0.568648	-0.874543		SH3KBP1	1	1.49501	-1.0675		SH3KBP1	1	0.420096	-1.13087
	EGR3	5	0.203343	-0.874215		EGR3	5	10.2648	1		EGR3	5	0.286657	-1.17338
	CLK1	5	0.271854	-0.871177		CLK1	5	NA	NA		CLK1	5	1.21009	-1.7823
	CLK1	4	0.570323	-0.871177		CLK1	4	NA	NA		CLK1	4	0	-1.7823
	IPPK	5	0.329698	-0.869261		IPPK	5	1.68884	1		IPPK	5	0.228317	-1.42333
	IPPK	1	0.571757	-0.869261		IPPK	1	0.613331	1		IPPK	1	0.456803	-1.42333
	ACTR5	4	0.205693	-0.868056		ACTR5	4	0.651735	-0.325332		ACTR5	4	1.06197	-0.121272
	RBBP4	4	0.301957	-0.867351		RBBP4	4	0.168143	-0.94657		RBBP4	4	1.51923	1
	RBBP4	1	0.572562	-0.867351		RBBP4	1	0.494163	-0.94657		RBBP4	1	2.30048	1
	PRPF38A	2	0.205849	-0.866836		PRPF38A	2	0.601252	1		PRPF38A	2	0.950072	-0.426065
	PRDM11	5	0.532511	-0.865447		PRDM11	5	0	-1.29161		PRDM11	5	2.40737	-0.441538
	PRDM11	3	0.572991	-0.865447		PRDM11	3	0.865721	-1.29161		PRDM11	3	1.02547	-0.441538
	SAP130	4	0.20677	-0.860793		SAP130	4	9.31382	1		SAP130	4	0.126326	-0.734864
	PRKD3	4	0.21137	-0.856026		PRKD3	4	0.219958	-1.97287		PRKD3	4	5.00925	-0.124637
	CDYL	5	0.561964	-0.855543		CDYL	5	0.458662	-1.75588		CDYL	5	1.92492	-0.948499
	CDYL	3	0.577988	-0.855543		CDYL	3	0.362721	-1.75588		CDYL	3	0.0210076	-0.948499
	PPP2R5B	2	0.212593	-0.853664		PPP2R5B	2	3.47458	1		PPP2R5B	2	0.191869	-0.612252
	CD86	4	0.576506	-0.853208		CD86	4	0.549624	-0.32215		CD86	4	2.35363	-0.300327
	CD86	5	0.578728	-0.853208		CD86	5	5.38536	-0.32215		CD86	5	1.60273	-0.300327
	CACNB1	4	0.215865	-0.845511		CACNB1	4	0.272	-0.706105		CACNB1	4	0.567984	-0.660234
	TSSK2	5	0.549688	-0.842119		TSSK2	5	1.04835	1		TSSK2	5	0.519255	-0.144389
	TSSK2	1	0.582377	-0.842119		TSSK2	1	1.04213	1		TSSK2	1	0.60995	-0.144389
	ACTA2	3	0.46022	-0.840746		ACTA2	3	0.75661	1		ACTA2	3	0.661081	-0.372237
	ACTA2	4	0.582977	-0.840746		ACTA2	4	0.91281	1		ACTA2	4	1.2505	-0.372237
	PRKAB2	4	0.217383	-0.839792		PRKAB2	4	0.724208	1		PRKAB2	4	0.891256	-0.227839
	GTF2H1	1	0.519383	-0.838921		GTF2H1	1	0.56474	-0.238001		GTF2H1	1	1.18612	-0.150041
	GTF2H1	3	0.583779	-0.838921		GTF2H1	3	0.844761	-0.238001		GTF2H1	3	1.65306	-0.150041
	FDPS	5	0.503534	-0.838465		FDPS	5	0.797446	1		FDPS	5	0.812591	-0.459563
	FDPS	2	0.583914	-0.838465		FDPS	2	1.23463	1		FDPS	2	1.14848	-0.459563
	TXNRD1	3	0.548837	-0.837101		TXNRD1	3	0.643007	-0.234429		TXNRD1	3	1.10604	1
	TXNRD1	4	0.584243	-0.837101		TXNRD1	4	0.969073	-0.234429		TXNRD1	4	1.45439	1
	NEK1	3	0.219237	-0.836401		NEK1	3	0.872842	-1.10626		NEK1	3	5.75608	-0.353859
	VRK1	3	0.220477	-0.835277		VRK1	3	0.190649	-1.63961		VRK1	3	2.64696	1
	RPL22	3	0.258829	-0.834834		RPL22	3	0.608119	-0.779071		RPL22	3	1.00375	-0.865596
	RPL22	5	0.585614	-0.834834		RPL22	5	0.497252	-0.779071		RPL22	5	0.258031	-0.865596
	TNNC1	3	0.263815	-0.826328		TNNC1	3	0.578127	-0.873378		TNNC1	3	1.42136	-0.118767
	ETNK2	2	0.400767	-0.826292		ETNK2	2	0	-1.64146		ETNK2	2	2.34176	-0.455795
	ETNK2	5	0.588246	-0.826292		ETNK2	5	1.22755	-1.64146		ETNK2	5	0.270098	-0.455795
	KDR	2	0.580976	-0.824954		KDR	2	1.46544	1		KDR	2	0.366696	-0.875606
	KDR	3	0.588575	-0.824954		KDR	3	4.92514	1		KDR	3	0.373184	-0.875606
	MKNK2	3	0.357384	-0.824064		MKNK2	3	0.200843	-2.43886		MKNK2	3	0.409477	-1.07338
	MKNK2	2	0.58887	-0.824064		MKNK2	2	0.318554	-2.43886		MKNK2	2	1.90098	-1.07338
	LTK	4	0.505558	-0.823175		LTK	4	1.59506	1		LTK	4	0.879186	1
	LTK	3	0.589306	-0.823175		LTK	3	1.18371	1		LTK	3	1.20628	1
	HIRA	3	0.504112	-0.820515		HIRA	3	1.7733	1		HIRA	3	1.00064	1
	HIRA	5	0.590036	-0.820515		HIRA	5	2.71845	1		HIRA	5	0.698715	1
	AHCTF1	4	0.22593	-0.819884		AHCTF1	4	0.487846	-0.832176		AHCTF1	4	0.445257	-0.205355
	RAD17	3	0.227873	-0.815598		RAD17	3	1.09904	-0.485741		RAD17	3	0.827088	-1.06363
	RNF8	5	0.569875	-0.81523		RNF8	5	1.18306	-0.948763		RNF8	5	0.08094	-0.819887
	RNF8	4	0.592049	-0.81523		RNF8	4	0.77213	-0.948763		RNF8	4	1.10989	-0.819887
	NDUFA9	2	0.445895	-0.812604		NDUFA9	2	2.76645	-0.396025		NDUFA9	2	1.33394	-0.60744
	NDUFA9	3	0.5931	-0.812604		NDUFA9	3	0.445525	-0.396025		NDUFA9	3	1.12528	-0.60744
	ADPGK	1	0.509506	-0.809555		ADPGK	1	0.607824	1		ADPGK	1	0.486887	-0.572008
	ADPGK	5	0.594177	-0.809555		ADPGK	5	1.60612	1		ADPGK	5	1.12925	-0.572008
	CDKN1B	2	0.263616	-0.806521		CDKN1B	2	1.0719	1		CDKN1B	2	1.60703	-0.291233
	CDKN1B	4	0.59584	-0.806521		CDKN1B	4	0.701333	1		CDKN1B	4	0.749361	-0.291233
	CSF2RA	3	0.416591	-0.805657		CSF2RA	3	2.11762	1		CSF2RA	3	1.33788	1
	CSF2RA	2	0.59601	-0.805657		CSF2RA	2	1.19318	1		CSF2RA	2	0.746413	1
	SH3TC2	3	0.23181	-0.80509		SH3TC2	3	NA	NA		SH3TC2	3	0.266326	-0.921927
	PLK4	4	0.271673	-0.804845		PLK4	4	0.928926	-2.52816		PLK4	4	1.14662	-1.34775
	GCK	4	0.398122	-0.801355		GCK	4	1.17643	1		GCK	4	0.255897	-0.482786
	GCK	5	0.59822	-0.801355		GCK	5	0.905664	1		GCK	5	1.14376	-0.482786
	EFNB3	1	0.34754	-0.800498		EFNB3	1	NA	NA		EFNB3	1	0.825485	-0.978419
	EFNB3	2	0.59883	-0.800498		EFNB3	2	0.828021	1		EFNB3	2	0.55866	-0.978419
	NSMCE1	1	0.432925	-0.799642		NSMCE1	1	0.506908	-1.09512		NSMCE1	1	0.315803	-1.06491
	NSMCE1	3	0.599385	-0.799642		NSMCE1	3	0.677378	-1.09512		NSMCE1	3	0.296763	-1.06491
	MARK3	3	0.235868	-0.797904		MARK3	3	0.230211	-1.95512		MARK3	3	0.576793	-0.10496
	NME3	2	0.236132	-0.796889		NME3	2	2.03006	1		NME3	2	0.945418	-0.328904
	CHRNA4	4	0.238816	-0.790853		CHRNA4	4	1.67075	1		CHRNA4	4	1.00182	-0.0971295
	GABRA6	4	0.240961	-0.783931		GABRA6	4	NA	NA		GABRA6	4	0.39822	-0.257157
	PAH	4	0.241767	-0.781003		PAH	4	NA	NA		PAH	4	NA	NA
	BCKDK	3	0.246009	-0.772355		BCKDK	3	0.762425	-0.529947		BCKDK	3	0.413639	-0.742902
	LMTK3	3	0.246512	-0.771406		LMTK3	3	1.10484	-0.601457		LMTK3	3	0.531256	-0.134503
	EFEMP1	2	0.24714	-0.769516		EFEMP1	2	0.77213	1		EFEMP1	2	0.502349	-0.15602
	RPS27A	1	0.290672	-0.765962		RPS27A	1	0.373155	-0.590603		RPS27A	1	1.19787	-0.599159
	RAD52	4	0.253911	-0.760206		RAD52	4	1.32471	1		RAD52	4	0	-1.1889
	TJP2	2	0.296025	-0.757758		TJP2	2	2.51049	1		TJP2	2	0.33427	-1.92293
	IGF2R	5	0.257092	-0.755637		IGF2R	5	0.816155	1		IGF2R	5	0.308362	-1.24397
	SUFU	5	0.257437	-0.752022		SUFU	5	0	-1.35945		SUFU	5	0	-1.09059
	RUNX1	4	0.299959	-0.748288		RUNX1	4	0.353893	-0.546817		RUNX1	4	1.05898	-0.317585
	EFNA3	1	0.261879	-0.742258		EFNA3	1	0.750205	1		EFNA3	1	0.159244	-0.677311
	MYO3A	2	0.262118	-0.741384		MYO3A	2	NA	NA		MYO3A	2	3.26412	-0.112723
	AURKC	2	0.263546	-0.73964		AURKC	2	7.6927	-0.223007		AURKC	2	0.71951	-0.150423
	AEBP1	3	0.266346	-0.732747		AEBP1	3	0.75154	-0.323663		AEBP1	3	0.293974	-1.14698
	PDIK1L	5	0.266523	-0.731894		PDIK1L	5	0	-1.7429		PDIK1L	5	0.513139	-0.517208
	PGAM1	2	0.308925	-0.731413		PGAM1	2	0.863284	1		PGAM1	2	0.292043	-0.492971
	LSM11	5	0.268052	-0.729348		LSM11	5	0.483633	-0.340619		LSM11	5	0.619886	-0.426223
	MTOR	3	0.270309	-0.721814		MTOR	3	1.91913	-0.371007		MTOR	3	0.368886	-0.299116
	SLC22A12	5	0.271815	-0.71606		SLC22A12	5	0.282935	-1.57552		SLC22A12	5	0.901439	1
	TNK1	2	0.272199	-0.713621		TNK1	2	1.37954	1		TNK1	2	0.726837	-0.942385
	SMAD2	1	0.275079	-0.704817		SMAD2	1	1.18331	-0.923454		SMAD2	1	0.470463	-0.181673
	EYA1	2	0.276851	-0.700103		EYA1	2	2.7913	1		EYA1	2	2.48231	-0.114654
	PIK3IP1	3	0.277014	-0.699323		PIK3IP1	3	1.08124	1		PIK3IP1	3	0.745873	1
	H3F3A	4	0.28323	-0.689337		H3F3A	4	0.965092	1		H3F3A	4	0.471941	-0.523092
	CSNK1A1L	5	0.341195	-0.67247		CSNK1A1L	5	1.9573	1		CSNK1A1L	5	0.930258	1
	REN	3	0.342701	-0.669556		REN	3	1.05704	1		REN	3	1.37437	-0.342217
	TCF7L1	1	0.298208	-0.668011		TCF7L1	1	1.21915	-0.661284		TCF7L1	1	0.478825	-1.6573
	ADCK2	5	0.344639	-0.66609		ADCK2	5	1.39188	1		ADCK2	5	0.11059	-0.860751
	SLC29A1	5	0.298272	-0.665876		SLC29A1	5	0.892775	1		SLC29A1	5	1.00604	-0.491911
	AATK	5	0.298959	-0.66446		AATK	5	NA	NA		AATK	5	0	-3.06959
	SLC18A2	5	0.300309	-0.660244		SLC18A2	5	NA	NA		SLC18A2	5	2.34081	-0.0970017
	MAPKAPK5	1	0.301004	-0.659547		MAPKAPK5	1	9.26556	1		MAPKAPK5	1	0	-1.39531
	JAZF1	4	0.351103	-0.657567		JAZF1	4	7.00567	1		JAZF1	4	2.62621	-0.301206
	RAD54L	2	0.351691	-0.657006		RAD54L	2	1.00836	1		RAD54L	2	0.583813	-1.1862
	RYR1	5	0.30262	-0.6547		RYR1	5	NA	NA		RYR1	5	1.71673	1
	BLK	4	0.302833	-0.654014		BLK	4	0.341174	-2.22082		BLK	4	0.899388	1
	SIRT5	1	0.305346	-0.651961		SIRT5	1	0.118254	-1.54725		SIRT5	1	1.83148	-0.408926
	FLT4	3	0.306957	-0.648566		FLT4	3	NA	NA		FLT4	3	0.439504	-0.213412
	TP53RK	5	0.30778	-0.647217		TP53RK	5	1.08612	1		TP53RK	5	0.604557	-0.1534
	AKT1	3	0.308925	-0.644534		AKT1	3	1.40959	-1.00788		AKT1	3	1.2702	-0.267956
	BUB1	4	0.309823	-0.643201		BUB1	4	0.82794	1		BUB1	4	1.15936	1
	CHRM1	2	0.311886	-0.639889		CHRM1	2	0.494385	-0.324139		CHRM1	2	0.125284	-0.739159
	HIPK3	1	0.316846	-0.633357		HIPK3	1	0	-1.52192		HIPK3	1	0	-1.50097
	CKS1B	1	0.365884	-0.631587		CKS1B	1	0.66192	1		CKS1B	1	1.16492	1
	NPRL2	3	0.319726	-0.630778		NPRL2	3	0.405407	-0.716998		NPRL2	3	0.588213	-0.0989362
	SCN4A	3	0.319842	-0.630136		SCN4A	3	0.908294	-0.308445		SCN4A	3	0.408854	-0.860129
	MAP3K7	3	0.320569	-0.629496		MAP3K7	3	0.40873	-0.454909		MAP3K7	3	0.693106	-0.107185
	PDGFRB	5	0.322821	-0.625677		PDGFRB	5	0.786535	-0.399158		PDGFRB	5	0.300894	-0.400287
	HK1	4	0.323074	-0.625044		HK1	4	5.63011	-0.819277		HK1	4	1.69297	-0.298905
	KDM3B	3	0.323385	-0.624413		KDM3B	3	NA	NA		KDM3B	3	0.165751	-1.32777
	PIK3R2	4	0.323438	-0.623783		PIK3R2	4	0.696859	1		PIK3R2	4	0.845495	1
	SSTR1	1	0.324118	-0.621899		SSTR1	1	6.88482	1		SSTR1	1	0.805852	-0.511145
	AKAP9	1	0.374934	-0.621299		AKAP9	1	0.100377	-4.28416		AKAP9	1	0.243416	-2.51366
	CCNE1	1	0.327097	-0.615694		CCNE1	1	NA	NA		CCNE1	1	0.700064	-0.107607
	DAXX	5	0.378713	-0.615268		DAXX	5	11.296	1		DAXX	5	1.43001	-0.353393
	PDE7A	4	0.327535	-0.615079		PDE7A	4	NA	NA		PDE7A	4	1.09562	1
	GTF2H5	3	0.330215	-0.606589		GTF2H5	3	0.524186	-1.55372		GTF2H5	3	2.04058	1
	FGF10	1	0.331529	-0.604201		FGF10	1	5.22204	1		FGF10	1	0.786665	-1.25311
	KCNA1	4	0.331731	-0.603607		KCNA1	4	NA	NA		KCNA1	4	2.95653	-0.563844
	BRCA1	4	0.387131	-0.602547		BRCA1	4	0.423926	-0.510438		BRCA1	4	0.559655	-0.16263
	MYD88	3	0.333179	-0.60065		MYD88	3	0.137712	-0.958495		MYD88	3	0.613133	-0.104823
	SMNDC1	5	0.335404	-0.596554		SMNDC1	5	1.7481	-1.18859		SMNDC1	5	0.612072	-0.192234
	JUN	5	0.335722	-0.595392		JUN	5	1.04114	1		JUN	5	2.36669	-2.24462
	MMP2	1	0.33726	-0.593081		MMP2	1	2.51527	-0.343172		MMP2	1	1.46847	1
	CACNA1S	3	0.340537	-0.589643		CACNA1S	3	0.939704	1		CACNA1S	3	0.679321	-0.976922
	FOXD4L3	3	0.340927	-0.588505		FOXD4L3	3	0.60583	-0.883316		FOXD4L3	3	1.03791	-1.42123
	CAMKV	2	0.395904	-0.586127		CAMKV	2	1.14211	-0.270796		CAMKV	2	0.50857	-0.682507
	HGF	1	0.34325	-0.58399		HGF	1	0	-2.03971		HGF	1	0	-1.50672
	PI4KA	3	0.344375	-0.58287		PI4KA	3	1.89887	-0.273167		PI4KA	3	0.796054	1
	CPT2	1	0.34457	-0.582312		CPT2	1	NA	NA		CPT2	1	0.593184	-0.457297
	SQSTM1	1	0.346157	-0.578981		SQSTM1	1	0.957614	-0.277051		SQSTM1	1	0.502515	-0.934932
	DOT1L	1	0.34754	-0.578429		DOT1L	1	1.88331	1		DOT1L	1	0.338779	-0.342834
	SBK2	2	0.34754	-0.577328		SBK2	2	NA	NA		SBK2	2	0	-1.77753
	PKDCC	2	0.348402	-0.576779		PKDCC	2	0.70797	-0.210204		PKDCC	2	0.6137	-0.930661
	ING4	2	0.34853	-0.57623		ING4	2	0.896276	-0.227001		ING4	2	1.76252	1
	FANCG	1	0.352015	-0.571875		FANCG	1	1.04372	-0.209493		FANCG	1	0.20711	-0.580458
	GSR	2	0.352051	-0.571335		GSR	2	1.65887	-0.891008		GSR	2	0.390684	-0.867654
	SSTR5	2	0.352925	-0.570257		SSTR5	2	1.045	1		SSTR5	2	0.452086	-0.692952
	TYMS	2	0.353057	-0.569719		TYMS	2	0.062877	-1.49299		TYMS	2	2.07909	1
	E2F3	2	0.353775	-0.56811		E2F3	2	0.514753	-0.721547		E2F3	2	0.192672	-0.660822
	TCF19	4	0.354089	-0.567043		TCF19	4	5.60325	1		TCF19	4	0.51547	-0.70613
	EIF2AK1	5	0.356154	-0.563331		EIF2AK1	5	0.856582	1		EIF2AK1	5	1.01698	-0.177437
	IL2RA	2	0.357049	-0.561753		IL2RA	2	4.0341	1		IL2RA	2	1.36837	-0.154402
	BRD8	4	0.358376	-0.5581		BRD8	4	0.823069	1		BRD8	4	2.23992	1
	GLRA1	5	0.361972	-0.555515		GLRA1	5	6.38762	-1.56715		GLRA1	5	1.18073	1
	DIDO1	5	0.418059	-0.551725		DIDO1	5	1.67506	1		DIDO1	5	0.8828	-0.608038
	EPHA1	2	0.366636	-0.547878		EPHA1	2	3.69519	1		EPHA1	2	0	-1.61882
	CLTC	3	0.367172	-0.547376		CLTC	3	0.623411	-0.319653		CLTC	3	1.12973	-1.64938
	MAPK11	3	0.367609	-0.546873		MAPK11	3	0.306023	-0.641415		MAPK11	3	1.27601	-0.175015
	RARG	4	0.369184	-0.545372		RARG	4	0.793778	-0.516218		RARG	4	2.98921	-0.883827
	HR	5	0.37071	-0.544374		HR	5	2.91019	1		HR	5	0.6963	-1.01378
	SKP2	2	0.371385	-0.542884		SKP2	2	1.57193	-0.307998		SKP2	2	0.951133	1
	MPP1	5	0.372442	-0.541894		MPP1	5	0.791242	-0.567293		MPP1	5	0.589205	-0.3811
	GAK	1	0.373174	-0.540907		GAK	1	1.85199	-0.211203		GAK	1	0.118423	-0.755951
	HMGXB3	3	0.427443	-0.540728		HMGXB3	3	NA	NA		HMGXB3	3	1.08726	1
	CDK8	1	0.374624	-0.538942		CDK8	1	NA	NA		CDK8	1	0.622653	1
	EZH2	3	0.430622	-0.537538		EZH2	3	1.55089	-1.72141		EZH2	3	0.532971	-0.9277
	SRSF6	4	0.375123	-0.537476		SRSF6	4	0.145743	-2.08555		SRSF6	4	0.63157	1
	CBX7	1	0.37594	-0.536989		CBX7	1	0.186273	-0.99011		CBX7	1	0.983737	-0.108101
	FAM20B	4	0.376368	-0.536016		FAM20B	4	0.59193	-0.661626		FAM20B	4	2.15974	1
	PDSS2	3	0.377202	-0.534081		PDSS2	3	0.865146	-0.227312		PDSS2	3	1.25237	1
	UCHL5	1	0.378621	-0.533117		UCHL5	1	1.03035	1		UCHL5	1	0.128388	-0.732311
	CSNK1D	2	0.378782	-0.532156		CSNK1D	2	0.965632	1		CSNK1D	2	1.27028	1
	SEPHS1	1	0.380215	-0.531198		SEPHS1	1	5.77668	1		SEPHS1	1	2.51617	1
	IDH2	5	0.43861	-0.53047		IDH2	5	2.9666	-0.447364		IDH2	5	0.0277625	-1.02695
	CDH1	5	0.440426	-0.529307		CDH1	5	1.05115	1		CDH1	5	0.172057	-2.33582
	PAK2	2	0.381943	-0.528815		PAK2	2	0.722214	-0.989372		PAK2	2	1.1906	-0.229372
	CCND1	1	0.382601	-0.528341		CCND1	1	0.245678	-0.759796		CCND1	1	0.172011	-0.649289
	OGG1	4	0.384069	-0.527394		OGG1	4	NA	NA		OGG1	4	0	-1.32576
	EPS8	3	0.384832	-0.525509		EPS8	3	0.954438	1		EPS8	3	0.32378	-0.73598
	RPS6KB2	3	0.385153	-0.524102		RPS6KB2	3	0.758218	1		RPS6KB2	3	0	-1.1551
	CAD	1	0.387647	-0.518534		CAD	1	1.86198	1		CAD	1	0.78469	-0.380354
	ERN2	1	0.38767	-0.518075		ERN2	1	0.276584	-0.914537		ERN2	1	0.725736	-0.653497
	WDR83	2	0.449421	-0.516401		WDR83	2	1.27836	1		WDR83	2	0.569667	-0.556786
	CLK3	1	0.389275	-0.516243		CLK3	1	5.47047	1		CLK3	1	1.55255	-0.249904
	FICD	4	0.390517	-0.513062		FICD	4	2.70915	1		FICD	4	0.79227	-0.676455
	DVL3	4	0.390722	-0.512158		DVL3	4	0.655441	1		DVL3	4	1.70391	-0.20934
	MEN1	3	0.392134	-0.509912		MEN1	3	2.49208	1		MEN1	3	2.04501	-0.517972
	KCNH5	4	0.393728	-0.508126		KCNH5	4	0.214481	-0.917092		KCNH5	4	0.232308	-1.16965
	NFKBIA	3	0.393834	-0.507681		NFKBIA	3	1.532	-0.360671		NFKBIA	3	0.531485	-0.134066
	EPOR	5	0.395114	-0.505907		EPOR	5	3.12832	1		EPOR	5	3.35556	-0.299538
	NQO2	2	0.396057	-0.504143		NQO2	2	1.11584	1		NQO2	2	0.475105	-0.177786
	NPR3	1	0.397674	-0.50108		NPR3	1	4.35808	-1.05537		NPR3	1	1.13824	1
	NSD1	2	0.463387	-0.499007		NSD1	2	1.54426	-0.578113		NSD1	2	2.8989	-0.35404
	SUPT7L	2	0.399521	-0.498046		SUPT7L	2	0.335409	-0.727668		SUPT7L	2	0.787524	-0.460495
	STK38	2	0.400945	-0.496325		STK38	2	3.8055	1		STK38	2	0.320651	-0.369216
	EPHB1	4	0.401996	-0.494613		EPHB1	4	1.78104	1		EPHB1	4	0.615462	-0.401218
	PIK3C2G	1	0.402485	-0.493761		PIK3C2G	1	0.218292	-1.08872		PIK3C2G	1	0	-1.26944
	UCK1	4	0.403228	-0.492063		UCK1	4	0.60468	1		UCK1	4	1.57729	-0.100114
	USP22	3	0.403913	-0.489954		USP22	3	1.05224	1		USP22	3	0.658461	-0.560114
	RXRB	1	0.404741	-0.488695		RXRB	1	0.847025	-0.91279		RXRB	1	0.731642	-1.33328
	CDK12	3	0.405611	-0.487859		CDK12	3	9.98382	-0.745173		CDK12	3	2.41384	-0.467073
	TADA2A	4	0.409814	-0.482066		TADA2A	4	NA	NA		TADA2A	4	0.925085	-0.801385
	VPS8	4	0.552649	-0.481416		VPS8	4	0.515103	-1.79282		VPS8	4	2.00752	-0.449029
	AMHR2	1	0.41062	-0.481247		AMHR2	1	0.676279	-0.851105		AMHR2	1	0.208554	-2.61572
	PIP4K2C	1	0.412463	-0.479209		PIP4K2C	1	0.314948	-0.875626		PIP4K2C	1	2.22451	-0.202788
	APBB1	2	0.413181	-0.478803		APBB1	2	0.581069	-1.01919		APBB1	2	0.746811	1
	MBD5	2	0.413389	-0.478398		MBD5	2	2.19825	1		MBD5	2	3.22943	1
	RPS6KA2	2	0.414114	-0.477588		RPS6KA2	2	0.836628	-0.425884		RPS6KA2	2	0.793352	-1.03868
	AR	5	0.414281	-0.476781		AR	5	0.648138	-1.1003		AR	5	0	-2.16754
	KMT2A	2	0.481575	-0.475874		KMT2A	2	1.2046	1		KMT2A	2	0.782094	-0.155761
	TDP1	1	0.41606	-0.475574		TDP1	1	1.18617	-0.926631		TDP1	1	0.138146	-0.709302
	CDK19	5	0.416235	-0.474772		CDK19	5	0	-1.85899		CDK19	5	0.0194462	-0.960634
	MITF	4	0.416689	-0.473175		MITF	4	1.53904	-0.701304		MITF	4	0.67309	-1.08634
	TTBK1	1	0.416862	-0.472776		TTBK1	1	2.95932	1		TTBK1	1	1.1101	1
	STAT6	5	0.417632	-0.471982		STAT6	5	1.09163	1		STAT6	5	1.11598	-0.304016
	PRKAG2	1	0.418881	-0.470793		PRKAG2	1	0.407123	-0.457972		PRKAG2	1	0.0411149	-0.903388
	FANCE	3	0.421946	-0.467647		FANCE	3	0.251391	-0.748775		FANCE	3	0.726705	-0.405145
	PIK3R4	2	0.488677	-0.464912		PIK3R4	2	0.727621	-1.31343		PIK3R4	2	1.06298	1
	MECP2	5	0.488862	-0.464595		MECP2	5	1.04115	1		MECP2	5	0.670178	-0.147616
	HIF1A	3	0.424772	-0.463758		HIF1A	3	0.454724	-1.43801		HIF1A	3	1.54	-0.171502
	DMRT1	4	0.427272	-0.461449		DMRT1	4	0.566035	-0.235559		DMRT1	4	0.498577	-1.09945
	DMPK	1	0.429062	-0.459537		DMPK	1	21.6196	1		DMPK	1	0	-1.69279
	ANKK1	1	0.429616	-0.459156		ANKK1	1	1.21084	-0.829234		ANKK1	1	0	-2.22538
	INTS4	2	0.429874	-0.458776		INTS4	2	0.882558	1		INTS4	2	1.14654	-0.748343
	NEK8	3	0.43108	-0.457638		NEK8	3	0.740589	-0.787094		NEK8	3	0.605088	1
	PLK2	5	0.431895	-0.456881		PLK2	5	NA	NA		PLK2	5	0.673921	-0.617132
	ARID1A	2	0.433809	-0.456127		ARID1A	2	1.21537	1		ARID1A	2	0.506415	-1.06471
	NUP98	1	0.495524	-0.454934		NUP98	1	0.33983	-1.70719		NUP98	1	0.266626	-0.543548
	CCL3	4	0.434783	-0.454623		CCL3	4	NA	NA		CCL3	4	1.47624	-1.89558
	TAF1L	5	0.434881	-0.454248		TAF1L	5	0.523945	-0.859173		TAF1L	5	0.62269	1
	MYO3B	2	0.437015	-0.452754		MYO3B	2	0	-1.39118		MYO3B	2	0.412936	-0.746005
	CDK4	1	0.437834	-0.451638		CDK4	1	0.730827	1		CDK4	1	0.570047	-0.796001
	MAP3K1	5	0.438998	-0.450896		MAP3K1	5	18.1451	-1.44379		MAP3K1	5	0.193827	-1.02843
	SMARCE1	2	0.499652	-0.450366		SMARCE1	2	NA	NA		SMARCE1	2	0.730249	1
	FLT3	3	0.441125	-0.449419		FLT3	3	1.10175	1		FLT3	3	0.8777	1
	PLEKHA4	4	0.501724	-0.446759		PLEKHA4	4	0.910736	-2.53238		PLEKHA4	4	0.820642	-1.25967
	NPTXR	5	0.443466	-0.44612		NPTXR	5	0.891402	1		NPTXR	5	1.38472	-0.385785
	TSC2	1	0.443528	-0.445755		TSC2	1	1.87207	1		TSC2	1	0.254994	-0.559394
	SPI1	4	0.444296	-0.44394		SPI1	4	4.09229	1		SPI1	4	0	-1.10139
	CACNA1D	2	0.504081	-0.442899		CACNA1D	2	1.17073	-0.950161		CACNA1D	2	0.36078	-1.22276
	GFRA4	1	0.445069	-0.442496		GFRA4	1	3.75467	1		GFRA4	1	0.244392	-0.511886
	SGOL2	3	0.445426	-0.441059		SGOL2	3	10.9385	1		SGOL2	3	0.479674	-0.174672
	POLM	3	0.506457	-0.440256		POLM	3	0.482644	-0.815368		POLM	3	0.630822	-0.322712
	PIP5K1C	3	0.50734	-0.438797		PIP5K1C	3	0.191022	-1.57844		PIP5K1C	3	0.332082	-0.857864
	DAK	5	0.448351	-0.43856		DAK	5	NA	NA		DAK	5	0.140392	-1.86159
	FANCI	5	0.449612	-0.437496		FANCI	5	1.56708	1		FANCI	5	0.845863	-0.158893
	UGT1A10	4	0.450216	-0.436435		UGT1A10	4	0.845666	-0.248409		UGT1A10	4	0.360942	-1.74094
	TSHR	4	0.451025	-0.435027		TSHR	4	1.68193	1		TSHR	4	0.400423	-0.414157
	UQCR10	1	0.454146	-0.433276		UQCR10	1	0.364939	-1.38923		UQCR10	1	1.01172	1
	CACNA1F	5	0.455258	-0.431535		CACNA1F	5	0	-2.02097		CACNA1F	5	0.265665	-2.83315
	SMUG1	2	0.456346	-0.430495		SMUG1	2	1.09042	1		SMUG1	2	0.345533	-0.334191
	SMAD6	1	0.45682	-0.43015		SMAD6	1	0.8498	-1.50432		SMAD6	1	0.832692	-0.348674
	FOXL2	2	0.457716	-0.428771		FOXL2	2	0.0832689	-1.0514		FOXL2	2	2.04505	1
	TGFBR3	3	0.458706	-0.428427		TGFBR3	3	0.926556	-0.219988		TGFBR3	3	0.897949	-0.78217
	TERF1	1	0.458974	-0.427399		TERF1	1	NA	NA		TERF1	1	3.49476	-0.191855
	CLSPN	5	0.459212	-0.427056		CLSPN	5	0.145901	-1.03341		CLSPN	5	0.255826	-0.563845
	DEF8	4	0.460019	-0.426373		DEF8	4	0.425013	-0.42727		DEF8	4	2.07779	-0.0931768
	DYRK2	1	0.460769	-0.425692		DYRK2	1	2.62881	-1.02654		DYRK2	1	0.614367	-0.461083
	EPC1	5	0.460801	-0.425352		EPC1	5	0.64551	1		EPC1	5	0.855287	1
	SLC16A4	5	0.461082	-0.424673		SLC16A4	5	0	-1.20264		SLC16A4	5	1.22131	1
	NHEJ1	2	0.51942	-0.424027		NHEJ1	2	10.1921	1		NHEJ1	2	0.533162	-0.183068
	RDH8	2	0.462903	-0.422982		RDH8	2	1.6086	-0.26245		RDH8	2	2.02464	-0.176279
	TCEAL8	5	0.46298	-0.422309		TCEAL8	5	0.706136	-0.265626		TCEAL8	5	0.31864	-1.08425
	GABRA1	1	0.463387	-0.421637		GABRA1	1	0.99189	1		GABRA1	1	2.04804	-0.44694
	TNFAIP3	4	0.463998	-0.420966		TNFAIP3	4	1.76946	-0.221643		TNFAIP3	4	0.723102	-0.12407
	APEX2	4	0.52182	-0.419625		APEX2	4	0.460646	-0.448277		APEX2	4	1.83232	-0.2015
	HDAC8	3	0.52182	-0.419352		HDAC8	3	2.67895	1		HDAC8	3	0.542936	-0.771895
	MTA3	2	0.466476	-0.418631		MTA3	2	0.30224	-1.09619		MTA3	2	3.34196	1
	MYSM1	3	0.467249	-0.418299		MYSM1	3	1.46997	-0.326772		MYSM1	3	2.22134	-0.477116
	CD34	5	0.467348	-0.417968		CD34	5	0.580411	-0.217163		CD34	5	1.71923	-0.40179
	PTGER1	5	0.467424	-0.417637		PTGER1	5	0.794646	1		PTGER1	5	1.25222	1
	RECQL	4	0.46793	-0.416975		RECQL	4	0.688992	1		RECQL	4	1.81069	1
	PTGFR	4	0.468713	-0.416315		PTGFR	4	NA	NA		PTGFR	4	0	-1.19711
	PRDM10	1	0.470408	-0.414345		PRDM10	1	0.725049	-0.245673		PRDM10	1	1.7219	-0.248549
	OXSR1	3	0.471034	-0.414018		OXSR1	3	NA	NA		OXSR1	3	0.169297	-0.658847
	CHRAC1	2	0.471655	-0.413365		CHRAC1	2	0.777839	-0.997912		CHRAC1	2	0.65537	-1.09231
	NAGK	3	0.471769	-0.413039		NAGK	3	0.988326	1		NAGK	3	1.77389	-0.549253
	AK2	2	0.472022	-0.412713		AK2	2	1.19489	1		AK2	2	0.851857	-0.831864
	HSF4	1	0.527803	-0.412608		HSF4	1	0.936967	-0.263186		HSF4	1	0.416686	-1.2243
	FASTKD5	1	0.472412	-0.412063		FASTKD5	1	0.660866	1		FASTKD5	1	1.34962	1
	MBD1	1	0.473058	-0.411414		MBD1	1	52.8612	-1.14939		MBD1	1	0.553896	-0.440676
	ALDH2	5	0.473482	-0.41109		ALDH2	5	0.912297	1		ALDH2	5	0.71543	-0.0948521
	RNMT	1	0.474319	-0.408834		RNMT	1	2.51516	-0.924086		RNMT	1	1.54468	1
	NMRK2	2	0.474876	-0.408513		NMRK2	2	0	-1.73792		NMRK2	2	1.23193	-0.507878
	MAP4K4	2	0.533597	-0.406798		MAP4K4	2	0.655941	1		MAP4K4	2	0.35464	-1.01475
	MPP3	4	0.476461	-0.406595		MPP3	4	1.07932	-0.675983		MPP3	4	0.328488	-1.1435
	HDAC7	3	0.47684	-0.405323		HDAC7	3	0.6317	1		HDAC7	3	0.861375	-1.27355
	MEAF6	4	0.477333	-0.404689		MEAF6	4	1.22456	-0.383234		MEAF6	4	1.26165	-0.687662
	CDKL2	2	0.477649	-0.403741		CDKL2	2	0.885875	1		CDKL2	2	1.45171	1
	XRCC2	3	0.478664	-0.402482		XRCC2	3	0.766297	-1.56771		XRCC2	3	0.508884	-0.150825
	CHRNA7	5	0.47868	-0.402168		CHRNA7	5	1.63122	-0.228403		CHRNA7	5	1.55548	-0.471153
	NUP205	2	0.479681	-0.401229		NUP205	2	4.02151	1		NUP205	2	0.442776	-0.479815
	SND1	5	0.482224	-0.398429		SND1	5	0.422993	-0.433588		SND1	5	1.17738	-0.864357
	NAA40	3	0.541553	-0.398294		NAA40	3	1.4921	1		NAA40	3	0.501624	-0.566436
	ERCC3	3	0.483805	-0.397193		ERCC3	3	0.829024	-0.953723		ERCC3	3	0.642375	-0.371163
	RPAIN	3	0.484277	-0.39627		RPAIN	3	1.13536	-1.23846		RPAIN	3	0.573165	-1.7304
	DYRK3	4	0.484588	-0.395962		DYRK3	4	0.216573	-1.58474		DYRK3	4	1.08283	-0.114205
	FASTKD3	4	0.484588	-0.395349		FASTKD3	4	1.13523	1		FASTKD3	4	2.16505	-0.402465
	TRIP12	1	0.484717	-0.395043		TRIP12	1	0.404565	-0.722689		TRIP12	1	0.433224	-0.898098
	PTK2	5	0.484808	-0.394737		PTK2	5	0.146173	-1.11348		PTK2	5	1.33023	-0.110678
	SAT1	5	0.484849	-0.393822		SAT1	5	1.33836	-0.530431		SAT1	5	2.0561	1
	PRX	4	0.485308	-0.393214		PRX	4	2.08002	1		PRX	4	0.693958	1
	SUV420H1	4	0.486646	-0.392303		SUV420H1	4	1.35496	1		SUV420H1	4	0.442776	-0.37868
	CHD6	1	0.486874	-0.391698		CHD6	1	0.420931	-0.43644		CHD6	1	0.670538	1
	SOX10	4	0.487362	-0.391094		SOX10	4	0.485506	-0.336836		SOX10	4	0.122145	-1.1093
	SMARCA1	5	0.488447	-0.38989		SMARCA1	5	0.414649	-0.445532		SMARCA1	5	1.44255	1
	RHOA	4	0.547421	-0.38954		RHOA	4	1.43162	-0.30662		RHOA	4	0.781227	-1.17295
	NUAK1	3	0.488598	-0.38929		NUAK1	3	1.80059	-0.53877		NUAK1	3	0.687674	-0.855845
	EIF2AK4	5	0.489232	-0.388093		EIF2AK4	5	2.39491	1		EIF2AK4	5	0.845749	-0.442608
	MMS19	3	0.489293	-0.387795		MMS19	3	1.17788	-0.354977		MMS19	3	1.41693	-0.219466
	MGEA5	5	0.489686	-0.387199		MGEA5	5	0.479562	-0.346009		MGEA5	5	0.854399	-0.827522
	CD3E	3	0.55078	-0.386111		CD3E	3	5.56946	1		CD3E	3	1.50734	1
	TAF9	1	0.49227	-0.383652		TAF9	1	1.28229	-0.488703		TAF9	1	1.11721	-0.413288
	EZH1	5	0.55272	-0.382964		EZH1	5	0.780369	-1.63341		EZH1	5	1.69731	-1.55996
	STK17A	1	0.492677	-0.382772		STK17A	1	1.86064	1		STK17A	1	0.763726	-0.445489
	NCOA1	4	0.492779	-0.38248		NCOA1	4	NA	NA		NCOA1	4	1.31111	1
	MAPK13	2	0.49291	-0.382187		MAPK13	2	0.586915	-0.967989		MAPK13	2	0.343124	-1.45934
	MPHOSPH8	4	0.493477	-0.381604		MPHOSPH8	4	NA	NA		MPHOSPH8	4	1.47364	1
	TK1	1	0.49374	-0.381021		TK1	1	0.70793	1		TK1	1	0.836877	-0.175703
	KCNH2	1	0.49428	-0.38015		KCNH2	1	NA	NA		KCNH2	1	4.35396	1
	PIM3	4	0.494668	-0.37986		PIM3	4	2.37755	1		PIM3	4	1.45513	-0.518223
	BRD7	5	0.495556	-0.379281		BRD7	5	0.316077	-1.2907		BRD7	5	1.03271	-0.574983
	ZHX1	3	0.495805	-0.378992		ZHX1	3	3.04647	-0.764486		ZHX1	3	0.0216394	-0.947008
	ABCG2	2	0.49585	-0.378703		ABCG2	2	0.73076	-0.291602		ABCG2	2	0.600328	1
	MAST2	3	0.496827	-0.378127		MAST2	3	0.32228	-0.605675		MAST2	3	0.0513936	-1.66485
	H1FX	1	0.497673	-0.377552		H1FX	1	0.796943	1		H1FX	1	1.47377	-0.542415
	TSHZ2	2	0.557475	-0.377481		TSHZ2	2	0.943256	-1.25311		TSHZ2	2	0.705735	-1.16499
	ITGB3BP	2	0.497752	-0.377264		ITGB3BP	2	0.339846	-1.06874		ITGB3BP	2	0.706428	-0.520977
	VPS72	3	0.498376	-0.376691		VPS72	3	2.07314	1		VPS72	3	0.612972	-0.141321
	CAMK2B	5	0.498615	-0.376405		CAMK2B	5	0.70664	1		CAMK2B	5	1.86672	1
	CDK6	3	0.498791	-0.376119		CDK6	3	1.60979	-0.233465		CDK6	3	0.208832	-0.686539
	CDCP2	4	0.499289	-0.375833		CDCP2	4	1.15978	-0.960062		CDCP2	4	0.451786	-0.199333
	SIRT7	5	0.500049	-0.374409		SIRT7	5	0.811982	1		SIRT7	5	0.62209	-0.149651
	HMGA1	1	0.500752	-0.373558		HMGA1	1	1.35552	-1.03232		HMGA1	1	0.667654	-0.875146
	MOB1B	3	0.500799	-0.373275		MOB1B	3	0.235079	-1.79236		MOB1B	3	2.40431	1
	NADK	4	0.50147	-0.372428		NADK	4	1.07523	-0.243981		NADK	4	0.85132	1
	PRKG1	3	0.501727	-0.371583		PRKG1	3	1.50252	-0.406822		PRKG1	3	1.47311	1
	ILK	1	0.502358	-0.371302		ILK	1	1.28572	-0.248926		ILK	1	1.46749	-0.111915
	ITPK1	2	0.502461	-0.371022		ITPK1	2	0.636653	1		ITPK1	2	2.73414	1
	PARP4	4	0.502962	-0.370461		PARP4	4	2.17105	-1.27649		PARP4	4	1.73449	-0.725372
	MPP2	4	0.503233	-0.370181		MPP2	4	0.470355	-0.359304		MPP2	4	0.465108	-0.559948
	LDHA	5	0.503264	-0.369902		LDHA	5	0.483977	-0.981401		LDHA	5	0.683171	-0.294935
	SMG1	4	0.503567	-0.369343		SMG1	4	0.806028	-0.556635		SMG1	4	0.570205	-0.109096
	MAP2K2	5	0.50508	-0.367122		MAP2K2	5	0.72016	-0.285632		MAP2K2	5	1.2582	-0.231538
	GTF2H4	1	0.505304	-0.366569		GTF2H4	1	0.579315	-0.697326		GTF2H4	1	1.26426	1
	NACA	1	0.506602	-0.365468		NACA	1	1.14574	1		NACA	1	0.375397	-0.465249
	HSP90AB1	2	0.507063	-0.364918		HSP90AB1	2	1.13882	1		HSP90AB1	2	0.700428	-0.462074
	GABRR2	3	0.507925	-0.363823		GABRR2	3	2.04387	1		GABRR2	3	0.851957	1
	TRPA1	4	0.50801	-0.36355		TRPA1	4	NA	NA		TRPA1	4	0	-1.17114
	MED4	3	0.50828	-0.363005		MED4	3	0.867841	-0.74697		MED4	3	0.299336	-1.31192
	ACACA	1	0.56859	-0.362987		ACACA	1	2.35078	-3.3618		ACACA	1	1.81003	-2.89358
	LEF1	1	0.508817	-0.362461		LEF1	1	1.64283	-0.242973		LEF1	1	0.540723	-0.128094
	SETBP1	5	0.569528	-0.362316		SETBP1	5	0.80493	1		SETBP1	5	1.56343	-1.14281
	HDAC10	5	0.508966	-0.362189		HDAC10	5	1.00377	-0.431467		HDAC10	5	0.995382	-0.622082
	NFRKB	1	0.508998	-0.361918		NFRKB	1	1.16388	-0.244487		NFRKB	1	0.610751	-1.18497
	CHD1	1	0.510011	-0.361105		CHD1	1	1.74779	-0.392311		CHD1	1	2.32259	1
	STK17B	2	0.510151	-0.360835		STK17B	2	1.25747	-0.441133		STK17B	2	2.42177	1
	GNRHR	5	0.511061	-0.360025		GNRHR	5	0.24271	-0.806089		GNRHR	5	5.05465	-0.180604
	IRS2	3	0.51148	-0.359218		IRS2	3	2.75761	1		IRS2	3	0.604033	-0.627974
	PANK1	5	0.511501	-0.35895		PANK1	5	0.993251	1		PANK1	5	1.02284	-1.8639
	NANOG	2	0.512363	-0.358414		NANOG	2	0.48611	-1.70097		NANOG	2	1.21683	1
	GABRG3	3	0.513737	-0.357345		GABRG3	3	1.03139	1		GABRG3	3	0.947203	1
	USP21	5	0.575972	-0.356562		USP21	5	0.964567	-1.15162		USP21	5	0.692106	1
	JMJD4	1	0.514875	-0.356546		JMJD4	1	0.447902	-0.392926		JMJD4	1	0	-1.45754
	YES1	4	0.515904	-0.354956		YES1	4	1.22539	-0.45529		YES1	4	0.739476	1
	DRD3	1	0.51669	-0.3539		DRD3	1	1.71366	-0.887206		DRD3	1	0.6887	1
	PI4K2A	3	0.516747	-0.353637		PI4K2A	3	0.260318	-0.730246		PI4K2A	3	0	-1.69443
	FOXM1	5	0.516832	-0.353374		FOXM1	5	0.866233	-0.266869		FOXM1	5	0.268205	-0.953676
	PRKD2	1	0.517766	-0.35285		PRKD2	1	0.857448	-0.445902		PRKD2	1	0.19803	-1.30298
	SUZ12	1	0.518196	-0.352326		SUZ12	1	NA	NA		SUZ12	1	0	-1.08847
	ADCK3	4	0.518741	-0.351803		ADCK3	4	0	-3.06085		ADCK3	4	0.012042	-2.20841
	CDK13	3	0.580928	-0.349644		CDK13	3	1.66245	-1.87271		CDK13	3	0.222174	-3.07885
	ALK	1	0.520337	-0.348687		ALK	1	1.1982	1		ALK	1	0.357782	-2.9838
	PARP9	4	0.520772	-0.348171		PARP9	4	1.35609	-0.346268		PARP9	4	1.17427	1
	GABRQ	1	0.520878	-0.347914		GABRQ	1	1.80964	-0.271632		GABRQ	1	1.14715	-0.116313
	PANK3	1	0.582624	-0.347518		PANK3	1	1.02473	-0.332507		PANK3	1	1.51982	-0.503828
	USP1	2	0.582782	-0.347306		USP1	2	1.89523	1		USP1	2	0.401242	-0.95468
	PAK4	5	0.521602	-0.346886		PAK4	5	0.183913	-1.30337		PAK4	5	1.03277	1
	SERPINA6	3	0.52174	-0.34663		SERPINA6	3	2.79005	-0.209777		SERPINA6	3	0.700064	-0.268695
	BRD3	3	0.522477	-0.345863		BRD3	3	0.827434	1		BRD3	3	1.59211	1
	EPHA2	4	0.522858	-0.345608		EPHA2	4	0.939884	1		EPHA2	4	0.421177	-0.726876
	FAM20C	2	0.523256	-0.345353		FAM20C	2	1.5661	1		FAM20C	2	0.814994	1
	KLK5	5	0.523268	-0.345098		KLK5	5	2.42073	1		KLK5	5	1.22317	1
	DRD5	2	0.523665	-0.344843		DRD5	2	0.752057	1		DRD5	2	1.05141	-0.442618
	FBXO11	2	0.523943	-0.344335		FBXO11	2	2.11784	-0.578862		FBXO11	2	0.568715	-0.109812
	PIK3CG	5	0.524393	-0.344081		PIK3CG	5	0	-1.31718		PIK3CG	5	0.298665	-1.0918
	AK5	4	0.524429	-0.343828		AK5	4	0.924124	1		AK5	4	0.621504	-0.553887
	SRC	3	0.524505	-0.343575		SRC	3	1.09366	-0.423132		SRC	3	1.26266	1
	MYBL2	3	0.524667	-0.343322		MYBL2	3	0.465656	-0.364536		MYBL2	3	0.982893	-0.38964
	TAF5	4	0.586654	-0.342482		TAF5	4	1.17763	-0.923671		TAF5	4	0.778781	-0.600884
	WRNIP1	4	0.525527	-0.341809		WRNIP1	4	0.33678	-0.579423		WRNIP1	4	0.771888	-0.894492
	PHF15	1	0.587563	-0.340824		PHF15	1	0.407848	-2.29336		PHF15	1	2.61876	-0.404531
	TAB2	3	0.526316	-0.340805		TAB2	3	1.01176	-0.208927		TAB2	3	0.310626	-1.2071
	NPFFR2	2	0.526691	-0.340555		NPFFR2	2	0.424547	-0.429711		NPFFR2	2	9.68572	1
	TYRO3	2	0.588728	-0.339588		TYRO3	2	2.01305	1		TYRO3	2	0.394537	-0.978625
	WDR48	5	0.528589	-0.339556		WDR48	5	0.796484	1		WDR48	5	1.44894	-0.573145
	KCNH8	4	0.528764	-0.339306		KCNH8	4	0.728488	-0.706912		KCNH8	4	1.55309	1
	FGF23	2	0.529585	-0.339058		FGF23	2	0.557414	-0.246866		FGF23	2	1.67093	1
	COL4A3BP	4	0.530473	-0.338312		COL4A3BP	4	0.856618	-1.78481		COL4A3BP	4	0.869293	1
	HTR1F	5	0.531134	-0.337569		HTR1F	5	1.03567	-0.418041		HTR1F	5	2.30549	-0.122863
	TP53BP1	2	0.531235	-0.337322		TP53BP1	2	0.849343	-0.965443		TP53BP1	2	0.148864	-0.694478
	GPR124	5	0.531326	-0.337075		GPR124	5	0.739958	1		GPR124	5	0.889028	-0.158376
	BRWD3	2	0.531771	-0.336582		BRWD3	2	0.674677	1		BRWD3	2	1.43312	1
	TRIM33	4	0.532848	-0.335843		TRIM33	4	1.51169	-0.773081		TRIM33	4	0.527995	-1.08004
	INO80B	5	0.533248	-0.335598		INO80B	5	0.465636	-0.364814		INO80B	5	2.70175	-0.277178
	GGCX	4	0.533338	-0.335107		GGCX	4	1.72338	1		GGCX	4	1.02157	-1.543
	PAK6	2	0.535987	-0.331942		PAK6	2	1.50229	1		PAK6	2	1.29824	-0.681711
	ELF3	5	0.538843	-0.331217		ELF3	5	0.785582	1		ELF3	5	1.06925	1
	GATAD2A	1	0.597156	-0.330096		GATAD2A	1	1.7389	-1.23297		GATAD2A	1	0.431706	-0.283209
	TREX2	3	0.54027	-0.329533		TREX2	3	2.55439	1		TREX2	3	0.438477	-0.685488
	TCEAL1	5	0.540419	-0.329054		TCEAL1	5	0.517798	-0.687918		TCEAL1	5	1.22952	-0.991238
	PTH1R	3	0.54046	-0.328815		PTH1R	3	1.12381	1		PTH1R	3	0.371703	-0.528787
	VAMP2	3	0.540542	-0.328576		VAMP2	3	1.41265	1		VAMP2	3	0.465298	-0.947505
	IRS1	3	0.540732	-0.328099		IRS1	3	0.834008	1		IRS1	3	0.63204	1
	PRDM7	2	0.540749	-0.327861		PRDM7	2	0.980168	-0.953833		PRDM7	2	0.794008	-0.45617
	KDM2A	3	0.540814	-0.327623		KDM2A	3	1.4663	-1.47007		KDM2A	3	0.615722	-0.623886
	SP100	3	0.540878	-0.327385		SP100	3	1.13788	-1.1831		SP100	3	0.660446	-0.99104
	IFNGR2	5	0.541166	-0.326673		IFNGR2	5	0.847062	-0.544281		IFNGR2	5	1.16821	1
	NEK6	4	0.541701	-0.326199		NEK6	4	1.05637	-1.36928		NEK6	4	2.2393	1
	MBTD1	2	0.542262	-0.325254		MBTD1	2	3.21529	1		MBTD1	2	0.0889282	-0.809316
	TPK1	1	0.542366	-0.324783		TPK1	1	2.69682	-0.897571		TPK1	1	1.35047	1
	SMARCD1	2	0.543063	-0.324313		SMARCD1	2	4.70904	1		SMARCD1	2	0.525907	-0.368784
	CASR	5	0.543479	-0.323376		CASR	5	NA	NA		CASR	5	0	-2.07566
	RAD23B	3	0.543789	-0.322908		RAD23B	3	1.26232	-1.36026		RAD23B	3	0.756355	1
	RIOK3	2	0.544394	-0.322442		RIOK3	2	0.982885	-1.25112		RIOK3	2	1.35713	-1.17035
	NMT2	1	0.54489	-0.321743		NMT2	1	0.878978	-0.225609		NMT2	1	0.827482	1
	SHPK	3	0.544909	-0.321511		SHPK	3	0.77213	-0.492121		SHPK	3	0.0150683	-1.94088
	LRGUK	4	0.545573	-0.321279		LRGUK	4	3.32016	-0.722308		LRGUK	4	0.891996	-0.114879
	ERCC6L	5	0.545633	-0.321047		ERCC6L	5	NA	NA		ERCC6L	5	0.18719	-1.2961
	PHF21A	1	0.545688	-0.320815		PHF21A	1	1.74158	-0.918718		PHF21A	1	0.294257	-0.723498
	SGMS1	1	0.545927	-0.320352		SGMS1	1	1.0493	-0.65512		SGMS1	1	0.446621	-1.711
	CSF2RB	1	0.54639	-0.31989		CSF2RB	1	1.56289	1		CSF2RB	1	0.579548	-0.396712
	SPEN	4	0.547308	-0.318969		SPEN	4	0.48498	-1.89001		SPEN	4	0.374905	-0.499243
	MDM4	2	0.547322	-0.318739		MDM4	2	0.602495	1		MDM4	2	1.15284	1
	NDUFB10	3	0.547398	-0.31851		NDUFB10	3	0.439821	-1.12619		NDUFB10	3	1.35138	-0.685138
	PCK2	1	0.547494	-0.318051		PCK2	1	1.00603	-0.353203		PCK2	1	0.298207	-1.12991
	HORMAD1	3	0.54974	-0.316226		HORMAD1	3	0.182836	-0.895105		HORMAD1	3	0.00925415	-1.0331
	NCOA3	3	0.551312	-0.314187		NCOA3	3	0	-1.37357		NCOA3	3	3.24018	-0.19763
	MAPK10	4	0.551754	-0.313737		MAPK10	4	3.5518	1		MAPK10	4	0.748006	-0.411993
	FYN	1	0.551946	-0.313512		FYN	1	NA	NA		FYN	1	1.73241	-0.605112
	FXR2	1	0.552121	-0.313287		FXR2	1	0.897825	-0.344715		FXR2	1	1.12444	-0.254539
	PIK3R1	2	0.55241	-0.312838		PIK3R1	2	0.851868	-0.245843		PIK3R1	2	0.245547	-0.506994
	EFNA4	2	0.55346	-0.311496		EFNA4	2	0.980285	-1.11081		EFNA4	2	0.720812	1
	CDKN1A	2	0.553912	-0.31105		CDKN1A	2	1.42722	1		CDKN1A	2	0.68887	-0.303586
	NABP2	5	0.553989	-0.310605		NABP2	5	2.67276	-0.589682		NABP2	5	0.732645	-0.596274
	IL11RA	4	0.554453	-0.310161		IL11RA	4	1.28783	1		IL11RA	4	0.709799	-0.965778
	WDHD1	4	0.554804	-0.309939		WDHD1	4	0.622887	-0.846407		WDHD1	4	0.0587355	-0.980785
	JAK1	1	0.557136	-0.307733		JAK1	1	1.8286	-0.853529		JAK1	1	0.58081	-0.394969
	RNF40	5	0.557794	-0.306637		RNF40	5	1.18262	-0.330897		RNF40	5	0.321974	-1.04412
	MTNR1B	3	0.558391	-0.305981		MTNR1B	3	1.73729	1		MTNR1B	3	0.384902	-0.277755
	APEX1	4	0.558819	-0.305546		APEX1	4	NA	NA		APEX1	4	0.860952	-1.26405
	CENPH	4	0.558999	-0.305328		CENPH	4	1.27595	-1.8203		CENPH	4	0.260392	-2.14074
	TDRD9	3	0.559007	-0.30511		TDRD9	3	0.781648	1		TDRD9	3	0	-1.08216
	ACVRL1	4	0.559048	-0.304893		ACVRL1	4	0.644305	1		ACVRL1	4	0.81494	1
	SYT2	5	0.559646	-0.304459		SYT2	5	1.20721	-0.444795		SYT2	5	1.02993	-0.0995236
	CLCN2	4	0.560123	-0.304026		CLCN2	4	0.581676	-0.214961		CLCN2	4	0.95469	-1.26236
	NAP1L5	3	0.56021	-0.30381		NAP1L5	3	3.29608	-0.474982		NAP1L5	3	0.87925	1
	PPOX	2	0.560905	-0.302947		PPOX	2	0.785877	1		PPOX	2	0.282161	-1.03304
	MSH5	4	0.561388	-0.302731		MSH5	4	0.978424	-0.218051		MSH5	4	2.35186	-0.89996
	GALK1	4	0.561512	-0.302301		GALK1	4	1.34733	-1.13625		GALK1	4	0.635139	-1.22207
	CHKB	1	0.561889	-0.301872		CHKB	1	1.74767	-0.30979		CHKB	1	1.02787	-0.260342
	ACTL6B	1	0.561929	-0.301658		ACTL6B	1	1.67061	1		ACTL6B	1	0.279735	-1.20157
	MXRA5	2	0.562122	-0.30123		MXRA5	2	0.443843	-1.5072		MXRA5	2	0.543347	-0.458697
	HDAC6	2	0.562718	-0.300802		HDAC6	2	6.0434	1		HDAC6	2	0.360975	-0.656482
	RAF1	2	0.563333	-0.300163		RAF1	2	0.853206	1		RAF1	2	2.20778	-0.5219
	PHGDH	3	0.563777	-0.29995		PHGDH	3	0.521317	-0.730752		PHGDH	3	0.698401	1
	TNF	4	0.564109	-0.299737		TNF	4	2.32067	1		TNF	4	1.36932	-0.148197
	SIGMAR1	3	0.564174	-0.299525		SIGMAR1	3	0.522943	-0.288084		SIGMAR1	3	0.916705	-0.401841
	F2	1	0.565079	-0.2991		F2	1	94.3929	1		F2	1	1.06726	-0.10204
	BCL2L2	3	0.566619	-0.297621		BCL2L2	3	0.555514	-0.249098		BCL2L2	3	1.65283	-0.269993
	HAUS7	3	0.567004	-0.29657		HAUS7	3	1.2175	-0.739835		HAUS7	3	0.373331	-1.61647
	SMOX	5	0.567045	-0.29636		SMOX	5	0.60693	1		SMOX	5	3.10828	-0.147044
	CTBP2	3	0.567474	-0.295732		CTBP2	3	1.03853	-0.511616		CTBP2	3	0.612493	-0.119233
	XAGE2	1	0.567498	-0.295523		XAGE2	1	0.616876	-0.769236		XAGE2	1	0.810886	1
	RAD50	1	0.567712	-0.295106		RAD50	1	0.769486	1		RAD50	1	0.343491	-0.337368
	DPY30	5	0.568064	-0.294897		DPY30	5	1.49337	1		DPY30	5	1.42892	1
	NKX2-1	1	0.568384	-0.294481		NKX2-1	1	1.18334	1		NKX2-1	1	1.54985	-0.651316
	JMJD1C	4	0.56888	-0.293237		JMJD1C	4	1.48451	1		JMJD1C	4	0.365096	-0.306395
	PDE4C	1	0.569988	-0.292411		PDE4C	1	3.23688	-0.498634		PDE4C	1	0.675658	-1.23413
	KLHL6	5	0.570323	-0.291793		KLHL6	5	0.55435	-0.25031		KLHL6	5	1.02628	-0.456545
	PAXIP1	1	0.570323	-0.291588		PAXIP1	1	1.16948	1		PAXIP1	1	0.7038	1
	HK2	1	0.571067	-0.291382		HK2	1	0.760825	1		HK2	1	2.07568	1
	PMS2	2	0.572172	-0.290972		PMS2	2	21.0405	1		PMS2	2	1.66623	-0.400597
	SLK	1	0.572172	-0.290767		SLK	1	2.59037	-0.438597		SLK	1	1.18319	1
	ARID2	1	0.572562	-0.290563		ARID2	1	0.950314	-0.333355		ARID2	1	0.502417	-0.537985
	JMJD7	1	0.572966	-0.289746		JMJD7	1	1.57008	-0.814934		JMJD7	1	0.76526	-0.30683
	COMT	2	0.573603	-0.289339		COMT	2	0.887726	1		COMT	2	1.75336	1
	CHRNB2	2	0.574339	-0.289135		CHRNB2	2	0	-1.79632		CHRNB2	2	0	-1.79351
	PRDM4	2	0.574492	-0.288932		PRDM4	2	1.61827	-0.469739		PRDM4	2	0.477855	-0.589911
	STAG3	4	0.575214	-0.288729		STAG3	4	0.46583	-1.77148		STAG3	4	0.789043	-0.507892
	AAK1	5	0.57586	-0.288323		AAK1	5	0.242978	-1.95523		AAK1	5	0.710627	1
	IL7R	3	0.575951	-0.288121		IL7R	3	1.14574	-0.255227		IL7R	3	0.508647	-0.151021
	PAPD5	5	0.576016	-0.287514		PAPD5	5	2.53438	1		PAPD5	5	0.354189	-0.874167
	CEACAM1	3	0.576019	-0.287313		CEACAM1	3	0.654461	-2.0143		CEACAM1	3	1.6268	1
	NRP2	1	0.576482	-0.28691		NRP2	1	1.5788	1		NRP2	1	0.531417	-0.48052
	VHL	4	0.577003	-0.286306		VHL	4	0.961426	1		VHL	4	1.03911	-0.373125
	TRIM24	2	0.577429	-0.286105		TRIM24	2	1.27962	-1.16445		TRIM24	2	0.598093	-0.366258
	STK36	2	0.577807	-0.285704		STK36	2	0.780535	1		STK36	2	0.863715	-1.18315
	PFKFB4	2	0.578195	-0.284904		PFKFB4	2	0.81727	1		PFKFB4	2	0.288688	-0.56805
	PRMT2	5	0.57849	-0.284705		PRMT2	5	2.33847	-0.497757		PRMT2	5	0.346792	-0.41517
	PPP1R13L	2	0.578669	-0.284505		PPP1R13L	2	1.29649	1		PPP1R13L	2	0.0903421	-0.806202
	ETV3	1	0.57887	-0.284107		ETV3	1	1.32324	1		ETV3	1	0.981748	-1.58966
	SCN11A	1	0.579406	-0.283908		SCN11A	1	2.32389	1		SCN11A	1	0.14795	-0.951507
	DAPK3	2	0.579506	-0.283709		DAPK3	2	0.347896	-0.559268		DAPK3	2	1.50411	-1.13202
	EPHA3	1	0.579533	-0.283511		EPHA3	1	0.394708	-0.477432		EPHA3	1	0.671543	1
	MYOCD	3	0.579553	-0.283313		MYOCD	3	2.79683	1		MYOCD	3	0.544494	-1.66839
	HPD	1	0.579728	-0.282916		HPD	1	3.10337	-0.535483		HPD	1	1.81621	1
	DTX2	4	0.580263	-0.282126		DTX2	4	0.933349	1		DTX2	4	1.09326	-0.900094
	RAI1	3	0.580491	-0.281732		RAI1	3	1.63853	1		RAI1	3	0.357891	-1.68519
	MAP3K2	4	0.580904	-0.281535		MAP3K2	4	1.1045	-0.218645		MAP3K2	4	1.51152	1
	HDAC11	4	0.581134	-0.280945		HDAC11	4	0.928246	1		HDAC11	4	1.1389	-0.519597
	RAD23A	3	0.581146	-0.280749		RAD23A	3	0.370622	-0.594393		RAD23A	3	0.0141775	-2.62065
	AKAP13	2	0.581163	-0.280553		AKAP13	2	0.593726	-1.36568		AKAP13	2	0.445428	-0.662836
	TSSK4	1	0.581329	-0.280357		TSSK4	1	2.89736	-0.495144		TSSK4	1	0.749117	-0.137691
	EYA3	1	0.581505	-0.280161		EYA3	1	5.87225	-0.576628		EYA3	1	3.34765	1
	FES	4	0.581776	-0.279966		FES	4	NA	NA		FES	4	1.08582	-0.569063
	STAT2	2	0.582204	-0.27977		STAT2	2	15.4426	1		STAT2	2	1.14448	-0.994381
	MERTK	1	0.583294	-0.278796		MERTK	1	1.29519	-0.99716		MERTK	1	1.35672	-0.684788
	RAD51B	5	0.583296	-0.278602		RAD51B	5	0.635584	1		RAD51B	5	0.981578	-0.626084
	RFK	3	0.583651	-0.278407		RFK	3	0.48913	-2.22259		RFK	3	1.51322	-0.251096
	CSF3R	4	0.584172	-0.277632		CSF3R	4	1.8628	1		CSF3R	4	0.725338	-0.750566
	SETD1B	5	0.584339	-0.277246		SETD1B	5	2.45991	1		SETD1B	5	1.44067	-0.77714
	TET1	5	0.58475	-0.277052		TET1	5	0.58484	-0.21149		TET1	5	1.27456	1
	IKZF1	1	0.585331	-0.276667		IKZF1	1	NA	NA		IKZF1	1	NA	NA
	ATRIP	1	0.585837	-0.27609		ATRIP	1	1.39973	-1.19347		ATRIP	1	0.938273	-0.484837
	IRAK2	4	0.586112	-0.275706		IRAK2	4	1.07915	1		IRAK2	4	0.967042	1
	PRKAB1	3	0.586197	-0.275514		PRKAB1	3	1.99867	1		PRKAB1	3	0.59092	-1.65228
	HMGB2	5	0.586377	-0.275322		HMGB2	5	3.484	1		HMGB2	5	1.23345	-0.525931
	TCF3	3	0.586442	-0.274939		TCF3	3	1.55252	-0.878189		TCF3	3	1.3359	-0.570308
	CENPB	1	0.586735	-0.274557		CENPB	1	1.37509	-0.282602		CENPB	1	2.55375	-0.330335
	KDM4D	5	0.586754	-0.274366		KDM4D	5	5.89626	1		KDM4D	5	0.135873	-0.717354
	MAP3K6	3	0.586836	-0.274176		MAP3K6	3	0.701842	-0.565134		MAP3K6	3	0.562858	-0.962829
	TSPO	4	0.587179	-0.273605		TSPO	4	1.06386	-0.330653		TSPO	4	0.356511	-0.859947
	CELA3B	5	0.587193	-0.273415		CELA3B	5	1.55614	1		CELA3B	5	0.632369	-0.333949
	NPR1	4	0.587616	-0.273035		NPR1	4	1.02874	1		NPR1	4	0.312947	-0.494128
	EPHA7	5	0.588944	-0.271712		EPHA7	5	1.54426	-0.207658		EPHA7	5	0.598658	-0.0929924
	UBE2E1	3	0.589582	-0.271147		UBE2E1	3	0.275333	-1.76746		UBE2E1	3	0.533241	-1.12432
	XRCC6BP1	3	0.589693	-0.270959		XRCC6BP1	3	1.39975	1		XRCC6BP1	3	0.458596	-0.192107
	ACVR1	4	0.590003	-0.270584		ACVR1	4	0.960077	-1.15978		ACVR1	4	1.71286	1
	DDB2	4	0.590203	-0.270209		DDB2	4	0.932603	-0.310466		DDB2	4	1.77241	-0.21228
	GABRA5	4	0.590422	-0.269834		GABRA5	4	1.69819	1		GABRA5	4	0.335916	-0.573429
	SIRT2	5	0.590691	-0.269648		SIRT2	5	1.39669	-0.796517		SIRT2	5	0.70986	1
	KCNJ11	4	0.59107	-0.269274		KCNJ11	4	1.25921	1		KCNJ11	4	0.613239	1
	PAK3	2	0.591446	-0.269088		PAK3	2	0.576348	-1.45149		PAK3	2	1.34309	1
	MAP3K13	4	0.59187	-0.268902		MAP3K13	4	7.07271	-0.21467		MAP3K13	4	0.69755	-0.119779
	SMARCA4	5	0.591903	-0.268716		SMARCA4	5	1.08939	-0.205563		SMARCA4	5	0.519636	-0.839687
	SLC25A1	5	0.591992	-0.26853		SLC25A1	5	0.78695	1		SLC25A1	5	1.18288	1
	DAPK2	5	0.591993	-0.268344		DAPK2	5	0.807124	1		DAPK2	5	1.33293	-1.0168
	PADI2	4	0.592214	-0.267787		PADI2	4	0.9493	-1.10401		PADI2	4	0.599592	-0.0922581
	SHC1	3	0.592336	-0.267602		SHC1	3	0.845459	-0.373007		SHC1	3	0.888162	-0.454301
	APP	5	0.592734	-0.267417		APP	5	0.12982	-1.769		APP	5	0.0122731	-1.01152
	MEF2B	2	0.593011	-0.267232		MEF2B	2	0.972847	1		MEF2B	2	0.354518	-0.321404
	ULK4	5	0.593154	-0.266863		ULK4	5	0.659712	1		ULK4	5	0.603937	1
	MAP2K3	4	0.593219	-0.266679		MAP2K3	4	0.875128	-0.846875		MAP2K3	4	1.09304	-1.09902
	CPT1A	5	0.593498	-0.26631		CPT1A	5	0.523945	-0.287059		CPT1A	5	0.926051	-0.133543
	ARRB1	3	0.593738	-0.266126		ARRB1	3	0.212403	-0.831482		ARRB1	3	0.477551	-1.2549
	PRKRA	1	0.594035	-0.265942		PRKRA	1	0.138502	-3.38902		PRKRA	1	1.35148	1
	MINK1	4	0.594534	-0.265392		MINK1	4	0.95185	1		MINK1	4	0.213188	-0.56853
	HUS1	2	0.595224	-0.265026		HUS1	2	0.776387	-1.49809		HUS1	2	0.548279	-1.00965
	PKN1	1	0.595226	-0.264843		PKN1	1	0.260504	-0.728529		PKN1	1	0.630183	-0.366618
	SERPIND1	5	0.595703	-0.26466		SERPIND1	5	1.45648	1		SERPIND1	5	0.353329	-1.42578
	GLYR1	2	0.596403	-0.26393		GLYR1	2	0.843932	1		GLYR1	2	0.629901	1
	MAP3K3	1	0.598035	-0.26266		MAP3K3	1	2.31639	-0.459128		MAP3K3	1	0.684635	-0.647945
	KALRN	2	0.598053	-0.262479		KALRN	2	0.592454	-1.37252		KALRN	2	2.04383	1
	GID4	4	0.598615	-0.262117		GID4	4	0.794109	-0.233145		GID4	4	0.630156	-0.564403
	GAA	4	0.599243	-0.261756		GAA	4	1.105	-0.848781		GAA	4	1.09037	-0.171839
	REV3L	5	0.599559	-0.261216		REV3L	5	1.36295	1		REV3L	5	0.886935	-0.094042
	ADH1A	1	0.599774	-0.260857		ADH1A	1	0.725449	1		ADH1A	1	2.22006	1
	DYNC1H1	4	0.257571	-2.46568		DYNC1H1	4	0.473492	-3.17882		DYNC1H1	4	0.855849	-1.08043
	ATP2C1	5	0.270732	-3.36825		ATP2C1	5	0.580571	-4.80027		ATP2C1	5	0.647871	-2.04981
	NCAPD2	4	0.308344	-2.22309		NCAPD2	4	0.403846	-1.35406		NCAPD2	4	0.736278	-0.13886
	BAP1	1	0.341917	-1.73791		BAP1	1	0.275309	-1.97846		BAP1	1	2.08709	1
	DCLK3	2	0.353057	-2.59047		DCLK3	2	0.926556	-1.7216		DCLK3	2	0.575608	-1.72059
	PSMA3	2	0.353796	-4.89717		PSMA3	2	0.858152	-1.0392		PSMA3	2	0.266418	-3.06085
	MAPK7	3	0.406257	-1.54709		MAPK7	3	0	-1.43372		MAPK7	3	0	-2.48015
	HDAC2	4	0.418074	-2.36892		HDAC2	4	0.722105	-1.54071		HDAC2	4	1.47573	-0.872678
	DOLK	3	0.421613	-2.5236		DOLK	3	0.654863	-1.69318		DOLK	3	0.836622	-1.08174
	CLP1	3	0.441346	-4.24045		CLP1	3	0.439903	-1.78145		CLP1	3	0.91245	-1.6583
	TAF6	3	0.443584	-2.28085		TAF6	3	1.45614	1		TAF6	3	1.02852	-1.55246
	DDX18	5	0.458743	-1.19211		DDX18	5	1.14811	1		DDX18	5	0.861067	-0.941099
	PSMB3	3	0.47127	-4.32257		PSMB3	3	0.751699	-0.857129		PSMB3	3	0.567764	-1.97412
	NUP93	2	0.473869	-2.15993		NUP93	2	1.27053	1		NUP93	2	0.564599	-0.112062
	CENPW	3	0.48482	-4.17486		CENPW	3	0.687088	-0.206538		CENPW	3	0.171379	-2.71696
	CSNK2B	3	0.492076	-4.15182		CSNK2B	3	1.3323	-1.83181		CSNK2B	3	2.12095	-0.849719
	RAD51D	3	0.495956	-2.17071		RAD51D	3	1.06836	-1.08199		RAD51D	3	0.732191	-1.23267
	BAZ2A	3	0.501712	-1.81455		BAZ2A	3	1.13798	-0.415362		BAZ2A	3	0.194989	-1.33544
	CENPM	1	0.502496	-3.27295		CENPM	1	1.29453	-0.669906		CENPM	1	0.228266	-0.540941
	RPA3	2	0.506788	-2.12841		RPA3	2	1.31929	-0.583945		RPA3	2	0.651062	-0.304878
	TAF1	1	0.517924	-2.12072		TAF1	1	0.928547	-2.51928		TAF1	1	0.925046	1
	HINFP	5	0.525449	-2.23267		HINFP	5	2.61174	-1.96206		HINFP	5	0.270483	-1.23824
	COASY	1	0.530534	-1.752		COASY	1	1.83785	1		COASY	1	0.481114	-0.230646
	PHF12	2	0.540363	-1.29175		PHF12	2	0.90944	-0.441862		PHF12	2	0.505192	-0.791441
	DHODH	3	0.541956	-1.07994		DHODH	3	1.2357	1		DHODH	3	0.63518	1
	ACTR8	4	0.544418	-2.28707		ACTR8	4	1.04508	-1.77485		ACTR8	4	0.32255	-2.67188
	PGD	3	0.547555	-4.70326		PGD	3	1.12326	1		PGD	3	0.859265	-0.315246
	PRPF3	2	0.558088	-1.31604		PRPF3	2	0.572967	-0.226846		PRPF3	2	1.05886	-0.738278
	KAT5	1	0.570066	-1.11807		KAT5	1	1.07506	-0.476613		KAT5	1	0.590784	-1.1821
	IGF1R	5	0.572937	-1.19253		IGF1R	5	0.394612	-0.558689		IGF1R	5	2.44392	-0.909185
	PLK1	2	0.579632	-2.8453		PLK1	2	1.96564	-0.876918		PLK1	2	0.67244	-2.05901
	KPNB1	2	0.579739	-2.25943		KPNB1	2	2.5907	-0.596108		KPNB1	2	0.707196	-0.979565
	TOP2A	5	0.580421	-1.96174		TOP2A	5	1.42885	-0.348416		TOP2A	5	0.300953	-0.845174
	COPS6	2	0.584007	-2.67858		COPS6	2	1.36825	-0.827507		COPS6	2	1.57159	-1.13697
	RBMX	5	0.587151	-2.48351		RBMX	5	0.594904	-0.654143		RBMX	5	1.46039	-0.707626
	TAF8	3	0.588329	-0.988838		TAF8	3	1.76255	1		TAF8	3	0.733982	-1.18848
	RAD9A	4	0.589765	-4.30765		RAD9A	4	1.16398	1		RAD9A	4	0.194287	-1.10758
	EXOSC10	4	0.590209	-1.93848		EXOSC10	4	1.02951	-0.423475		EXOSC10	4	0.726152	-0.121906
	PSMC1	5	0.595852	-2.17889		PSMC1	5	0.658946	-0.684227		PSMC1	5	0.338417	-3.12024
	SMC3	1	0.596878	-2.0437		SMC3	1	2.1412	-1.15922		SMC3	1	1.08974	1
	GAPDH	1	0.597972	-1.97821		GAPDH	1	3.87589	-0.764978		GAPDH	1	0.445202	-1.37794
	ELP3	4	0.598025	-0.993858		ELP3	4	1.329	1		ELP3	4	0.417048	-0.49316
	MAPK14	2	0.600502	-1.13		MAPK14	2	0.365373	-0.5223		MAPK14	2	2.76807	-0.685419
	PADI2	2	0.600665	-0.267787		PADI2	2	0.949122	-1.10401		PADI2	2	0.614785	-0.0922581
	NPM3	4	0.600844	1		NPM3	4	1.67064	1		NPM3	4	1.41187	-0.27018
	SETDB2	4	0.600844	1		SETDB2	4	2.12615	1		SETDB2	4	0.603853	1
	PPP2R5E	1	0.600922	1		PPP2R5E	1	1.07493	-0.7358		PPP2R5E	1	0.366759	-0.391888
	SLC6A2	1	0.600968	1		SLC6A2	1	7.90661	1		SLC6A2	1	1.45847	-0.107044
	SMNDC1	4	0.601033	-0.596554		SMNDC1	4	1.00594	-1.18859		SMNDC1	4	0.846371	-0.192234
	BLK	5	0.601151	-0.654014		BLK	5	3.74626	-2.22082		BLK	5	2.38667	1
	SNRNP200	3	0.601161	-3.25878		SNRNP200	3	0.716399	-0.793503		SNRNP200	3	0.820761	-2.96624
	RALB	4	0.60119	1		RALB	4	1.02315	-2.4788		RALB	4	0.417386	-0.976347
	EP300	4	0.601259	1		EP300	4	1.1732	1		EP300	4	0.967156	1
	HIRA	4	0.601484	-0.820515		HIRA	4	1.22092	1		HIRA	4	1.13432	1
	WRNIP1	2	0.601701	-0.341809		WRNIP1	2	1.15585	-0.579423		WRNIP1	2	0.888734	-0.894492
	PIP5KL1	5	0.601763	1		PIP5KL1	5	0.899815	1		PIP5KL1	5	0.862671	-0.300597
	POLD4	1	0.601943	1		POLD4	1	1.07317	1		POLD4	1	0.603672	-0.681301
	GPI	2	0.601966	1		GPI	2	0.904396	1		GPI	2	0.214272	-0.565877
	SLC26A3	2	0.601976	1		SLC26A3	2	0.670867	-0.715075		SLC26A3	2	1.4561	-0.14628
	PHF3	3	0.602095	1		PHF3	3	1.17535	-0.232188		PHF3	3	1.07905	1
	PHF14	5	0.602104	1		PHF14	5	0.736926	-0.258809		PHF14	5	1.43087	-0.598202
	RBBP4	2	0.602243	-0.867351		RBBP4	2	0.892318	-0.94657		RBBP4	2	1.64125	1
	GPI	3	0.602273	1		GPI	3	NA	NA		GPI	3	3.36941	-0.565877
	DPF2	4	0.602403	1		DPF2	4	2.02979	1		DPF2	4	1.80752	-1.68391
	VRK1	5	0.602738	-0.835277		VRK1	5	0.898788	-1.63961		VRK1	5	1.02358	1
	FASTKD5	3	0.60318	-0.412063		FASTKD5	3	0.864785	1		FASTKD5	3	0.846934	1
	U2AF1	3	0.603556	-1.07501		U2AF1	3	0.943859	1		U2AF1	3	1.41897	-0.521438
	NRG2	1	0.603569	1		NRG2	1	1.3791	1		NRG2	1	0.236012	-0.606535
	KDM1A	5	0.603583	1		KDM1A	5	0.885854	1		KDM1A	5	0.918613	-0.682449
	DACT3	4	0.603683	1		DACT3	4	1.35534	1		DACT3	4	0.443786	-1.26847
	CSNK1G2	4	0.603829	1		CSNK1G2	4	0.939214	1		CSNK1G2	4	1.2682	-0.985319
	AKAP1	1	0.603887	-1.48741		AKAP1	1	1.36239	1		AKAP1	1	0.530959	-1.90898
	TNK1	5	0.604064	-0.713621		TNK1	5	1.42669	1		TNK1	5	0.892545	-0.942385
	RIMS1	1	0.604153	1		RIMS1	1	0.376833	-1.75424		RIMS1	1	1.08732	-0.999444
	BRD1	1	0.604195	1		BRD1	1	1.46065	1		BRD1	1	1.39609	1
	CETN2	2	0.60427	1		CETN2	2	0.271289	-2.01001		CETN2	2	0.42545	-1.829
	PRKCA	5	0.604437	1		PRKCA	5	0.395828	-1.27825		PRKCA	5	0.634073	1
	NPC1L1	1	0.604796	1		NPC1L1	1	NA	NA		NPC1L1	1	4.0415	-0.660152
	BDH1	2	0.604808	1		BDH1	2	1.38832	-2.2044		BDH1	2	1.5445	-1.49453
	FTSJ3	3	0.604824	-2.08049		FTSJ3	3	1.30772	1		FTSJ3	3	0.694101	-1.55582
	IDH2	2	0.605066	-0.53047		IDH2	2	0.461383	-0.447364		IDH2	2	0.90991	-1.02695
	ADRBK1	3	0.605287	-1.3087		ADRBK1	3	1.58352	-0.210062		ADRBK1	3	1.75731	-0.443267
	RNASEL	3	0.605597	1		RNASEL	3	1.63863	1		RNASEL	3	1.33829	1
	SUPT20H	2	0.605604	1		SUPT20H	2	0.0991451	-1.02469		SUPT20H	2	1.30069	-0.953006
	HDAC7	2	0.605968	-0.405323		HDAC7	2	3.86065	1		HDAC7	2	0.722895	-1.27355
	STK38	3	0.605968	-0.496325		STK38	3	0.950314	1		STK38	3	0.856168	-0.369216
	CHAF1A	3	0.606027	-1.00264		CHAF1A	3	1.10806	-0.242303		CHAF1A	3	0.963997	-0.876387
	EFEMP1	1	0.606192	-0.769516		EFEMP1	1	0.77213	1		EFEMP1	1	0.980785	-0.15602
	NFKB1	4	0.606426	1		NFKB1	4	0.687148	-0.733465		NFKB1	4	0.293902	-1.1477
	IRAK1	4	0.606507	1		IRAK1	4	1.62394	1		IRAK1	4	0.365681	-1.7689
	SMC4	3	0.606582	-1.28742		SMC4	3	0.795528	1		SMC4	3	0.401039	-0.77837
	EHMT2	1	0.606845	1		EHMT2	1	0.881051	1		EHMT2	1	0.647002	-1.80925
	SMAD6	2	0.606914	-0.43015		SMAD6	2	0.336912	-1.50432		SMAD6	2	0.333604	-0.348674
	MAP3K19	2	0.607034	1		MAP3K19	2	0.928219	1		MAP3K19	2	0.746303	-0.265936
	SCNN1A	1	0.607091	1		SCNN1A	1	0.870539	1		SCNN1A	1	1.77219	-0.129857
	PHGDH	2	0.607364	-0.29995		PHGDH	2	1.00531	-0.730752		PHGDH	2	1.34802	1
	BMPR1A	1	0.607552	1		BMPR1A	1	0.538445	-0.270487		BMPR1A	1	1.00177	1
	RAD54B	5	0.607686	1		RAD54B	5	0.832453	-0.208503		RAD54B	5	0.820146	-0.134765
	MAPK3	4	0.60774	1		MAPK3	4	2.1109	-0.709495		MAPK3	4	1.62969	-1.16288
	TAF4	1	0.607809	1		TAF4	1	0.542796	-0.807406		TAF4	1	1.03314	-0.136798
	PADI1	4	0.608008	1		PADI1	4	0.954236	-0.429012		PADI1	4	0.949825	1
	APBB1	1	0.608042	-0.478803		APBB1	1	5.4907	-1.01919		APBB1	1	1.0594	1
	POLR2D	5	0.608128	-3.40572		POLR2D	5	0.554437	-2.45235		POLR2D	5	0.393343	-1.86082
	SETD2	2	0.608165	-1.38424		SETD2	2	3.2118	-1.43918		SETD2	2	0.382323	-0.824415
	BAHD1	1	0.608336	1		BAHD1	1	0.822424	1		BAHD1	1	1.13883	1
	PHF3	1	0.608393	1		PHF3	1	5.83991	-0.232188		PHF3	1	0.62246	1
	RCOR3	3	0.608488	1		RCOR3	3	1.04535	-0.985451		RCOR3	3	0.584487	-0.101239
	CBFB	2	0.609012	1		CBFB	2	1.38492	1		CBFB	2	1.4791	-0.710898
	PHF16	1	0.609147	1		PHF16	1	2.40548	-0.434279		PHF16	1	1.10611	1
	PMVK	4	0.609172	-0.979007		PMVK	4	0.702461	-0.209068		PMVK	4	1.2685	1
	ARCN1	4	0.609184	-1.71246		ARCN1	4	0.63332	1		ARCN1	4	0.501392	-2.00968
	MEN1	4	0.609228	-0.509912		MEN1	4	1.1484	1		MEN1	4	0.375802	-0.517972
	MASTL	4	0.60933	-3.43886		MASTL	4	0.638755	1		MASTL	4	1.63472	-0.244041
	OTUB1	2	0.6095	1		OTUB1	2	0.352331	-1.44247		OTUB1	2	0.127913	-1.14914
	HDAC7	1	0.609611	-0.405323		HDAC7	1	0.913874	1		HDAC7	1	0.378562	-1.27355
	FANCM	4	0.609773	1		FANCM	4	0.64629	-0.869285		FANCM	4	1.29251	-0.488562
	CDYL	1	0.609933	-0.855543		CDYL	1	0.736559	-1.75588		CDYL	1	0.710227	-0.948499
	ACVR2A	1	0.610071	1		ACVR2A	1	0.240914	-0.860246		ACVR2A	1	1.32093	-0.938178
	DTYMK	1	0.610415	-2.3111		DTYMK	1	0.991158	1		DTYMK	1	0.768417	-1.15698
	MYO3B	5	0.610445	-0.452754		MYO3B	5	1.96457	-1.39118		MYO3B	5	1.50872	-0.746005
	TGFBR3	1	0.610494	-0.428427		TGFBR3	1	0.578614	-0.219988		TGFBR3	1	1.00397	-0.78217
	INTS4	1	0.610775	-0.458776		INTS4	1	0.786308	1		INTS4	1	1.22028	-0.748343
	POLD2	2	0.611016	-3.06741		POLD2	2	1.11576	-0.318021		POLD2	2	0.437534	-2.30519
	KIDINS220	1	0.611302	1		KIDINS220	1	0.743939	-0.31674		KIDINS220	1	2.01304	1
	SIN3A	4	0.611346	-2.17793		SIN3A	4	0.462489	-0.445245		SIN3A	4	0.942479	-0.988168
	FER	1	0.611346	1		FER	1	0.868141	-0.253811		FER	1	0.860952	-0.544886
	CIC	3	0.611653	1		CIC	3	1.23025	1		CIC	3	0.350686	-1.84071
	PSMB3	2	0.612014	-4.32257		PSMB3	2	1.11426	-0.857129		PSMB3	2	0.747667	-1.97412
	CENPB	2	0.61206	-0.274557		CENPB	2	0.527357	-0.282602		CENPB	2	2.49069	-0.330335
	B4GALT3	4	0.612141	-1.08368		B4GALT3	4	1.33635	1		B4GALT3	4	0.252816	-0.569876
	POLH	1	0.61224	1		POLH	1	1.36637	-0.571654		POLH	1	0.945505	1
	PSTK	1	0.61264	1		PSTK	1	0.801544	-0.363703		PSTK	1	1.56103	-0.207819
	JMJD4	2	0.612701	-0.356546		JMJD4	2	2.21689	-0.392926		JMJD4	2	0.718899	-1.45754
	ACTR5	5	0.612751	-0.868056		ACTR5	5	0.49346	-0.325332		ACTR5	5	1.69081	-0.121272
	TAOK2	5	0.61284	1		TAOK2	5	1.91218	1		TAOK2	5	0.458652	-0.191981
	SRD5A1	4	0.612946	1		SRD5A1	4	1.3478	1		SRD5A1	4	1.08477	1
	CRKL	3	0.612965	-1.33095		CRKL	3	1.08837	1		CRKL	3	0.0310237	-0.928122
	MAP3K5	3	0.613186	1		MAP3K5	3	0.803897	-0.263924		MAP3K5	3	0.938465	-1.01023
	PHF5A	2	0.613239	-2.8134		PHF5A	2	0.972312	-0.23187		PHF5A	2	3.21562	-0.930243
	MLH3	1	0.613468	1		MLH3	1	0.685405	1		MLH3	1	1.18573	-0.126601
	WEE2	4	0.61348	1		WEE2	4	16.3745	1		WEE2	4	2.00936	-0.172926
	TOP2A	2	0.613665	-1.96174		TOP2A	2	0.528488	-0.348416		TOP2A	2	0.622709	-0.845174
	PDGFRA	2	0.613684	-1.59449		PDGFRA	2	0.219138	-0.903727		PDGFRA	2	0.41778	-1.29665
	FGF10	2	0.613878	-0.604201		FGF10	2	1.34345	1		FGF10	2	0.266902	-1.25311
	MYD88	2	0.614229	-0.60065		MYD88	2	0.878252	-0.958495		MYD88	2	0.700888	-0.104823
	EIF4EBP1	1	0.614309	1		EIF4EBP1	1	2.94962	-0.68114		EIF4EBP1	1	0.151144	-0.772243
	PGAM1	4	0.614359	-0.731413		PGAM1	4	1.84581	1		PGAM1	4	0.751088	-0.492971
	BRPF1	3	0.614776	1		BRPF1	3	0.131486	-1.26514		BRPF1	3	2.48654	-0.503424
	XPO1	5	0.614829	-3.92996		XPO1	5	0.639788	-1.14165		XPO1	5	1.72542	-1.09477
	COL4A3BP	5	0.615089	-0.338312		COL4A3BP	5	1.03275	-1.78481		COL4A3BP	5	0.796106	1
	CDKN1B	3	0.615262	-0.806521		CDKN1B	3	0.9521	1		CDKN1B	3	0.698223	-0.291233
	CERKL	1	0.615766	1		CERKL	1	1.15247	-0.482808		CERKL	1	1.07394	-0.458921
	NSMCE1	5	0.615774	-0.799642		NSMCE1	5	1.59511	-1.09512		NSMCE1	5	1.27835	-1.06491
	L3MBTL2	4	0.615934	1		L3MBTL2	4	0.732335	-0.892517		L3MBTL2	4	1.24456	1
	FANCD2	3	0.615968	1		FANCD2	3	0.513707	-0.70541		FANCD2	3	1.11513	-0.131217
	CACNB3	3	0.615985	-0.926767		CACNB3	3	1.43516	-1.2809		CACNB3	3	0.999835	-1.37156
	ERCC1	5	0.616099	1		ERCC1	5	1.01132	1		ERCC1	5	0.822297	-0.621246
	DPF1	3	0.616181	1		DPF1	3	1.33942	-0.914185		DPF1	3	0.656113	-0.0997857
	CYSLTR1	2	0.616309	1		CYSLTR1	2	0.841703	-0.335837		CYSLTR1	2	0.852605	1
	UBE2A	5	0.616414	-1.60171		UBE2A	5	0.866053	-1.28802		UBE2A	5	1.409	-1.48687
	CERKL	5	0.616507	1		CERKL	5	0.391388	-0.482808		CERKL	5	0.543295	-0.458921
	TPO	4	0.616845	1		TPO	4	30.1943	-0.83488		TPO	4	0.37136	-0.879945
	CHD4	5	0.616971	1		CHD4	5	2.24065	-0.278624		CHD4	5	0.887502	-0.287589
	FOXA1	2	0.617289	1		FOXA1	2	1.12472	1		FOXA1	2	1.54797	1
	HSP90AB1	4	0.617443	-0.364918		HSP90AB1	4	1.4729	1		HSP90AB1	4	0.541309	-0.462074
	ZNF335	5	0.617849	1		ZNF335	5	1.2521	1		ZNF335	5	1.26379	1
	XRCC6	1	0.617849	-2.45892		XRCC6	1	0.363355	-0.528499		XRCC6	1	0.416931	-2.39103
	ADORA1	3	0.617849	1		ADORA1	3	2.33948	-0.368738		ADORA1	3	0	-5.39126
	DGKE	3	0.617849	1		DGKE	3	1.44266	1		DGKE	3	0.800119	-0.208371
	NRBP2	1	0.617849	1		NRBP2	1	0.559073	-0.244319		NRBP2	1	0.35206	-0.422953
	SDHA	4	0.617849	1		SDHA	4	1.00377	-0.262634		SDHA	4	0.529451	-0.136353
	ZMYND8	4	0.617849	1		ZMYND8	4	0.161032	-2.18709		ZMYND8	4	0.390979	-0.266852
	SMARCD1	3	0.617849	-0.324313		SMARCD1	3	0.875366	1		SMARCD1	3	0.704826	-0.368784
	IP6K2	2	0.617849	1		IP6K2	2	0.548478	-0.257369		IP6K2	2	0.679649	1
	ARID4B	2	0.618163	1		ARID4B	2	0.649485	1		ARID4B	2	1.26353	1
	TRERF1	1	0.618455	-0.959478		TRERF1	1	0.700914	1		TRERF1	1	0.827174	-0.513684
	EFNA4	1	0.618467	-0.311496		EFNA4	1	0.621693	-1.11081		EFNA4	1	1.57875	1
	GTF2H5	2	0.618917	-0.606589		GTF2H5	2	0.600825	-1.55372		GTF2H5	2	0.916368	1
	CYP3A7	3	0.619059	1		CYP3A7	3	2.39452	-0.199414		CYP3A7	3	0.227092	-1.63066
	NRBP1	5	0.619196	-1.27719		NRBP1	5	0.50908	-1.92402		NRBP1	5	1.19177	1
	SIGMAR1	5	0.619398	-0.299525		SIGMAR1	5	0.933597	-0.288084		SIGMAR1	5	0.790164	-0.401841
	FANCC	4	0.6196	1		FANCC	4	1.2626	-0.439681		FANCC	4	1.26979	1
	SGMS1	5	0.619889	-0.320352		SGMS1	5	0.298479	-0.65512		SGMS1	5	0.577709	-1.711
	ITPK1	1	0.620405	-0.371022		ITPK1	1	1.24335	1		ITPK1	1	0.72133	1
	GLRA1	4	0.620435	-0.555515		GLRA1	4	0	-1.56715		GLRA1	4	0.770757	1
	TAF8	4	0.620524	-0.988838		TAF8	4	4.23309	1		TAF8	4	0.0935104	-1.18848
	SCN5A	3	0.620532	1		SCN5A	3	3.95568	-0.224841		SCN5A	3	0.387496	-0.724997
	RFC2	1	0.62058	-3.14074		RFC2	1	1.82196	1		RFC2	1	0.960023	-1.79659
	APTX	2	0.62062	1		APTX	2	0.195064	-0.858336		APTX	2	0	-2.1955
	PI4KA	4	0.620671	-0.58287		PI4KA	4	0.816019	-0.273167		PI4KA	4	1.93308	1
	COPS4	4	0.620834	-4.12109		COPS4	4	0.623881	1		COPS4	4	1.27913	-0.561154
	SMARCAL1	3	0.620954	1		SMARCAL1	3	4.34323	-1.19416		SMARCAL1	3	0.326376	-0.640102
	PMS2	4	0.621181	-0.290972		PMS2	4	0.768588	1		PMS2	4	0.300847	-0.400597
	RAD17	2	0.621351	-0.815598		RAD17	2	0.83093	-0.485741		RAD17	2	0.756884	-1.06363
	UPF1	4	0.621456	1		UPF1	4	1.06491	1		UPF1	4	0.323451	-0.365089
	RUNX1	1	0.621488	-0.748288		RUNX1	1	1.48141	-0.546817		RUNX1	1	0.401644	-0.317585
	MRE11A	5	0.621517	-1.30888		MRE11A	5	0.695532	-0.665039		MRE11A	5	1.16171	-0.0979645
	MMP9	5	0.621932	1		MMP9	5	3.91976	1		MMP9	5	0.369994	-0.297016
	CENPI	3	0.621948	1		CENPI	3	0.225821	-1.77863		CENPI	3	1.24214	-0.13911
	ATXN3	5	0.62203	1		ATXN3	5	1.00718	-2.15882		ATXN3	5	1.19918	1
	MBD3	3	0.62226	-1.92295		MBD3	3	1.02043	-0.640744		MBD3	3	1.04872	1
	PARP3	2	0.622557	-0.882306		PARP3	2	0.919906	-0.217607		PARP3	2	0.304958	-1.10237
	UCHL5	2	0.622566	-0.533117		UCHL5	2	3.67283	1		UCHL5	2	0.986225	-0.732311
	STAT5A	4	0.622776	1		STAT5A	4	0.683218	-0.377344		STAT5A	4	0.382166	-0.846958
	GLI1	2	0.622844	1		GLI1	2	0.653189	1		GLI1	2	1.30429	-0.422181
	NADK	1	0.623153	-0.372428		NADK	1	0.559338	-0.243981		NADK	1	0.714724	1
	GATAD2A	4	0.623246	-0.330096		GATAD2A	4	0.408061	-1.23297		GATAD2A	4	0.896846	-0.283209
	RNF8	2	0.623336	-0.81523		RNF8	2	0.493266	-0.948763		RNF8	2	1.27533	-0.819887
	AURKA	4	0.623907	-1.49383		AURKA	4	2.09278	-0.34777		AURKA	4	0.402116	-0.645565
	SNRK	3	0.624069	1		SNRK	3	1.53059	-0.642762		SNRK	3	0.454682	-0.385607
	MAPK14	3	0.624399	-1.13		MAPK14	3	0.631972	-0.5223		MAPK14	3	1.28679	-0.685419
	HIST1H3B	2	0.624408	1		HIST1H3B	2	0	-2.27969		HIST1H3B	2	0.455986	-2.31211
	ABCC2	2	0.624493	1		ABCC2	2	0.692937	1		ABCC2	2	0.748199	-0.194143
	H2AFX	3	0.624509	1		H2AFX	3	0.831274	1		H2AFX	3	0.673774	-0.163198
	AXL	1	0.624517	1		AXL	1	1.1902	1		AXL	1	0.598497	-0.36554
	PTPN11	5	0.62462	-2.45306		PTPN11	5	0.862732	1		PTPN11	5	1.1221	1
	INO80C	2	0.624823	1		INO80C	2	2.3747	-0.269917		INO80C	2	0.666173	-0.197891
	TAF2	5	0.625424	-1.21309		TAF2	5	0.854148	-1.03026		TAF2	5	1.06276	1
	RPS6KA4	3	0.625512	1		RPS6KA4	3	2.02103	-0.559797		RPS6KA4	3	0.469962	-0.771569
	CCND1	4	0.625582	-0.528341		CCND1	4	1.20378	-0.759796		CCND1	4	0.548198	-0.649289
	PI4KB	2	0.625658	-0.942114		PI4KB	2	0.940125	1		PI4KB	2	0.868015	-0.756203
	PTPN1	2	0.626087	1		PTPN1	2	0.460902	-0.372721		PTPN1	2	0.739519	1
	RBMX	1	0.626566	-2.48351		RBMX	1	0.533275	-0.654143		RBMX	1	1.27039	-0.707626
	GALK1	2	0.626708	-0.302301		GALK1	2	1.16618	-1.13625		GALK1	2	0.196146	-1.22207
	AVPR1A	1	0.626728	1		AVPR1A	1	2.00521	1		AVPR1A	1	0.379773	-0.284992
	ATR	3	0.627027	-3.40721		ATR	3	0.888246	1		ATR	3	0.819645	-0.645271
	CHRNA10	3	0.627373	1		CHRNA10	3	1.62633	-0.240804		CHRNA10	3	1.12354	1
	TEK	3	0.627459	1		TEK	3	1.53806	-0.657933		TEK	3	0.528835	-0.136709
	KAT7	3	0.627703	1		KAT7	3	1.41738	-0.28482		KAT7	3	0.432225	-0.219905
	DRD4	1	0.628125	1		DRD4	1	1.38431	1		DRD4	1	1.60118	1
	RXRB	3	0.628221	-0.488695		RXRB	3	0.167697	-0.91279		RXRB	3	1.38084	-1.33328
	NPR2	5	0.628321	1		NPR2	5	0.833862	-0.621813		NPR2	5	1.45089	-0.0943528
	TCF7	2	0.628335	1		TCF7	2	1.59997	1		TCF7	2	0.607263	-0.906499
	TUBB2A	1	0.628483	1		TUBB2A	1	1.52532	-0.234107		TUBB2A	1	0.278909	-0.439754
	DGUOK	1	0.628689	1		DGUOK	1	1.79906	-0.23915		DGUOK	1	0.0620602	-0.866576
	KDM3A	1	0.628854	1		KDM3A	1	2.75455	1		KDM3A	1	0.693711	-0.501698
	AVPR2	1	0.628911	1		AVPR2	1	0.895595	1		AVPR2	1	0.681423	1
	RFC3	2	0.629002	-4.36232		RFC3	2	0.700126	1		RFC3	2	0.874133	-0.106834
	SMARCA5	4	0.62923	1		SMARCA5	4	1.25422	-0.794959		SMARCA5	4	1.32755	-1.11928
	ETV6	2	0.629507	1		ETV6	2	NA	NA		ETV6	2	0	-1.5758
	WDR5	2	0.629731	-0.931649		WDR5	2	0.995857	-0.329434		WDR5	2	1.01149	1
	SRPK1	5	0.629873	1		SRPK1	5	1.04794	-0.987685		SRPK1	5	0.702005	-1.0992
	LTBP1	4	0.629988	1		LTBP1	4	1.04542	1		LTBP1	4	1.91264	-0.110172
	PATZ1	4	0.630027	-1.28045		PATZ1	4	0.621645	1		PATZ1	4	0.854632	-0.450966
	TRA2B	2	0.630154	-1.07632		TRA2B	2	1.02917	-0.214233		TRA2B	2	0.980123	1
	ARCN1	5	0.630285	-1.71246		ARCN1	5	1.722	1		ARCN1	5	0.514661	-2.00968
	BUB1	1	0.630338	-0.643201		BUB1	1	1.92763	1		BUB1	1	1.17019	1
	GCK	3	0.630459	-0.801355		GCK	3	0.895621	1		GCK	3	0.816407	-0.482786
	ZCWPW1	5	0.630506	1		ZCWPW1	5	0.880001	1		ZCWPW1	5	1.75116	-0.926071
	PNCK	3	0.630663	1		PNCK	3	1.03804	1		PNCK	3	0.257895	-1.29169
	DPF2	2	0.630833	1		DPF2	2	1.04407	1		DPF2	2	0.494821	-1.68391
	PPIP5K2	1	0.63085	1		PPIP5K2	1	0.300608	-0.853076		PPIP5K2	1	0.482036	-2.82398
	PIK3R3	2	0.631055	1		PIK3R3	2	0.933631	-0.52372		PIK3R3	2	1.51875	1
	CASR	1	0.631076	-0.323376		CASR	1	7.02156	-0.531109		CASR	1	0.0689351	-2.07566
	XPA	2	0.631411	1		XPA	2	1.45748	-0.53531		XPA	2	0.450778	-1.15246
	XRCC1	5	0.631648	1		XRCC1	5	0.857658	-0.245504		XRCC1	5	0.527476	-0.138139
	AIRE	3	0.631786	1		AIRE	3	0.498037	-0.320826		AIRE	3	1.87301	-0.240438
	RSL1D1	2	0.632065	-2.68833		RSL1D1	2	0.995227	-0.260804		RSL1D1	2	1.18578	1
	RAD54B	3	0.632218	1		RAD54B	3	0.996499	-0.208503		RAD54B	3	0.531131	-0.134765
	BAZ1B	5	0.632412	1		BAZ1B	5	0.546056	-0.797381		BAZ1B	5	0.51178	-1.11016
	CENPH	3	0.632461	-0.305328		CENPH	3	0.654632	-1.8203		CENPH	3	0.38805	-2.14074
	JAKMIP2	2	0.632473	1		JAKMIP2	2	2.15048	-0.653468		JAKMIP2	2	0.497271	-0.159932
	HIRA	2	0.632501	-0.820515		HIRA	2	0.872771	1		HIRA	2	0.685151	1
	NME4	3	0.63261	1		NME4	3	4.0513	1		NME4	3	1.79502	-0.76658
	BTAF1	3	0.632631	-2.10313		BTAF1	3	0.245951	-0.963756		BTAF1	3	0.415201	-1.18917
	TCF3	5	0.632702	-0.274939		TCF3	5	0.186649	-0.878189		TCF3	5	1.20005	-0.570308
	TAOK2	1	0.632743	1		TAOK2	1	1.3056	1		TAOK2	1	0.949853	-0.191981
	MAPK12	4	0.632785	1		MAPK12	4	1.8074	-0.390764		MAPK12	4	0.768047	-0.711699
	PIKFYVE	4	0.632993	1		PIKFYVE	4	0.152144	-0.928407		PIKFYVE	4	0.136354	-1.01353
	SOX10	5	0.633113	-0.391094		SOX10	5	3.65448	-0.336836		SOX10	5	0.705379	-1.1093
	CRIPAK	4	0.633195	1		CRIPAK	4	1.01729	1		CRIPAK	4	1.19623	1
	RAF1	5	0.633378	-0.300163		RAF1	5	0.886519	1		RAF1	5	0.743482	-0.5219
	TPH1	3	0.633446	1		TPH1	3	0.0825468	-1.05338		TPH1	3	0.681778	-0.273179
	PRKD2	3	0.633635	-0.35285		PRKD2	3	1.44131	-0.445902		PRKD2	3	1.28562	-1.30298
	RPS6KL1	4	0.633692	1		RPS6KL1	4	0	-1.62304		RPS6KL1	4	0.0737959	-1.72062
	GATA2	3	0.633825	1		GATA2	3	4.39294	1		GATA2	3	0.734708	1
	PIK3CA	5	0.63387	1		PIK3CA	5	0.869825	-1.00957		PIK3CA	5	1.08768	-1.26616
	NCAPD3	3	0.634109	1		NCAPD3	3	0.28381	-0.68256		NCAPD3	3	0.770331	-0.95477
	ZBTB7B	1	0.634414	1		ZBTB7B	1	2.81745	-0.200899		ZBTB7B	1	0.164393	-0.963503
	BPTF	5	0.634914	-1.34699		BPTF	5	1.08554	1		BPTF	5	0.691969	-2.97099
	PDE4A	3	0.635063	1		PDE4A	3	0.752016	1		PDE4A	3	0.527663	-0.489548
	CCNB1	5	0.635172	-1.37221		CCNB1	5	2.34547	-0.303136		CCNB1	5	0.595092	-1.17562
	PANK2	4	0.635205	1		PANK2	4	NA	NA		PANK2	4	0.433103	-0.530351
	ACLY	3	0.635367	-1.05571		ACLY	3	0.6863	1		ACLY	3	0.434699	-0.217427
	GPR31	4	0.635899	1		GPR31	4	NA	NA		GPR31	4	0.589998	-0.867985
	UHRF1BP1L	5	0.636116	1		UHRF1BP1L	5	0.823808	-0.29077		UHRF1BP1L	5	1.1153	-0.238176
	SPEN	3	0.63616	-0.318969		SPEN	3	0.911542	-1.89001		SPEN	3	2.05403	-0.499243
	STAT1	3	0.636293	1		STAT1	3	6.62101	-0.742862		STAT1	3	0.457333	-0.471435
	SNAPC4	3	0.63647	-4.08509		SNAPC4	3	0.897631	1		SNAPC4	3	0.231482	-1.44844
	MAP3K11	3	0.636509	1		MAP3K11	3	1.37517	-0.221945		MAP3K11	3	0.645199	-0.583487
	HIPK1	3	0.637292	1		HIPK1	3	1.43309	-0.482391		HIPK1	3	0.980409	-0.602105
	CAMKK2	2	0.637392	1		CAMKK2	2	0.518655	-0.292229		CAMKK2	2	1.19392	1
	AJUBA	4	0.637526	1		AJUBA	4	2.17067	1		AJUBA	4	0.927196	-0.89548
	CLTC	2	0.637589	-0.547376		CLTC	2	0.697831	-0.319653		CLTC	2	1.64607	-1.64938
	RAD54L	5	0.637696	-0.657006		RAD54L	5	1.12168	1		RAD54L	5	0.545866	-1.1862
	TET2	1	0.63778	1		TET2	1	NA	NA		TET2	1	0	-1.08008
	PNCK	2	0.637846	1		PNCK	2	0.627638	1		PNCK	2	0.918313	-1.29169
	GABRB1	2	0.637872	1		GABRB1	2	1.01781	-1.59533		GABRB1	2	1.28392	1
	PANK4	1	0.637997	1		PANK4	1	0.612221	1		PANK4	1	0.604302	1
	CORO2A	5	0.63801	1		CORO2A	5	1.16437	1		CORO2A	5	2.07163	1
	RDH8	4	0.638362	-0.422982		RDH8	4	0.99731	-0.26245		RDH8	4	0.477679	-0.176279
	NFRKB	5	0.638424	-0.361918		NFRKB	5	0.725657	-0.244487		NFRKB	5	0.496599	-1.18497
	TJP2	5	0.638444	-0.757758		TJP2	5	0.601746	1		TJP2	5	1.57805	-1.92293
	ALOX5	1	0.638444	1		ALOX5	1	1.31745	1		ALOX5	1	0.737649	-0.199993
	PARP4	1	0.638474	-0.370461		PARP4	1	1.55032	-1.27649		PARP4	1	0.218132	-0.725372
	FGFR1OP	1	0.638593	1		FGFR1OP	1	0.656894	1		FGFR1OP	1	1.48961	1
	VCP	3	0.639018	-1.77467		VCP	3	0.942699	1		VCP	3	0.226419	-1.14082
	L3MBTL3	2	0.639367	1		L3MBTL3	2	1.76487	1		L3MBTL3	2	0.721429	-1.70767
	IKBKG	1	0.639453	1		IKBKG	1	1.21227	1		IKBKG	1	0.241125	-0.59747
	IL1R2	2	0.639617	1		IL1R2	2	1.12906	1		IL1R2	2	0.378166	-1.18033
	UCHL5	3	0.63972	-0.533117		UCHL5	3	1.9151	1		UCHL5	3	0.485089	-0.732311
	RPS6KB2	4	0.639759	-0.524102		RPS6KB2	4	1.12093	1		RPS6KB2	4	1.02403	-1.1551
	TXK	4	0.639934	1		TXK	4	0.846813	-0.628873		TXK	4	1.20736	1
	DDR1	3	0.640228	1		DDR1	3	1.74822	1		DDR1	3	0.469519	-0.707198
	H3F3B	3	0.640612	1		H3F3B	3	0.693221	1		H3F3B	3	0.379024	-1.75274
	SEPHS1	4	0.640653	-0.531198		SEPHS1	4	0.732992	1		SEPHS1	4	1.22083	1
	HIPK4	2	0.640759	1		HIPK4	2	0.851	-0.25505		HIPK4	2	0.645831	-0.747902
	PGAM2	3	0.640904	1		PGAM2	3	2.56405	1		PGAM2	3	1.30458	-0.155614
	CHD8	4	0.641023	1		CHD8	4	0.526239	-0.284011		CHD8	4	1.10918	-0.536075
	DHODH	5	0.641715	-1.07994		DHODH	5	1.99007	1		DHODH	5	0.806662	1
	NUP133	4	0.64176	-1.70574		NUP133	4	0.889213	1		NUP133	4	0.741322	-0.38845
	ZAP70	4	0.641922	1		ZAP70	4	0.788256	1		ZAP70	4	1.25026	-0.90965
	LIMK2	2	0.642132	-0.933571		LIMK2	2	0.412813	-2.65474		LIMK2	2	0.396454	-0.636028
[truncated: 9,814 more rows]

## Sheet: D - RSA ERKi sensitizers
ERKi Sensitizer Druggable Genome Screen
Pa01C - 14 days					Pa14C - 14 days					Pa14C - 28 days					PANC-1 - 28 days
Gene_ID	Well_ID	RSA	LogP		Gene_ID	Well_ID	RSA	LogP		Gene_ID	Well_ID	RSA	LogP		Gene_ID	Well_ID	RSA	LogP
KRAS	3	0	-6.35389		KRAS	5	0.000876912	-5.78295		ALG1	2	0	-5.36749		AHCTF1	2	0	-5.37491
KRAS	1	0.00123127	-6.35389		KRAS	3	0.045416	-5.78295		ALG1	3	0	-5.36749		AHCTF1	4	0	-5.37491
KRAS	2	0.21937	-6.35389		KRAS	1	0.075811	-5.78295		ATR	2	0	-4.85606		TADA2A	1	0	-3.77816
KRAS	4	0.245141	-6.35389		KRAS	4	0.0793305	-5.78295		ATR	4	0	-4.85606		TADA2A	5	0	-3.77816
KRAS	5	0.245255	-6.35389		KRAS	2	0.25966	-5.78295		KRAS	3	0	-4.16639		TADA2A	2	0.0121222	-3.77816
AK8	2	0	-6.0418		PSMB7	1	0	-5.75564		KRAS	1	0.00066314	-4.16639		TGFBR3	3	0	-3.73157
AK8	5	0	-6.0418		PSMB7	2	0	-5.75564		KRAS	5	0.00200745	-4.16639		TGFBR3	1	0.0102514	-3.73157
KAT7	1	0.0224752	-5.08925		PSMB7	4	0.00136776	-5.75564		KRAS	4	0.143324	-4.16639		TGFBR3	5	0.0143512	-3.73157
KAT7	5	0.130694	-5.08925		PSMB7	3	0.0637489	-5.75564		KRAS	2	0.28558	-4.16639		CSNK2B	1	0	-3.7198
KAT7	3	0.144002	-5.08925		RAD51B	1	0	-4.78755		RAD51B	2	0	-4.11196		CSNK2B	3	0	-3.7198
KAT7	2	0.170736	-5.08925		RAD51B	2	0.000866798	-4.78755		RAD51B	1	0.000972932	-4.11196		P2RY12	2	0.00260612	-3.71079
CLK1	4	0	-4.38055		RAD51B	3	0.110075	-4.78755		RAD51B	3	0.00100298	-4.11196		P2RY12	5	0.0404475	-3.71079
CLK1	5	0	-4.38055		RAD51B	4	0.360077	-4.78755		BRCA1	4	0.00347919	-4.07025		P2RY12	4	0.305649	-3.71079
CSNK2A1	3	0	-4.30973		RAD51B	5	0.37791	-4.78755		BRCA1	5	0.0136547	-4.07025		P2RY12	3	0.337044	-3.71079
CSNK2A1	5	0	-4.30973		CENPB	2	0.132839	-4.6759		BRCA1	3	0.14278	-4.07025		P2RY12	1	0.514533	-3.71079
KAT6A	5	0.113011	-4.20518		CENPB	4	0.224166	-4.6759		BRCA1	1	0.203067	-4.07025		STK38L	5	0.0858509	-3.63104
KAT6A	4	0.242611	-4.20518		CENPB	3	0.231867	-4.6759		COPB1	1	0	-3.9437		STK38L	4	0.198907	-3.63104
KAT6A	1	0.258863	-4.20518		CENPB	1	0.260729	-4.6759		COPB1	4	0	-3.9437		STK38L	2	0.418205	-3.63104
KAT6A	3	0.397423	-4.20518		CENPB	5	0.389347	-4.6759		COPB1	3	0.139796	-3.9437		STK38L	1	0.450514	-3.63104
KAT6A	2	0.461872	-4.20518		SMAD3	2	0.135026	-4.22492		COPB1	2	0.215843	-3.9437		STK38L	3	0.532273	-3.63104
CENPB	3	0.19232	-3.94956		SMAD3	5	0.222105	-4.22492		COPB1	5	0.305476	-3.9437		GABRG1	2	0	-3.46904
CENPB	4	0.370931	-3.94956		SMAD3	1	0.419919	-4.22492		RAF1	1	0.127529	-3.49428		GABRG1	3	0	-3.46904
CENPB	2	0.37825	-3.94956		SMAD3	3	0.42671	-4.22492		RAF1	4	0.213701	-3.49428		CDK3	1	0	-3.45612
CENPB	1	0.450903	-3.94956		SMAD3	4	0.445991	-4.22492		RAF1	3	0.296505	-3.49428		CDK3	3	0	-3.45612
CENPB	5	0.493451	-3.94956		CSNK1G1	1	0.13611	-3.98544		RAF1	2	0.312074	-3.49428		CDK3	2	0.0357847	-3.45612
SMAD6	1	0.24433	-3.84384		CSNK1G1	3	0.37804	-3.98544		RAF1	5	0.354365	-3.49428		GTF2H2	3	0	-3.39553
SMAD6	5	0.290438	-3.84384		CSNK1G1	5	0.476443	-3.98544		ACACA	5	0	-3.45557		GTF2H2	4	0	-3.39553
SMAD6	4	0.37906	-3.84384		CSNK1G1	4	0.47891	-3.98544		DYRK4	2	0	-3.40853		ABCB1	3	0	-3.22747
SMAD6	3	0.48532	-3.84384		CSNK1G1	2	0.483566	-3.98544		DYRK4	4	0.171352	-3.40853		ABCB1	5	0	-3.22747
SMAD6	2	0.503577	-3.84384		CLP1	2	0.000945093	-3.81628		DYRK4	1	0.305009	-3.40853		ABCB1	1	0.072953	-3.22747
BLM	5	0.00502757	-3.66404		CLP1	1	0.017055	-3.81628		DYRK4	3	0.353199	-3.40853		USP9X	1	0	-3.22728
BLM	4	0.0392366	-3.66404		CLP1	5	0.0657201	-3.81628		DYRK4	5	0.363446	-3.40853		USP9X	2	0.253603	-3.22728
BLM	1	0.127877	-3.66404		NEIL1	3	0.190416	-3.68945		PSMC1	3	0	-3.38309		USP9X	5	0.350549	-3.22728
HMGB1	3	0.276593	-3.64061		NEIL1	4	0.25912	-3.68945		PSMC1	4	0.0956545	-3.38309		USP9X	3	0.419068	-3.22728
HMGB1	2	0.315484	-3.64061		NEIL1	5	0.270546	-3.68945		PSMC1	2	0.233297	-3.38309		USP9X	4	0.604178	-3.22728
HMGB1	5	0.357821	-3.64061		NEIL1	1	0.297667	-3.68945		PSMC1	5	0.339118	-3.38309		ALG1	3	0	-3.21638
HMGB1	4	0.377217	-3.64061		DMAP1	3	0	-3.62791		PSMC1	1	0.365615	-3.38309		ALG1	2	0.0156327	-3.21638
HMGB1	1	0.531206	-3.64061		DMAP1	5	0.00904865	-3.62791		UCHL5	2	0.000966312	-3.34459		ALG1	1	0.0752322	-3.21638
NCOA3	3	0	-3.4781		DMAP1	1	0.0839544	-3.62791		UCHL5	1	0.00201406	-3.34459		MAPKAPK2	1	0	-3.20661
NCOA3	2	0.148738	-3.4781		UCHL5	2	0.0362704	-3.6029		UCHL5	4	0.165166	-3.34459		MAPKAPK2	2	0	-3.20661
NCOA3	4	0.201028	-3.4781		UCHL5	5	0.263502	-3.6029		UCHL5	5	0.280276	-3.34459		MLLT6	1	0	-3.16975
NCOA3	5	0.435563	-3.4781		UCHL5	1	0.282794	-3.6029		UCHL5	3	0.370764	-3.34459		MLLT6	5	0	-3.16975
NCOA3	1	0.553471	-3.4781		UCHL5	4	0.309094	-3.6029		ITGB3BP	1	0	-3.33136		POLA2	2	0	-3.10019
PTPN1	2	0.191762	-3.42625		METTL3	1	0	-3.56509		ITGB3BP	2	0	-3.33136		POLA2	4	0	-3.10019
PTPN1	4	0.212677	-3.42625		METTL3	2	0	-3.56509		CENPB	4	0.109652	-3.31988		POLD3	1	0	-3.05836
PTPN1	3	0.358923	-3.42625		MLLT6	1	0	-3.52259		CENPB	2	0.132115	-3.31988		POLD3	4	0.0364837	-3.05836
PTPN1	1	0.366036	-3.42625		MLLT6	3	0	-3.52259		CENPB	3	0.154912	-3.31988		POLD3	5	0.105703	-3.05836
POLA2	2	0	-3.415		POLR2J	2	0	-3.45189		CENPB	1	0.297198	-3.31988		YES1	2	0.146521	-2.94266
POLA2	4	0	-3.415		POLR2J	4	0	-3.45189		CENPB	5	0.373914	-3.31988		YES1	3	0.162457	-2.94266
ACVR2A	3	0	-3.36146		PEAK1	3	0.0104663	-3.38329		ESPL1	4	0	-3.30606		YES1	4	0.18898	-2.94266
CHRNA7	5	0.203327	-3.24744		PEAK1	4	0.111101	-3.38329		ESPL1	5	0	-3.30606		YES1	1	0.379514	-2.94266
CHRNA7	2	0.228514	-3.24744		PEAK1	2	0.17843	-3.38329		ESPL1	3	0.032477	-3.30606		RFC3	4	0	-2.9367
CHRNA7	3	0.370595	-3.24744		ACVR2A	3	0	-3.35587		TRIM28	5	0.0141993	-3.27186		RFC3	5	0.021234	-2.9367
CHRNA7	4	0.38598	-3.24744		ROCK2	3	0	-3.32369		TRIM28	1	0.0938076	-3.27186		RFC3	3	0.642026	-2.9367
NFE2L2	2	0.233248	-3.23613		ROCK2	4	0	-3.32369		TRIM28	3	0.15988	-3.27186		RFC3	1	0.65206	-2.9367
NFE2L2	3	0.45929	-3.23613		SOD1	4	0	-3.23488		TRIM28	4	0.216647	-3.27186		RFC3	2	0.664655	-2.9367
NFE2L2	5	0.469977	-3.23613		SOD1	5	0	-3.23488		YAP1	1	0	-3.25421		RFC2	4	0	-2.93092
NFE2L2	1	0.499663	-3.23613		PYGO1	3	0	-3.18411		YAP1	4	0.0819497	-3.25421		RFC2	5	0	-2.93092
NFE2L2	4	0.587622	-3.23613		PYGO1	1	0.21243	-3.18411		YAP1	5	0.314261	-3.25421		ITGB3	1	0.105225	-2.88838
BAHD1	3	0.302821	-3.22776		PYGO1	2	0.314112	-3.18411		YAP1	2	0.332823	-3.25421		ITGB3	4	0.131929	-2.88838
BAHD1	1	0.37639	-3.22776		CSNK1D	2	0.120687	-3.1423		YAP1	3	0.380569	-3.25421		ITGB3	2	0.544946	-2.88838
BAHD1	5	0.503802	-3.22776		CSNK1D	1	0.130328	-3.1423		PCNA	5	0.0059723	-3.24478		ITGB3	5	0.582777	-2.88838
BAHD1	2	0.572657	-3.22776		CSNK1D	5	0.38141	-3.1423		PCNA	1	0.068502	-3.24478		ITGB3	3	0.677856	-2.88838
BAHD1	4	0.588694	-3.22776		CSNK1D	3	0.381921	-3.1423		PCNA	3	0.196318	-3.24478		ACAT1	5	0	-2.8854
PYGO1	3	0.131757	-3.20088		CYP19A1	3	0.234601	-2.992		PCNA	2	0.295307	-3.24478		POLR2F	2	0	-2.84394
PYGO1	2	0.162792	-3.20088		CYP19A1	2	0.489841	-2.992		GMPS	3	0	-3.24349		POLR2F	5	0	-2.84394
PYGO1	1	0.34248	-3.20088		CYP19A1	5	0.570325	-2.992		GMPS	5	0.00497822	-3.24349		ETV5	2	0.0446529	-2.81227
PARP11	4	0.164259	-3.20048		CYP19A1	4	0.598507	-2.992		GMPS	2	0.167065	-3.24349		ETV5	1	0.102308	-2.81227
PARP11	3	0.249525	-3.20048		CYP19A1	1	0.64528	-2.992		GMPS	1	0.219893	-3.24349		ETV5	3	0.225689	-2.81227
PARP11	2	0.286003	-3.20048		SGK2	3	0.390211	-2.90932		CDK6	1	0.00481362	-3.2419		NUP205	3	0.030521	-2.79398
PARP11	1	0.393255	-3.20048		SGK2	1	0.444872	-2.90932		CDK6	3	0.0243009	-3.2419		NUP205	5	0.245676	-2.79398
SRD5A3	4	0.240572	-3.19233		SGK2	5	0.486658	-2.90932		CDK6	2	0.0415757	-3.2419		NUP205	4	0.39046	-2.79398
SRD5A3	5	0.34789	-3.19233		SGK2	4	0.542285	-2.90932		MAPK7	3	0	-3.21829		NUP205	1	0.413986	-2.79398
SRD5A3	2	0.359578	-3.19233		SGK2	2	0.662401	-2.90932		MAPK7	5	0	-3.21829		ACE	1	0	-2.76054
SRD5A3	3	0.394259	-3.19233		ESR1	1	0.138642	-2.88172		AKAP9	5	0.00293893	-3.17277		TAF6	4	0	-2.75032
ARID4B	4	0	-3.17615		ESR1	5	0.244064	-2.88172		AKAP9	1	0.0394821	-3.17277		TAF6	5	0	-2.75032
ARID4B	5	0.0154131	-3.17615		ESR1	2	0.611624	-2.88172		AKAP9	4	0.110398	-3.17277		NCOA3	1	0.120141	-2.74426
ARID4B	3	0.316216	-3.17615		ESR1	3	0.64806	-2.88172		SMAD6	4	0.117682	-3.09173		NCOA3	4	0.131547	-2.74426
ARID4B	2	0.396091	-3.17615		ESR1	4	0.668858	-2.88172		SMAD6	1	0.130661	-3.09173		NCOA3	3	0.168716	-2.74426
PPP2R1A	4	0	-3.12401		ADRBK1	2	0	-2.8789		SMAD6	2	0.195346	-3.09173		NIM1	2	0.174025	-2.73873
PPP2R1A	5	0	-3.12401		ATR	2	0	-2.85445		SMAD6	3	0.23717	-3.09173		NIM1	5	0.247669	-2.73873
EPS8	2	0.361958	-3.11859		ATR	4	0	-2.85445		PSMB3	1	0	-3.07368		NIM1	1	0.419411	-2.73873
EPS8	1	0.375716	-3.11859		ATR	1	0.265729	-2.85445		PSMB3	5	0	-3.07368		NIM1	4	0.424758	-2.73873
EPS8	4	0.553939	-3.11859		COPB1	2	0.187079	-2.83804		PPP4C	1	0	-3.06375		MNAT1	5	0.0918849	-2.72741
EPS8	5	0.57967	-3.11859		COPB1	5	0.237328	-2.83804		PPP4C	2	0	-3.06375		MNAT1	2	0.141051	-2.72741
EPS8	3	0.605993	-3.11859		COPB1	4	0.527145	-2.83804		PPP4C	3	0.232161	-3.06375		MNAT1	4	0.17148	-2.72741
MAPK3	1	0.0173484	-3.07779		COPB1	3	0.544772	-2.83804		PPP4C	4	0.239158	-3.06375		USP22	3	0.00538743	-2.71432
MAPK3	4	0.189408	-3.07779		SND1	2	0.108675	-2.82334		ACVR2A	3	0	-3.0577		USP22	2	0.249887	-2.71432
MAPK3	5	0.211615	-3.07779		SND1	3	0.248269	-2.82334		RFC2	4	0	-2.98388		USP22	4	0.344418	-2.71432
NIM1	4	0	-3.07285		SND1	5	0.398764	-2.82334		RFC2	5	0	-2.98388		USP22	1	0.429315	-2.71432
NIM1	3	0.141551	-3.07285		SND1	4	0.672075	-2.82334		REV3L	5	0.185596	-2.9682		PDE7A	4	0.00322591	-2.71262
NIM1	1	0.213338	-3.07285		SND1	1	0.681297	-2.82334		REV3L	2	0.20611	-2.9682		PDE7A	1	0.00357476	-2.71262
SRSF2	2	0	-3.05327		ZBTB7B	4	0	-2.80236		REV3L	1	0.207932	-2.9682		PDE7A	3	0.174476	-2.71262
SRSF2	1	0.0660612	-3.05327		ZBTB7B	2	0.298242	-2.80236		REV3L	3	0.250414	-2.9682		RSF1	1	0	-2.66201
SRSF2	4	0.217029	-3.05327		ZBTB7B	5	0.573756	-2.80236		UBE2I	2	0	-2.95157		RSF1	2	0	-2.66201
EPHA6	5	0	-3.01734		ZBTB7B	3	0.609274	-2.80236		UBE2I	4	0.00506813	-2.95157		PFKFB1	1	0.261323	-2.64806
EPHA6	2	0.205295	-3.01734		ZBTB7B	1	0.685378	-2.80236		UBE2I	1	0.090564	-2.95157		PFKFB1	3	0.412414	-2.64806
EPHA6	3	0.275486	-3.01734		GALK2	5	0.186855	-2.79229		CBX1	4	0.122096	-2.93497		PFKFB1	2	0.415313	-2.64806
CRKL	3	0.0921529	-3.00784		GALK2	1	0.284886	-2.79229		CBX1	2	0.360369	-2.93497		PFKFB1	5	0.443748	-2.64806
CRKL	5	0.201172	-3.00784		GALK2	4	0.337906	-2.79229		CBX1	5	0.360417	-2.93497		PPP2CA	4	0.173564	-2.6288
CRKL	2	0.334043	-3.00784		GALK2	3	0.434475	-2.79229		CBX1	1	0.420552	-2.93497		PPP2CA	3	0.391505	-2.6288
CRKL	1	0.500097	-3.00784		NCOR2	4	0	-2.79047		CBX1	3	0.421424	-2.93497		PPP2CA	1	0.421265	-2.6288
CRKL	4	0.623847	-3.00784		NCOR2	1	0.0151845	-2.79047		UGCG	5	0	-2.9065		PPP2CA	5	0.447406	-2.6288
RAD51B	1	0.230614	-3.00551		ART3	2	0.161415	-2.78692		UGCG	2	0.213939	-2.9065		PDS5B	4	0	-2.62136
RAD51B	2	0.298243	-3.00551		ART3	4	0.249509	-2.78692		UGCG	4	0.226001	-2.9065		PDS5B	2	0.438193	-2.62136
RAD51B	4	0.400891	-3.00551		ART3	5	0.379372	-2.78692		UGCG	3	0.402402	-2.9065		PDS5B	3	0.568538	-2.62136
RAD51B	3	0.420551	-3.00551		ART3	1	0.435505	-2.78692		UGCG	1	0.425724	-2.9065		PDS5B	5	0.593186	-2.62136
IRAK4	1	0.35561	-2.949		CSNK2A1	5	0.0661696	-2.78478		CRKL	3	0.01936	-2.88808		ADRA2A	3	0	-2.5846
IRAK4	3	0.486071	-2.949		CSNK2A1	4	0.338587	-2.78478		CRKL	5	0.0965378	-2.88808		KDM5C	1	0.00324503	-2.57358
IRAK4	2	0.562207	-2.949		CSNK2A1	2	0.356814	-2.78478		CRKL	1	0.11848	-2.88808		KDM5C	2	0.462764	-2.57358
IRAK4	5	0.579507	-2.949		CSNK2A1	1	0.435653	-2.78478		CRKL	2	0.259967	-2.88808		KDM5C	5	0.584409	-2.57358
IRAK4	4	0.63373	-2.949		SKP2	5	0.114957	-2.77734		ACVR2B	1	0	-2.88169		KDM5C	3	0.607381	-2.57358
GTF2H2	3	0	-2.94189		SKP2	4	0.129019	-2.77734		INO80D	2	0.00234204	-2.87097		PRPF8	2	0	-2.5673
GTF2H2	5	0.178801	-2.94189		SKP2	1	0.221382	-2.77734		INO80D	4	0.00379613	-2.87097		PRPF8	4	0.111827	-2.5673
GTF2H2	4	0.232553	-2.94189		PARP11	1	0.241178	-2.7688		INO80D	1	0.102584	-2.87097		PRPF8	3	0.200877	-2.5673
HSP90B1	1	0.352978	-2.93947		PARP11	4	0.24893	-2.7688		COPA	2	0.0123434	-2.86047		PRDM11	4	0.0576035	-2.51961
HSP90B1	3	0.410841	-2.93947		PARP11	3	0.325807	-2.7688		COPA	1	0.0249616	-2.86047		PRDM11	5	0.370223	-2.51961
HSP90B1	5	0.47624	-2.93947		PARP11	2	0.438876	-2.7688		COPA	3	0.104515	-2.86047		PRDM11	3	0.388016	-2.51961
HSP90B1	4	0.502935	-2.93947		AKAP1	3	0	-2.75404		PPARGC1A	2	0	-2.83974		PRDM11	2	0.470633	-2.51961
HSP90B1	2	0.635621	-2.93947		POLD1	5	0.0312181	-2.74357		PPARGC1A	5	0.0955241	-2.83974		PPP2R1A	4	0.0173525	-2.498
TAF5L	4	0.250099	-2.9329		POLD1	1	0.169834	-2.74357		PPARGC1A	1	0.105808	-2.83974		PPP2R1A	1	0.148555	-2.498
TAF5L	2	0.321209	-2.9329		POLD1	3	0.36049	-2.74357		BAHD1	3	0.179816	-2.82801		PPP2R1A	3	0.29671	-2.498
TAF5L	3	0.452542	-2.9329		POLD1	4	0.444029	-2.74357		BAHD1	1	0.231053	-2.82801		CLK1	4	0	-2.48535
TAF5L	5	0.634913	-2.9329		SETD3	1	0.17022	-2.70847		BAHD1	2	0.236393	-2.82801		CLK1	5	0	-2.48535
TAF5L	1	0.636946	-2.9329		SETD3	5	0.408986	-2.70847		BAHD1	4	0.269189	-2.82801		CLK1	2	0.217122	-2.48535
TSC2	1	0.0811616	-2.91951		SETD3	2	0.431276	-2.70847		PHF11	5	0.18022	-2.82675		NIPBL	4	0	-2.47841
TSC2	5	0.154557	-2.91951		SETD3	3	0.450556	-2.70847		PHF11	3	0.346443	-2.82675		NIPBL	5	0.149314	-2.47841
TSC2	3	0.278168	-2.91951		MMS19	3	0.0929562	-2.69374		PHF11	2	0.383578	-2.82675		NIPBL	3	0.301121	-2.47841
TSC2	4	0.43154	-2.91951		MMS19	4	0.152888	-2.69374		PHF11	1	0.416977	-2.82675		POLR2J	4	0	-2.47503
MBIP	5	0.35413	-2.90352		MMS19	1	0.234224	-2.69374		PHF11	4	0.436411	-2.82675		POLR2J	2	0.00755646	-2.47503
MBIP	4	0.417539	-2.90352		CCNE1	1	0.0330848	-2.6902		SMC2	1	0.0715205	-2.79731		AKAP9	1	0	-2.45979
MBIP	1	0.427837	-2.90352		CCNE1	5	0.154658	-2.6902		SMC2	4	0.108194	-2.79731		AK5	1	0	-2.40873
MBIP	2	0.433537	-2.90352		CCNE1	2	0.36646	-2.6902		SMC2	2	0.110014	-2.79731		RPA2	1	0	-2.3916
DYRK3	4	0	-2.87075		CCNE1	3	0.453846	-2.6902		ERBB3	4	0.13049	-2.79276		RPA2	3	0.0396131	-2.3916
DYRK3	5	0.135222	-2.87075		APEX1	4	0	-2.67492		ERBB3	1	0.229942	-2.79276		RPA2	5	0.23843	-2.3916
DYRK3	2	0.242087	-2.87075		MAPK7	5	0	-2.65061		ERBB3	3	0.254676	-2.79276		PPP2R5B	2	0	-2.36451
CPT2	1	0.218873	-2.81935		MAPK7	2	0.250816	-2.65061		ERBB3	5	0.402614	-2.79276		PPP2R5B	1	0.00309196	-2.36451
CPT2	5	0.371935	-2.81935		MAPK7	1	0.306054	-2.65061		ERBB3	2	0.442711	-2.79276		MAP3K10	1	0	-2.33716
CPT2	3	0.408678	-2.81935		XRCC2	3	0	-2.64922		RNMT	1	0	-2.74352		MAP3K10	5	0.00418481	-2.33716
CPT2	2	0.446012	-2.81935		XRCC2	5	0.00966287	-2.64922		RNMT	3	0	-2.74352		PDK2	3	0	-2.3338
ZNF217	3	0.0582314	-2.80947		UVRAG	2	0	-2.64427		KMT2B	5	0	-2.72847		PDK2	2	0.004284	-2.3338
ZNF217	1	0.152211	-2.80947		UVRAG	3	0.00967438	-2.64427		KMT2B	2	0.0870751	-2.72847		POLR2D	1	0	-2.32424
ZNF217	4	0.249911	-2.80947		PRKG2	4	0.0814293	-2.64337		KMT2B	1	0.221934	-2.72847		POLR2D	3	0.0245245	-2.32424
BLK	5	0	-2.79363		PRKG2	5	0.156907	-2.64337		KMT2B	4	0.281067	-2.72847		POLR2D	4	0.573758	-2.32424
BLK	4	0.190182	-2.79363		PRKG2	3	0.240339	-2.64337		RUVBL2	3	0	-2.72715		POLR2D	5	0.674007	-2.32424
BLK	1	0.251923	-2.79363		POLA1	3	0	-2.63936		RUVBL2	4	0	-2.72715		MMS19	3	0.368233	-2.31426
NTRK1	4	0.508116	-2.79102		POLA1	5	0.0101444	-2.63936		AKAP1	3	0	-2.65999		MMS19	5	0.389941	-2.31426
NTRK1	1	0.521381	-2.79102		ALKBH2	1	0.0220003	-2.63459		SIRT4	5	0.228089	-2.64639		MMS19	2	0.505125	-2.31426
NTRK1	3	0.548572	-2.79102		ALKBH2	3	0.2281	-2.63459		SIRT4	2	0.238417	-2.64639		MMS19	4	0.523107	-2.31426
NTRK1	5	0.572227	-2.79102		ALKBH2	5	0.241614	-2.63459		SIRT4	4	0.398682	-2.64639		CDC7	2	0	-2.28501
NTRK1	2	0.66359	-2.79102		SMARCA2	3	0.135495	-2.622		SIRT4	1	0.456498	-2.64639		CDC7	1	0.00620478	-2.28501
APEX2	4	0.01834	-2.77462		SMARCA2	2	0.350653	-2.622		SIRT4	3	0.465564	-2.64639		SLK	1	0.34007	-2.25789
APEX2	5	0.0200568	-2.77462		SMARCA2	4	0.406384	-2.622		CIT	4	0	-2.63997		SLK	4	0.407418	-2.25789
MOS	2	0.213434	-2.74654		SMARCA2	1	0.467167	-2.622		CIT	1	0.00569454	-2.63997		SLK	2	0.476563	-2.25789
MOS	1	0.385231	-2.74654		KCNH2	1	0	-2.60371		CIT	5	0.246228	-2.63997		SLK	5	0.535742	-2.25789
MOS	4	0.394473	-2.74654		KCNH2	5	0.236597	-2.60371		CIT	3	0.426864	-2.63997		ARCN1	1	0	-2.24933
MOS	5	0.457727	-2.74654		KCNH2	3	0.315644	-2.60371		CIT	2	0.466131	-2.63997		NMRK1	1	0.00781246	-2.24795
TSC1	5	0.233953	-2.69414		KCNH2	4	0.470206	-2.60371		HIPK4	2	0.142443	-2.62503		NMRK1	5	0.00797125	-2.24795
TSC1	1	0.271477	-2.69414		CDK9	4	0.00425544	-2.54327		HIPK4	3	0.158131	-2.62503		CACNA1F	1	0.0431292	-2.22979
TSC1	4	0.517483	-2.69414		CDK9	2	0.0499586	-2.54327		HIPK4	4	0.285137	-2.62503		CACNA1F	5	0.108791	-2.22979
TSC1	2	0.674009	-2.69414		FOXM1	1	0	-2.53792		HIPK4	5	0.29304	-2.62503		CACNA1F	3	0.272015	-2.22979
TSC1	3	0.681496	-2.69414		FOXM1	3	0.0187224	-2.53792		SMARCB1	2	0	-2.62069		PGD	5	0	-2.22107
GNA13	5	0.26741	-2.68478		DHX9	4	0	-2.52635		SMARCB1	4	0	-2.62069		PGD	4	0.0298899	-2.22107
GNA13	2	0.388703	-2.68478		DHX9	5	0.319602	-2.52635		ZBTB7B	2	0.160786	-2.60686		ATP5D	5	0	-2.21722
GNA13	4	0.391328	-2.68478		DHX9	2	0.330848	-2.52635		ZBTB7B	1	0.223015	-2.60686		COPS8	4	0	-2.19761
GNA13	3	0.466261	-2.68478		IFNGR1	1	0.00157025	-2.52499		ZBTB7B	4	0.368518	-2.60686		COPS8	5	0.0466573	-2.19761
ALDH18A1	2	0.217086	-2.6818		IFNGR1	4	0.0191928	-2.52499		ZBTB7B	3	0.453198	-2.60686		COPS8	3	0.533118	-2.19761
ALDH18A1	3	0.227271	-2.6818		NCAPG	4	0	-2.5231		ZBTB7B	5	0.470395	-2.60686		COPS8	1	0.550747	-2.19761
ALDH18A1	4	0.401085	-2.6818		NCAPG	5	0.053412	-2.5231		POLR2J	2	0	-2.60503		ROCK1	4	0	-2.19033
ALDH18A1	1	0.466753	-2.6818		ASH1L	3	0	-2.51123		POLR2J	4	0.00125589	-2.60503		ROCK1	1	0.321871	-2.19033
WHSC1L1	3	0.190693	-2.67786		TOP1MT	4	0.228965	-2.49728		SRCAP	2	0.161611	-2.60497		ROCK1	3	0.403134	-2.19033
WHSC1L1	4	0.357025	-2.67786		TOP1MT	2	0.229059	-2.49728		SRCAP	5	0.173599	-2.60497		ROCK1	5	0.552124	-2.19033
WHSC1L1	2	0.575407	-2.67786		TOP1MT	3	0.285844	-2.49728		SRCAP	1	0.250753	-2.60497		MERTK	5	0	-2.18888
WHSC1L1	1	0.666617	-2.67786		TOP1MT	5	0.491095	-2.49728		SRCAP	4	0.314246	-2.60497		MERTK	3	0.190569	-2.18888
WHSC1L1	5	0.685056	-2.67786		WEE2	4	0.155483	-2.49068		SRCAP	3	0.470722	-2.60497		MERTK	1	0.503765	-2.18888
MAK	1	0.420489	-2.67685		WEE2	2	0.279785	-2.49068		MYT1	2	0	-2.59733		MERTK	2	0.552276	-2.18888
MAK	5	0.430227	-2.67685		WEE2	1	0.336088	-2.49068		MYT1	1	0.000453182	-2.59733		TRIP12	3	0	-2.18685
MAK	2	0.453408	-2.67685		BCL2A1	1	0.259387	-2.48374		MYT1	4	0.000894941	-2.59733		TRIP12	5	0.0129646	-2.18685
MAK	4	0.467848	-2.67685		BCL2A1	5	0.580051	-2.48374		MYT1	5	0.2961	-2.59733		BUB1B	1	0	-2.17803
ALPK1	5	0	-2.61362		BCL2A1	3	0.608449	-2.48374		DYNC1H1	2	0	-2.59563		BUB1B	4	0.119169	-2.17803
CLK3	4	0.358317	-2.60248		BCL2A1	4	0.622026	-2.48374		DYNC1H1	3	0.27792	-2.59563		ATR	4	0	-2.17219
CLK3	2	0.425563	-2.60248		CIT	4	0	-2.47884		DYNC1H1	1	0.327924	-2.59563		ATR	5	0	-2.17219
CLK3	5	0.432839	-2.60248		CIT	1	0.18591	-2.47884		DYNC1H1	4	0.381178	-2.59563		ATR	2	0.286641	-2.17219
CLK3	1	0.481477	-2.60248		CIT	2	0.266305	-2.47884		CSNK1D	1	0.023265	-2.58459		DVL1	1	0.0142635	-2.16725
ALKBH1	5	0	-2.58369		RAD23B	4	0.150129	-2.4575		CSNK1D	3	0.0504635	-2.58459		DVL1	2	0.157848	-2.16725
BUB1B	3	0	-2.56883		RAD23B	5	0.17491	-2.4575		CSNK1D	4	0.136876	-2.58459		DVL1	3	0.517886	-2.16725
BUB1B	2	0.34473	-2.56883		RAD23B	1	0.271092	-2.4575		AKT3	2	0	-2.58089		DVL1	4	0.555886	-2.16725
BUB1B	4	0.452722	-2.56883		ESPL1	4	0	-2.4395		RAD51D	3	0	-2.54766		SETD8	1	0.171947	-2.1653
PHF14	1	0.196323	-2.55493		ESPL1	5	0	-2.4395		RAD51D	5	0	-2.54766		SETD8	2	0.368745	-2.1653
PHF14	2	0.261243	-2.55493		ESPL1	2	0.274201	-2.4395		RAD51D	1	0.29271	-2.54766		SETD8	5	0.371904	-2.1653
PHF14	3	0.289521	-2.55493		SETD7	1	0.00966287	-2.43199		RAD51D	2	0.392857	-2.54766		BAP1	5	0	-2.13313
ROCK2	3	0	-2.55089		SETD7	4	0.033413	-2.43199		RAD51D	4	0.478777	-2.54766		TNP1	3	0.00880925	-2.12065
ROCK2	4	0.0643101	-2.55089		DDB2	3	0.335449	-2.40679		KDM2A	4	0.00654163	-2.53662		TNP1	1	0.149929	-2.12065
CDH1	4	0.112074	-2.54754		DDB2	5	0.521293	-2.40679		KDM2A	5	0.114125	-2.53662		TNP1	2	0.299957	-2.12065
CDH1	3	0.273795	-2.54754		DDB2	2	0.617209	-2.40679		KDM2A	1	0.37918	-2.53662		BDH1	4	0	-2.10838
CDH1	5	0.370658	-2.54754		DDB2	4	0.642859	-2.40679		KDM2A	3	0.460644	-2.53662		C5	1	0.0115764	-2.09657
CDH1	2	0.596997	-2.54754		LTK	4	0.349133	-2.40339		KDM2A	2	0.48072	-2.53662		C5	2	0.335296	-2.09657
RPA4	5	0	-2.51486		LTK	2	0.354562	-2.40339		RAD21	3	0	-2.53108		C5	3	0.553592	-2.09657
RPA4	1	0.0289039	-2.51486		LTK	5	0.479045	-2.40339		RAD21	1	0.0256376	-2.53108		C5	5	0.573158	-2.09657
SPEN	5	0.240106	-2.51076		LTK	1	0.508671	-2.40339		RAD21	5	0.389838	-2.53108		KIT	2	0.00538936	-2.09043
SPEN	4	0.37554	-2.51076		CDC40	3	0	-2.40217		RAD21	2	0.391133	-2.53108		KIT	3	0.218157	-2.09043
SPEN	2	0.476782	-2.51076		SMYD5	1	0.195688	-2.39161		AXL	5	0.00449204	-2.50444		KIT	5	0.523718	-2.09043
SPEN	1	0.494859	-2.51076		SMYD5	2	0.310369	-2.39161		AXL	4	0.258083	-2.50444		KIT	1	0.574978	-2.09043
POLM	1	0.180219	-2.50809		SMYD5	3	0.342087	-2.39161		AXL	1	0.297394	-2.50444		BPTF	4	0	-2.08497
POLM	4	0.351918	-2.50809		SMYD5	5	0.510532	-2.39161		AXL	2	0.348407	-2.50444		POLR2L	4	0	-2.08417
POLM	2	0.376752	-2.50809		USP22	3	0.246776	-2.3708		AXL	3	0.48449	-2.50444		POLR2L	5	0.0210765	-2.08417
POLM	3	0.494957	-2.50809		USP22	5	0.420891	-2.3708		CDK12	3	0	-2.50237		AXL	5	0.0164486	-2.0817
POLE4	3	0	-2.45086		USP22	4	0.43077	-2.3708		CDK12	2	0.10461	-2.50237		AXL	3	0.0211679	-2.0817
POLE4	2	0.330614	-2.45086		USP22	1	0.514985	-2.3708		CDK12	1	0.148488	-2.50237		IL1A	1	0.154048	-2.07166
POLE4	4	0.374735	-2.45086		HORMAD1	1	0.248193	-2.35891		XRCC2	3	0	-2.50105		IL1A	2	0.172032	-2.07166
POLR2D	4	0	-2.41073		HORMAD1	2	0.28384	-2.35891		XRCC2	5	0	-2.50105		IL1A	5	0.398772	-2.07166
POLR2D	1	0.106429	-2.41073		HORMAD1	4	0.289098	-2.35891		TYW5	2	0	-2.49242		SCNN1G	1	0	-2.06699
ARID5A	1	0.357837	-2.40972		SP100	5	0	-2.33121		TYW5	5	0.232846	-2.49242		SCNN1G	2	0.166749	-2.06699
ARID5A	2	0.374746	-2.40972		SP100	3	0.0496027	-2.33121		TYW5	4	0.309953	-2.49242		SCNN1G	5	0.312352	-2.06699
ARID5A	4	0.386155	-2.40972		MAST2	1	0.271819	-2.32732		TYW5	3	0.352968	-2.49242		SGOL1	4	0.0983783	-2.04683
ARID5A	5	0.509053	-2.40972		MAST2	3	0.286735	-2.32732		TYW5	1	0.486029	-2.49242		SGOL1	3	0.262283	-2.04683
PIK3CA	2	0.011597	-2.38618		MAST2	5	0.296205	-2.32732		BRD9	3	0.0955236	-2.47257		SGOL1	2	0.318148	-2.04683
PIK3CA	3	0.304214	-2.38618		ABCB1	3	0.027818	-2.2894		BRD9	4	0.133108	-2.47257		BRD8	4	0	-2.04166
PIK3CA	1	0.316187	-2.38618		ABCB1	5	0.226794	-2.2894		BRD9	2	0.221517	-2.47257		ACVR2B	4	0.0191369	-2.03147
STK3	4	0	-2.35382		ABCB1	4	0.372562	-2.2894		BRD9	5	0.311682	-2.47257		ACVR2B	1	0.025445	-2.03147
STK3	1	0.0766197	-2.35382		ABCB1	1	0.531086	-2.2894		TESK2	1	0	-2.46468		OGT	3	0.0493131	-2.02864
STK3	5	0.450543	-2.35382		BAZ2A	5	0	-2.27753		TESK2	4	0.000466154	-2.46468		OGT	1	0.0778997	-2.02864
STK3	2	0.518809	-2.35382		IGF1R	1	0	-2.26631		NIPBL	4	0	-2.44637		EYA3	5	0.135887	-2.02806
SND1	2	0.0149914	-2.3522		IGF1R	2	0.288605	-2.26631		NIPBL	5	0.00440619	-2.44637		EYA3	1	0.310279	-2.02806
SND1	4	0.307759	-2.3522		IGF1R	5	0.385186	-2.26631		FGF19	5	0.313035	-2.43446		EYA3	4	0.321644	-2.02806
SND1	3	0.384381	-2.3522		CDC7	4	0	-2.24952		FGF19	3	0.398907	-2.43446		IDH3B	1	0.163035	-2.02392
SND1	1	0.519145	-2.3522		BDP1	3	0	-2.24285		FGF19	2	0.425639	-2.43446		IDH3B	4	0.21158	-2.02392
SMNDC1	5	0	-2.34193		POLE4	3	0	-2.21792		FGF19	1	0.451525	-2.43446		IDH3B	5	0.322034	-2.02392
SMNDC1	3	0.125457	-2.34193		POLE4	4	0.396255	-2.21792		FGF19	4	0.49476	-2.43446		BRDT	1	0	-2.02153
TBK1	2	0.371352	-2.31551		POLE4	5	0.462423	-2.21792		ATP2C1	1	0.0528743	-2.41389		TAF5L	2	0.288329	-2.02114
TBK1	5	0.386454	-2.31551		POLE4	2	0.690991	-2.21792		ATP2C1	4	0.192812	-2.41389		TAF5L	1	0.355336	-2.02114
TBK1	3	0.450543	-2.31551		NHP2L1	3	0	-2.21147		ATP2C1	5	0.212933	-2.41389		TAF5L	5	0.492045	-2.02114
TBK1	4	0.525586	-2.31551		NHP2L1	4	0.0661696	-2.21147		AR	2	0	-2.40502		TAF5L	3	0.590569	-2.02114
EIF2AK4	5	0.148157	-2.306		CDK11A	2	0	-2.19849		ZBTB33	2	0	-2.39628		BRIP1	1	0.0915547	-2.00429
EIF2AK4	1	0.230921	-2.306		HDGFRP3	3	0.0223191	-2.19694		ZBTB33	3	0.0640297	-2.39628		BRIP1	2	0.160418	-2.00429
EIF2AK4	4	0.334756	-2.306		HDGFRP3	1	0.0673828	-2.19694		ZBTB33	5	0.275927	-2.39628		BRIP1	3	0.455416	-2.00429
ART4	2	0	-2.25225		MBD6	5	0.0691383	-2.18583		ZBTB33	4	0.39633	-2.39628		BRIP1	4	0.593729	-2.00429
ART4	1	0.0912887	-2.25225		MBD6	3	0.191208	-2.18583		ZBTB33	1	0.50092	-2.39628		CYSLTR1	4	0.249274	-2.00236
EGFR	5	0	-2.24949		MBD6	1	0.549915	-2.18583		CSNK2A1	5	0.0264371	-2.39144		CYSLTR1	3	0.436133	-2.00236
EGFR	3	0.144871	-2.24949		MBD6	2	0.699281	-2.18583		CSNK2A1	2	0.215663	-2.39144		CYSLTR1	1	0.541242	-2.00236
STK11	2	0.250794	-2.19708		CLK3	4	0.240869	-2.18456		CSNK2A1	3	0.237835	-2.39144		CYSLTR1	2	0.594089	-2.00236
STK11	4	0.361895	-2.19708		CLK3	2	0.289867	-2.18456		CSNK2A1	4	0.321038	-2.39144		BRPF3	1	0	-2.0023
STK11	5	0.542877	-2.19708		CLK3	1	0.365986	-2.18456		GNA13	5	0.145077	-2.38599		MYC	4	0.057138	-2.00024
STK11	1	0.548186	-2.19708		CLK3	3	0.550154	-2.18456		GNA13	1	0.350208	-2.38599		MYC	3	0.0871437	-2.00024
UHRF1BP1L	5	0.267326	-2.19051		PFKFB2	5	0.346506	-2.16994		GNA13	3	0.35946	-2.38599		KDM3B	3	0.217015	-1.97872
UHRF1BP1L	4	0.366586	-2.19051		PFKFB2	2	0.380471	-2.16994		GNA13	2	0.414007	-2.38599		KDM3B	5	0.23815	-1.97872
UHRF1BP1L	3	0.533957	-2.19051		PFKFB2	1	0.389119	-2.16994		GNA13	4	0.50255	-2.38599		KDM3B	4	0.54059	-1.97872
UHRF1BP1L	2	0.549424	-2.19051		PFKFB2	4	0.553188	-2.16994		ELP3	5	0.108351	-2.38039		KDM3B	1	0.601227	-1.97872
CTRLA	4	0.00430181	-2.18228		GTF2I	2	0.0752071	-2.16122		ELP3	4	0.129663	-2.38039		SMARCA1	1	0.49912	-1.97809
CTRLA	3	0.111657	-2.18228		GTF2I	4	0.289816	-2.16122		ELP3	3	0.387523	-2.38039		SMARCA1	5	0.519377	-1.97809
INO80	2	0	-2.17891		GTF2I	5	0.362563	-2.16122		ELP3	2	0.416818	-2.38039		SMARCA1	4	0.558144	-1.97809
INO80	3	0.348044	-2.17891		GTF2I	3	0.555766	-2.16122		IGF1R	1	0	-2.3783		SMARCA1	2	0.601278	-1.97809
INO80	1	0.499628	-2.17891		RORA	2	0.22883	-2.13182		IGF1R	5	0	-2.3783		CD2	4	0	-1.96962
INO80	5	0.551185	-2.17891		RORA	5	0.367834	-2.13182		IGF1R	2	0.217103	-2.3783		SIK2	1	0.432559	-1.96862
KCNH2	1	0	-2.16377		RORA	1	0.38356	-2.13182		DYNC1I2	3	0	-2.3697		SIK2	5	0.547472	-1.96862
KCNH2	5	0.290809	-2.16377		RORA	3	0.562482	-2.13182		DYNC1I2	4	0.0389167	-2.3697		SIK2	4	0.576521	-1.96862
KCNH2	3	0.359896	-2.16377		PIK3CA	1	0	-2.13053		DYNC1I2	1	0.167989	-2.3697		SIK2	3	0.604283	-1.96862
CACNA2D2	2	0	-2.15848		PIK3CA	5	0.0772612	-2.13053		GATA5	1	0.29349	-2.36175		STAG1	3	0	-1.96365
ADSS	1	0.115155	-2.15102		PHF14	2	0.0705517	-2.12757		GATA5	4	0.300872	-2.36175		STAG1	4	0.153383	-1.96365
ADSS	5	0.301402	-2.15102		PHF14	5	0.376295	-2.12757		GATA5	3	0.302281	-2.36175		STAG1	2	0.430958	-1.96365
ADSS	2	0.362789	-2.15102		PHF14	3	0.420788	-2.12757		GATA5	2	0.324393	-2.36175		CDC5L	1	0	-1.95588
PTH1R	2	0.00443456	-2.14872		PHF14	1	0.56426	-2.12757		IMPDH2	4	0	-2.34808		HTR3A	5	0.472155	-1.95171
PTH1R	3	0.334185	-2.14872		CDC73	3	0	-2.12665		IMPDH2	2	0.0979187	-2.34808		HTR3A	2	0.51033	-1.95171
PTH1R	4	0.363265	-2.14872		SRD5A3	2	0.00306302	-2.11066		IMPDH2	3	0.384159	-2.34808		HTR3A	4	0.580473	-1.95171
CHD2	5	0.189282	-2.14757		SRD5A3	4	0.401476	-2.11066		IMPDH2	5	0.477392	-2.34808		HTR3A	1	0.60968	-1.95171
CHD2	4	0.250567	-2.14757		SRD5A3	3	0.401528	-2.11066		IMPDH2	1	0.508648	-2.34808		CBX7	1	0	-1.94928
CHD2	1	0.363359	-2.14757		SRD5A3	1	0.568562	-2.11066		BLM	4	0.20932	-2.3463		CCNE1	1	0	-1.94618
METTL3	2	0.0238402	-2.13874		NUP93	3	0.0147623	-2.10695		BLM	1	0.237671	-2.3463		CCNE1	3	0.324688	-1.94618
METTL3	1	0.12357	-2.13874		NUP93	5	0.0818313	-2.10695		BLM	5	0.302643	-2.3463		CCNE1	5	0.336575	-1.94618
MGAM	2	0.202842	-2.13824		SUPT20H	1	0.043255	-2.08654		BLM	3	0.327909	-2.3463		TCEAL8	5	0	-1.93658
MGAM	3	0.299544	-2.13824		SUPT20H	2	0.0848937	-2.08654		PKLR	1	0.364294	-2.34136		TCEAL8	4	0.187126	-1.93658
MGAM	1	0.511896	-2.13824		CDK20	5	0	-2.0785		PKLR	2	0.405894	-2.34136		TCEAL8	3	0.338029	-1.93658
MGAM	4	0.558158	-2.13824		NUP98	3	0.00674493	-2.06173		PKLR	5	0.483452	-2.34136		EPGN	2	0.0363371	-1.93487
CD22	4	0	-2.13222		NUP98	4	0.0921734	-2.06173		PKLR	3	0.497235	-2.34136		EPGN	4	0.1056	-1.93487
POLR2E	5	0.194679	-2.11953		CHAF1A	1	0	-2.0563		PKLR	4	0.510235	-2.34136		CCL3	4	0	-1.93297
POLR2E	3	0.346832	-2.11953		SYT2	4	0.0534143	-2.04003		POLD1	1	0.149571	-2.3254		GRIK1	1	0.221101	-1.93276
SUPT20H	1	0.0304537	-2.10754		SYT2	5	0.0978489	-2.04003		POLD1	5	0.218753	-2.3254		GRIK1	4	0.323558	-1.93276
SUPT20H	2	0.131516	-2.10754		SMAD6	4	0.0629719	-2.03791		POLD1	3	0.297785	-2.3254		GRIK1	5	0.338533	-1.93276
CDK11A	1	0	-2.10748		SMAD6	1	0.212291	-2.03791		POLD1	4	0.3318	-2.3254		CDK1	5	0	-1.92967
N4BP2	1	0.354593	-2.08971		SMAD6	2	0.355374	-2.03791		ATP1A1	3	0	-2.31803		GTF2H3	2	0.278286	-1.92173
N4BP2	3	0.484744	-2.08971		MAP3K2	1	0.36543	-2.03743		PRKRIR	2	0.032571	-2.30714		GTF2H3	5	0.381091	-1.92173
N4BP2	4	0.556891	-2.08971		MAP3K2	4	0.38508	-2.03743		PRKRIR	3	0.147455	-2.30714		GTF2H3	4	0.441941	-1.92173
N4BP2	2	0.567907	-2.08971		MAP3K2	3	0.385827	-2.03743		PRKRIR	5	0.229758	-2.30714		RAD21	5	0.0108252	-1.91199
CDK8	1	0	-2.08407		MAP3K2	2	0.584628	-2.03743		PRKRIR	4	0.334297	-2.30714		RAD21	3	0.130477	-1.91199
CHRM5	5	0.183778	-2.08155		CHRM1	2	0	-2.03518		BRD2	2	0.00980274	-2.3019		RAD21	2	0.344263	-1.91199
CHRM5	4	0.241065	-2.08155		AVEN	4	0.177019	-2.03414		BRD2	4	0.089644	-2.3019		CCT4	4	0	-1.90208
CHRM5	1	0.486526	-2.08155		AVEN	5	0.369179	-2.03414		BRD2	3	0.176208	-2.3019		NAA30	2	0.0247154	-1.89712
CHRM5	3	0.569151	-2.08155		AVEN	1	0.572426	-2.03414		SUMO1	5	0.074159	-2.29217		NAA30	4	0.05527	-1.89712
PHF10	5	0.192489	-2.07809		SOS2	4	0.142837	-2.00555		SUMO1	2	0.222871	-2.29217		CHRM3	2	0	-1.89436
PHF10	2	0.305741	-2.07809		SOS2	2	0.365133	-2.00555		SUMO1	3	0.339426	-2.29217		CHRM3	3	0.278172	-1.89436
PHF10	3	0.439608	-2.07809		SOS2	3	0.439378	-2.00555		SUMO1	1	0.354422	-2.29217		CHRM3	1	0.350418	-1.89436
IKBKB	1	0.187709	-2.06871		COL2A1	4	0	-1.99583		SUMO1	4	0.519387	-2.29217		MFRP	5	0.00844323	-1.87436
IKBKB	4	0.231828	-2.06871		ACACA	5	0.0410209	-1.99111		SMAD3	5	0.157631	-2.28507		MFRP	1	0.124266	-1.87436
IKBKB	5	0.376114	-2.06871		ACACA	1	0.1565	-1.99111		SMAD3	2	0.31202	-2.28507		GABRB1	3	0.330214	-1.87342
PTPRT	5	0.259374	-2.05997		GABRA1	5	0.0605259	-1.98006		SMAD3	1	0.335761	-2.28507		GABRB1	1	0.501857	-1.87342
[truncated: 11,222 more rows]

## Sheet: E - RSA CHK1i sensitizer
Pa16C CHK1i - ERKsub Screen 28 days
Gene_ID	Well_ID	RSA	LogP
[truncated: 6,091 more rows]
