# Supplementary material for: CHK1 protects oncogenic KRAS-expressing cells from DNA damage and is a target for pancreatic cancer treatment
Source: Cell Rep. Author manuscript; Available in PMC 2021 Dec 11. (PMC8665414; doi:10.1016/j.celrep.2021.110060)
Supplement: 5 [file NIHMS1760956-supplement-5.xlsx]

## Sheet: A - Organoid lines
	Organoid line	Subtype	Tissue Driver Alterations:	Confirmed Driver Alterations in Organoids:	Published:
	PT3	PDAC	HRAS amp, KRAS G12V&G12R, TP53 R273H	KRAS G12V	Neal, et al., Cell, 2018
	PT6	PDAC	CDKN2A loss, SMAD4 loss. KRAS G12V	KRAS G12V	Neal, et al., Cell, 2018
	PT8	PDAC	KRAS G12V, TP53 het	KRAS G12V	Neal, et al., Cell, 2018
	PT11-2	PDAC, biopsy from peritoneal met	KRAS G12D, TP53 R342, NF1 mutations, HER2 amp*	KRAS G12D, TP53 R342, NF1, BRCA2, ARAF mutations, HER2 Amp*	Unpublished
	PT12	PDAC	FGFR2, STK11, KRAS G12R	FGFR2, STK11, KRAS G12R	Unpublished

## Sheet: B - SCH772984+Prexasertib
Synergy - Bliss
MIA PaCa-2
	7.8	15.6	31.25	62.5	125	250	500	1000	2000	ERKi (nM)
CHK1i (nM)
2	0.251888	0.154531	X	1.50471	1.07513	1.00621	0.996535	0.986914	0.979352
4	1.14449	0.942636	0.898128	0.757056	0.786353	0.897503	0.92941	0.962074	0.967082
8	0.804186	0.776935	0.757313	0.750005	0.812815	0.919679	0.950428	0.976587	0.981618
16	0.973215	0.983181	0.970864	0.955483	0.968854	0.997507	1.00803	1.01258	1.01451
32	0.994509	0.995681	0.998919	0.996861	1.00218	1.01203	1.01742	1.01463	1.0201
PANC-1
	7.8	15.6	31.25	62.5	125	250	500	1000	2000	ERKi (nM)
CHK1i (nM)
2	0.231078	0.283053	1.70561	1.44253	1.18275	1.02379	1.06844	1.02662	1.03032
4	X	0.743689	1.20975	1.27276	1.20699	1.0255	1.10326	1.02913	1.03429
8	0.988163	X	1.39225	1.17687	1.12429	0.971752	1.07703	1.02135	1.05759
16	X	0.357472	1.06403	1.25521	1.01941	0.996047	1.07066	1.00071	1.03156
32	0.948834	0.814035	0.795479	0.947541	0.928637	0.980697	0.996176	1.01658	0.99616
Pa01C
	7.8	15.6	31.25	62.5	125	250	500	1000	2000	ERKi (nM)
CHK1i (nM)
2	1.29227	0.934	1.10906	1.21487	1.09428	1.05136	1.05908	1.04371	1.04114
4	1.03717	1.02643	1.10052	1.11434	1.17376	1.13318	1.1079	1.10589	1.08645
8	1.01469	1.01869	1.0417	1.05607	1.09825	1.10043	1.09533	1.09491	1.1019
16	1.00377	1.00266	1.01745	1.02686	1.04308	1.05787	1.06602	1.07246	1.07359
32	1.00098	1.00629	1.01534	1.01914	1.02659	1.04763	1.05835	1.05477	1.05909
Pa02C
	7.8	15.6	31.25	62.5	125	250	500	1000	2000	ERKi (nM)
CHK1i (nM)
2	1.62287	1.20251	1.05772	0.938489	0.999839	1.00097	0.982318	0.992665	0.995693
4	1.15725	1.04725	0.942036	0.996226	1.03403	0.977184	0.966251	0.978188	0.978069
8	1.27684	0.98815	0.988653	0.993967	1.03938	1.00255	0.998698	0.998491	1.00179
16	1.00593	1.00449	1.00048	1.00986	1.03441	1.04393	1.05607	1.04519	1.04932
32	1.00818	1.00233	1.01556	1.0215	1.04259	1.04762	1.0579	1.05883	1.05247
Pa14C
	7.8	15.6	31.25	62.5	125	250	500	1000	2000	ERKi (nM)
CHK1i (nM)
2	1.1893	1.13569	1.05693	1.02807	1.02391	1.0025	0.98973	1.00319	0.996703
4	1.02788	0.944559	1.01018	1.03977	1.02624	1.02641	1.01924	1.01886	1.01475
8	1.00715	1.02553	1.0456	1.04048	1.04719	1.03267	1.03397	1.02873	1.02634
16	1.00611	1.00743	1.0134	1.02393	1.02926	1.02975	1.02803	1.02433	1.02356
32	1.00542	1.00835	1.01476	1.01819	1.02085	1.01979	1.02547	1.0213	1.02063
Pa16C
	7.8	15.6	31.25	62.5	125	250	500	1000	2000	ERKi (nM)
CHK1i (nM)
2	0.358246	0.881657	1.07526	1.06321	1.00941	1.0058	0.998507	0.990125	0.99539
4	0.695649	1.09125	1.08143	0.909815	0.956699	0.988011	0.988898	0.992806	0.996952
8	0.59237	0.659155	0.723667	0.795405	0.911743	0.955276	0.978434	0.992214	0.998097
16	0.718397	0.710162	0.711727	0.782518	0.910399	0.963762	0.990753	0.999578	1.00228
32	0.883068	0.817778	0.825846	0.882944	0.947682	0.989829	1.00621	1.02031	1.01444

## Sheet: C - AZD7762+SCH772984
MIA PaCa-2
	8	16	32	64	CHK1i (nM)
ERKi (nM)
5			2.30934	1.15186
20			0.720185	0.837633
80	1.18796	1.104	0.89964	0.947271
320	1.02238	0.98394	0.932353	0.929044
1280	0.973373	0.979308	0.956209	0.976233
PANC-1
	8	16	32	64	CHK1i (nM)
ERKi (nM)
5	0.804448	0.67035		0.654472
20	1.09987	0.903969	1.09272	1.13392
80	1.06179	1.52341	1.7179	1.32599
320	1.02516	1.12178	1.11279	1.11287
1280	1.09614	1.07613	1.09703	1.08333
Pa01C
	8	16	32	64	CHK1i (nM)
ERKi (nM)
5	2.11976	0.796697	1.02533	0.984327
20	0.637117	0.734942	0.940158	1.00351
80	0.886164	0.912385	1.04506	1.03331
320	1.09949	1.13291	1.14751	1.04672
1280	1.0349	1.07995	1.07631	1.04717
Pa02C
	8	16	32	64	CHK1i (nM)
ERKi (nM)
5	1.33167	X	0.783821	1.0858
20	X	0.449137	0.938276	1.02249
80	1.28875	1.37	0.995078	1.18835
320	1.07087	1.06774	0.962248	1.07868
1280	1.00079	1.02048	1.00459	1.02975
Pa14C
	8	16	32	64	CHK1i (nM)
ERKi (nM)
5	X	1.86508	0.652195	1.11234
20	1.19898	0.951387	0.716753	1.06519
80	1.16191	1.07147	0.962597	1.08318
320	1.01339	0.993802	1.00895	1.05477
1280	1.00692	1.00295	1.00261	1.03703
Pa16C
	8	16	32	64	CHK1i (nM)
ERKi (nM)
5	X	X	X	X
20	1.04212	0.974081	0.721434	0.967167
80	1.00851	1.02813	0.981854	0.994067
320	1.03581	1.02526	1.02616	1.03048
1280	1.01329	1.00998	1.00629	1.01745

## Sheet: D - AZD6738+SCH772984
Synergy - Bliss
Pa01C
ATRi (nM)	7.8125	15.625	31.25	62.5	125	250	500	1000	2000	ERKi (nM)
250	-3.51376	2.42826	1.34888	1.16728	1.09617	1.04991	1.05235	1.03301	1.01759
500	0.968979	1.08789	1.07077	1.033	0.960907	1.03092	1.00866	1.03128	1.01779
1000	1.09411	1.10971	1.08786	1.08308	1.04767	1.02089	1.06507	1.06078	1.04886
2000	1.11739	1.12816	1.1512	1.12492	1.10282	1.08973	1.08701	1.07675	1.0786
4000	1.01353	1.04444	1.05906	1.06121	1.0676	1.06353	1.06289	1.06998	1.06056
Pa02C
ATRi (nM)	7.8125	15.625	31.25	62.5	125	250	500	1000	2000	ERKi (nM)
250	1.05796	1.20376	1.04454	1.01775	1.06054	0.978641	1.00677	0.997694	0.994959
500	1.35118	1.02606	0.382324	1.09114	1.1485	1.0335	1.03711	1.01568	1.01959
1000	1.02024	1.2155	1.23293	1.35532	1.25088	1.16984	1.11862	1.05067	1.0417
2000	0.995151	1.02357	1.04532	1.1085	1.13188	1.15054	1.11304	1.0776	1.06416
4000	0.975277	0.987344	0.992625	1.01097	1.03342	1.05519	1.05753	1.05559	1.04868
Pa16C
ATRi (nM)	7.8125	15.625	31.25	62.5	125	250	500	1000	2000	ERKi (nM)
250	0.91469	0.443754	0.575821	1.03363	0.956006	0.981327	0.988905	0.987845	0.998188
500	2.61913	1.98148	1.24232	1.21686	1.11286	1.019	1.02047	1.01251	1.01218
1000	2.54926	1.49787	1.45935	1.28921	1.08377	1.04115	1.02777	1.01777	1.01529
2000	1.06446	1.06597	1.04457	1.0617	1.064	1.04794	1.05551	1.05181	1.05206
4000	1.00757	1.00902	1.02886	1.05617	1.06449	1.05759	1.0596	1.05137	1.04428

## Sheet: E - Prexasertib+CQ 5 day
Pa01C
	0.025	0.05	1	2	4	8	16	32	64	CHK1i (nM)
CQ (uM)
0.78	X	0.364501	X	0.906258	1.01458	1.0219	1.00914	0.998699	1.00074
1.56	X	1.62912	0.98537	0.948068	0.982834	1.00932	1.01173	0.997463	1.00186
3.125	2.32993	X	1.02752	0.918217	1.02825	1.00651	1.008	1.00573	1.00771
6.25	1.1439	1.07835	0.927323	0.94397	1.03724	1.02586	1.03092	1.02472	1.02097
12.5	1.00316	1.0021	0.98513	1.01863	1.02923	1.03254	1.03518	1.04066	1.0297
Pa02C
	0.025	0.05	1	2	4	8	16	32	64	CHK1i (nM)
CQ (uM)
0.78	X	X	X	1.76326	0.686741	0.844037	0.955984	0.986098	0.991897
1.56	X	1.52071	1.88348	1.23357	0.537415	0.777159	0.935759	0.979316	0.989098
3.125	1.48418	0.976393	1.08816	0.805263	0.597348	0.800577	0.945579	0.992906	1.00102
6.25	1.21823	1.0991	1.07694	1.08173	0.852722	0.9343	1.00389	1.02035	1.01907
12.5	1.04068	1.0387	1.05123	1.01502	0.986635	1.01059	1.02842	1.03927	1.02898
Pa16C
	0.025	0.05	1	2	4	8	16	32	64	CHK1i (nM)
CQ (uM)
0.78	1.20507	0.877327	X	0.484381	0.873839	0.814986	0.922304	0.954065	0.982703
1.56	X	0.860573	X	X	0.531564	0.584878	0.761367	0.894977	0.96035
3.125	1.30546	0.837757	1.09232	0.678472	0.394278	0.499273	0.700379	0.86963	0.942065
6.25	1.00627	0.94414	1.0573	0.891434	0.585988	0.657744	0.802491	0.918618	0.966844
12.5	1.06869	1.07734	1.04743	1.01232	0.906875	0.930064	0.971032	1.00983	1.01368

## Sheet: F - AZD6738+CQ
Synergy - Bliss
Pa01C
CQ (nM)	39.0625	78.125	156.25	312.5	625	1250	2500	5000	10000	ATRi (nM)
390.625	1.43901	1.06876	1.8205	1.05498	0.964702	0.945319	0.99488	0.997888	0.999759
781.25	1.37026	1.47871	3.38423	1.42407	1.13682	0.973202	0.987175	1.00283	1.00173
1562.5	1.0647	1.17179	1.30421	1.13035	0.981493	0.963919	0.990537	1.00257	1.00312
3125	1.10986	1.25998	1.26972	1.2069	0.965646	0.945683	0.990467	1.00088	1.0049
6250	1.03122	1.03957	0.976787	0.955299	0.882909	0.906881	0.980131	1.00597	1.01016
12500	1.00607	1.01906	1.01528	1.00212	0.995964	1.00322	1.01548	1.01337	1.01248
Pa02C
CQ (nM)	39.0625	78.125	156.25	312.5	625	1250	2500	5000	10000	ATRi (nM)
390.625	1.16802	0.85834	0.782191	1.13434	0.927107	0.988376	0.996253	1.00246	1.00596
781.25	1.21619	0.965102	0.928453	0.823864	0.800986	0.95913	0.990392	1.00408	1.00563
1562.5	1.15808	0.909497	0.90207	0.877653	0.822916	0.960838	1.00042	1.00938	1.01047
3125	0.989096	1.00232	0.790992	0.851922	0.837114	0.956302	0.993257	1.00942	1.01427
6250	0.960272	0.900737	0.833678	0.795796	0.826088	0.951422	1.0033	1.01947	1.02034
12500	1.01501	1.03252	1.03616	1.00691	0.992923	1.00977	1.02163	1.02613	1.02828
Pa16C
CQ (nM)	39.0625	78.125	156.25	312.5	625	1250	2500	5000	10000	ATRi (nM)
390.625	0.444045	0.941549	1.02877	1.45162	1.23799	1.04227	0.976914	1.00297	1.00014
781.25	1.51814	0.965792	1.44069	1.03381	1.02174	0.989892	0.937666	0.989809	0.999664
1562.5	0.760351	0.947126	1.37654	1.14464	1.15603	1.11703	0.976488	0.996103	0.998166
3125	0.946593	0.757814	0.919384	1.06276	0.939252	0.9007	0.934118	0.988945	0.992908
6250	0.777281	0.90504	0.837636	0.782213	0.738583	0.740866	0.896953	0.985604	0.993548
12500	0.981548	0.976606	0.948295	0.933222	0.885206	0.883651	0.955636	0.994253	0.99621

## Sheet: G - Prexasertib+SCH772984+CQ
Pa02C Triple combination bliss scores									Pa16C Triple combination bliss scores
	0uM CQ		4	8	16	32	CHK1i (nM)		0uM CQ		4	8	16	32	CHK1i (nM)
		ERKi (nM)								ERKi (nM)
		3.9	1.36331	1.10735	0.99282	0.985342				3.9	-5.02005	1.97469	0.889598	1.00975
		15.625	1.58655	1.14441	1.01283	0.994803				15.625	0.749672	0.919219	0.794409	0.93994
		62.5	1.37901	1.20771	1.05273	1.0204				62.5	1.00332	0.977114	0.945125	0.992655
		250	1.15164	1.14662	1.13301	1.05731				250	1.00346	1.01577	1.01673	1.04236
		1000	1.0292	1.06797	1.08497	1.07154				1000	0.996816	1.01071	1.01774	1.02296
	0.78uM CQ		4	8	16	32	CHK1i (nM)		0.78uM CQ		4	8	16	32	CHK1i (nM)
		ERKi (nM)								ERKi (nM)
		3.9	0.658955	0.829472	0.952695	0.970594				3.9	3.0267	1.47553	0.976803	0.990955
		15.625	0.812666	0.878283	0.945925	0.965354				15.625	0.923044	0.96868	0.849968	0.956558
		62.5	0.879303	0.963336	0.990859	0.988404				62.5	1.01453	0.986303	0.968593	1.00566
		250	1.0795	1.05002	1.06135	1.03851				250	1.02055	1.02744	1.02763	1.0343
		1000	1.01349	1.05112	1.06825	1.05944				1000	1.01109	1.01816	1.02238	1.02561
	1.56uM CQ		4	8	16	32	CHK1i (nM)		1.56uM CQ		4	8	16	32	CHK1i (nM)
		ERKi (nM)								ERKi (nM)
		3.9	0.59229	0.806561	0.93383	0.973961				3.9	1.7119	1.39804	1.03901	1.01634
		15.625	0.590683	0.82008	0.929185	0.96783				15.625	0.885375	0.888545	0.841007	0.956519
		62.5	0.828682	0.939204	0.98036	0.982835				62.5	1.01141	0.980613	0.953556	0.998564
		250	1.0455	1.02093	1.04845	1.02946				250	1.02325	1.02906	1.02446	1.03054
		1000	0.998019	1.04861	1.05967	1.0532				1000	1.007	1.01693	1.01884	1.025
	3.125uM CQ		4	8	16	32	CHK1i (nM)		3.125uM CQ		4	8	16	32	CHK1i (nM)
		3.9	0.599667	0.771268	0.928849	0.980292				3.9	1.07378	1.05246	0.966117	0.999831
		15.625	0.609351	0.773703	0.929211	0.96892				15.625	0.820309	0.889889	0.870639	0.959616
		62.5	0.800712	0.86727	0.954656	0.985062				62.5	0.996226	0.972788	0.960919	1.00166
		250	0.964353	0.992593	1.0206	1.0226				250	1.02261	1.02861	1.02753	1.02576
		1000	1.00645	1.03803	1.05617	1.05234				1000	1.01561	1.01996	1.01743	1.02504
	6.25uM CQ		4	8	16	32	CHK1i (nM)		6.25uM CQ		4	8	16	32	CHK1i (nM)
		ERKi (nM)								ERKi (nM)
		3.9	0.682491	0.831449	0.951229	0.985646				3.9	0.958377	0.969111	0.908551	0.975465
		15.625	0.715959	0.82088	0.942721	0.981849				15.625	0.862339	0.889943	0.881192	0.976029
		62.5	0.800379	0.877303	0.963141	0.989157				62.5	0.965885	0.974215	0.975152	1.00471
		250	0.956038	0.978499	1.00668	1.0149				250	1.02601	1.03123	1.02391	1.02886
		1000	1.01211	1.02973	1.04316	1.04667				1000	1.01825	1.02171	1.01702	1.02411
	12.5uM CQ		4	8	16	32	CHK1i (nM)		12.5uM CQ		4	8	16	32	CHK1i (nM)
		ERKi (nM)								ERKi (nM)
		3.9	0.934032	0.966503	1.00534	1.0127				3.9	0.989475	0.984114	0.986191	1.00752
		15.625	0.933864	0.962273	0.999727	1.00994				15.625	0.968024	0.982558	0.983972	1.00826
		62.5	0.964198	0.975089	1.00185	1.0083				62.5	0.998448	1.0059	1.0047	1.01652
		250	1.01749	1.00931	1.01874	1.02418				250	1.01765	1.01724	1.0178	1.0182
		1000	1.03098	1.03187	1.03585	1.0335				1000	1.01587	1.01513	1.0131	1.01543

## Sheet: H - Prexasertib+SCH772984+CQ
PDAC Organoids
hT105						hT105	CQ	CQ	CQ	CQ
	8	16	32	CHK1i (nM)			0	8	16	32	CHK1i (nM)		*triple combination bliss scores
ERKi (nM)						ERKi (nM)
7.8	0.906713	1.01686	1.00326			0		1.57555	0.627985	0.837237
31.25	0.607792	0.914558	0.985793			7.8	1.16013	0.814085	0.650148	0.846382
125	0.465505	0.651136	0.938026			31.25	2.48453	0.588355	0.622823	0.861596
500	0.738656	0.818742	0.985122			125	1.39903	0.510819	0.628608	0.883395
2000	0.83387	0.890103	0.994592			500	1.15478	0.785258	0.818825	0.957045
						2000	1.05404	0.880949	0.883111	0.962575
hT106						hT106	CQ	CQ	CQ	CQ
	8	16	32	CHK1i (nM)			0	8	16	32	CHK1i (nM)
ERKi (nM)						ERKi (nM)
7.8	1.19037	0.979026	0.983518			0		1.17533	0.968556	1.00013
31.25	0.818778	0.938683	0.979877			7.8	1.25861	0.976599	0.969502	1.0016
125	0.860428	0.939373	0.991477			31.25	1.31185	0.976554	0.977321	1.00456
500	0.950585	1.01252	1.02903			125	1.05578	0.930586	0.985142	1.0108
2000	0.994121	1.03592	1.04173			500	0.998396	0.988604	1.0188	1.02202
						2000	1.02081	1.01444	1.02436	1.02358
hM1A						hM1A	CQ	CQ	CQ	CQ
	8	16	32	CHK1i (nM)			0	8	16	32	CHK1i (nM)
ERKi (nM)						ERKi (nM)
7.8	X	0.868873	0.910168			0		1.04212	0.645964	0.770428
31.25	X	0.919139	0.916335			7.8	0.707287	0.774921	0.631191	0.758043
125	1.01303	0.200064	0.721646			31.25	1.03107	0.945301	0.78165	0.796672
500	0.676272	0.583426	0.780869			125	2.18543	0.34945	0.444375	0.688148
2000	0.908437	0.826078	0.906389			500	0.78274	0.692197	0.631081	0.805285
						2000	0.966015	0.879923	0.829716	0.897645
PT12						PT12	CQ	CQ	CQ	CQ
	8	16	32	CHK1i (nM)			0	8	16	32	CHK1i (nM)
ERKi (nM)						ERKi (nM)
7.8	X	1.0075	0.989326			0		1.12096	0.783153	0.896029
31.25	X	1.02169	0.958463			7.8	1.43138	0.74479	0.792348	0.905142
125	X	0.792606	0.929341			31.25	1.59715	0.679345	0.796839	0.903609
500	0.752265	0.889611	0.978631			125	1.31676	0.595908	0.772878	0.905011
2000	0.903515	0.97868	1.03329			500	0.953212	0.782665	0.898245	0.974056
						2000	0.958066	0.918188	0.972677	1.00944
PT11-2						PT11-2	CQ	CQ	CQ	CQ
	8	16	32	CHK1i (nM)			0	8	16	32	CHK1i (nM)
ERKi (nM)						ERKi (nM)
7.8	1.14308	1.016	1.00578			0		1.1051	1.01817	1.00578
31.25	1.15158	1.04836	1.01827			7.8	1.23801	1.09049	1.02426	1.00929
125	1.15645	1.07795	1.04107			31.25	1.25276	1.08815	1.03816	1.01903
500	1.10575	1.1039	1.07469			125	1.1443	1.08983	1.05678	1.03758
2000	1.05499	1.05992	1.05871			500	1.08329	1.08084	1.07444	1.04807
						2000	1.02768	1.032	1.02914	1.02313
PT3						PT3	CQ	CQ	CQ	CQ
	8	16	32	CHK1i (nM)			0	8	16	32	CHK1i (nM)
ERKi (nM)						ERKi (nM)
7.8	1.3573	1.50693	1.06351			0		4.32158	3.08286	0.882361
31.25	0.972514	1.48095	1.03798			7.8	1.14654	12.093	2.32444	0.925046
125	1.75026	X	1.12521			31.25	2.41169	3.6462	1.29663	0.953827
500	1.96739	X	0.753811			125	X	X	X	0.900313
2000	0.721602	0.401192	0.947731			500	X	X	X	0.815503
						2000	0.805056	0.727738	0.602348	0.952732
PT8						PT8	CQ	CQ	CQ	CQ
	8	16	32	CHK1i (nM)			0	8	16	32	CHK1i (nM)
ERKi (nM)						ERKi (nM)
7.8	1.06897	1.10582	0.88169			0		0.245935	X	0.721836
31.25	0.959531	1.38563	0.720638			7.8	1.62569	X	X	0.699594
125	1.16357	1.90837	0.408937			31.25	24.245	X	X	0.667085
500	1.40834	X	X			125	X	0.0395914	X	0.574326
2000	X	X	0.406942			500	0.351708	0.972942	X	0.343512
						2000	0.50035	0.267599	X	0.696852
PT6						PT6	CQ	CQ	CQ	CQ
	8	16	32	CHK1i (nM)			0	8	16	32	CHK1i (nM)
ERKi (nM)						ERKi (nM)
7.8	1.41961	1.46927	1.19444			0		X	0.465527	0.0794297
31.25	1.41214	1.66631	1.57333			7.8	X	X	0.348807	X
125	1.3689	1.63438	X			31.25	X	X	0.0493036	X
500	1.32822	X	X			125	0.00753857	0.700638	X	X
2000	0.513702	0.152035	X			500	X	X	X	X
						2000	0.749585	0.600245	0.493131	0.364874
